# Supplementary material for: Analysis of Stress-Responsive Transcriptome in the Intestine of Asian Seabass (Lates calcarifer) using RNA-Seq
Source: DNA Res. 2013 Jun 10;20(5):449–60. doi: 10.1093/dnares/dst022 (PMC3789556; doi:10.1093/dnares/dst022)
Supplement: Supplementary Data [file supp_dst022_dst022supp_table1.xls]

## Sheet: Summary table
Supplementary Table 1. Reciprocal comparison between public EST data sets and the intestine transcriptome data set
Data type	Species	Public ESTs used in blast analysis against the seabass intestine dataset	Matched EST number (Percentage)	Percent identities (se)	E-value (se)
Intestine EST	Dicentrarchus labrax_European_seabass	1989	1693(85.12)	83.46(se0.16)	5.22E-08(se1.40E-08)
Intestine EST	Takifugu rubripes_fugu	1024	787(76.86)	81.91(se0.20)	1.04E-09(se6.38E-10)
Intestine EST	Sparus_aurata_seabream	3476	2282(65.65)	81.18(se0.16)	7.50E-08(se1.38E-08)
Intestine EST	Salmo_salar_Atlantic_salmon	2895	1875(64.77)	81.09(se0.15)	4.89E-08(se1.13E-08)
Intestine EST	Gadus morhua_Atlantic cod	2426	1475(60.80)	80.67(se0.16)	7.75E-08(se1.69E-08)
Intestine EST	Danio rerio_zebrafish	4429	1889(42.65)	79.80(se0.15)	9.95E-08(se1.80E-08)
Intestine EST	Oncorhynchus mykiss-rainbow trout	268	121(45.15)	78.73(se0.48)	1.41E-07(se6.76E-08)
Intestine EST	Cyprinus carpio-common carp	1049	699(66.63)	78.35(se0.23)	8.14E-08(se2.65E-08)
Intestine EST	Mus musculus_mouse	1298	396(30.51)	77.31(se0.24)	1.10E-07(se3.80E-08)
Intestine EST	Sus scrofa_pig	9420	5440(57.74)	76.30(se0.08)	4.48E-08(se5.51e-09)
Intestine EST	Ascidia gemmata_tunicates	869	305(35.10)	75.21(se0.32)	4.85E-08(se1.73E-08)
Intestine EST	Xenopus silurana tropicalis_frog	22043	10613(48.15)	74.96(se0.05)	3.91E-08(se3.96E-09)
Intestine EST	Meretrix Meretrix_mollusk	846	200(23.64)	74.51(se0.40)	9.94E-08(se3.71E-08)
Intestine EST	Apostichopus japonicus-sea_cucumber	2637	941(35.68)	74.45(se0.16)	7.93E-08(se1.91E-08)
Intestine EST	Ascaris suum-nematode	8179	1430(17.48)	73.46(se0.14)	1.50E-07(se2.39E-08)
Unigene	Gasterosteus aculeatus_stickleback	16728	11275(67.41%)	79.99(se0.06)	6.83E-08(se5.17E-09)
Unigene	Takifugu_rubripes	3800	2305(60.65%)	81.17(se0.13)	6.66E-08(se1.27E-08)
Unigene	Danio rerio_zebrafish	53515	21849(40.82%)	76.48(se0.04)	1.67E-07(se6.45E-09)
Unigene	Oryzias_latipes_Medaka	21803	11800(54.12%)	80.39(se0.06)	6.36E-08(se5.14E-09)
Published EST	Lates calcarifer_Asian seabass	22335	16680(74.7%)	97.37(0.05)	2.57E-08(se2.78E-09)
Data type	Species	Public ESTs used in blast analysis	Matched seabass intestine EST number (Percentage) agianst the pulic EST datasets by using Blastn progarm	Percent identities (se)	E-value (se)
Unigene	Gasterosteus aculeatus_stickleback	16728	14261(17.00%)	81.59(se0.06)	9.09E-08(se5.39E-09)
Unigene	Takifugu_rubripes	3800	5564(6.63%)	84.18(se0.12)	1.08E-07(se1.01E-08)
Unigene	Danio rerio_zebrafish	53515	18020(21.48%)	78.13(se0.05)	9.44E-08(se5.40E-09)
Unigene	Oryzias_latipes_Medaka	21803	14210(16.93%)	82.54(se0.07)	8.34E-08(se5.39E-09)
Published EST	Lates calcarifer_Asian seabass	22335	38992(46.46%)	95.81(se0.04)	6.48E-08(se2.82E-09)
