# Supplementary material for: Analysis of Stress-Responsive Transcriptome in the Intestine of Asian Seabass (Lates calcarifer) using RNA-Seq
Source: DNA Res. 2013 Jun 10;20(5):449–60. doi: 10.1093/dnares/dst022 (PMC3789556; doi:10.1093/dnares/dst022)
Supplement: Supplementary Data [file supp_dst022_dst022supp_table2.xls]

## Sheet: Sheet1
Supplementary Table 2. Primer sequences used in expression analysis of intestine of the Asian seabass
Gene information	Full name	Primer name	Sequence (5`-3`)	Tm	Product size (bp)
isotig01020	Apolipoprotein A-I	apoa1F	ATCGCAGCCACCGTCACCAAGAAC	65	128
		apoa1R	TGCGTGCGAGGGAAAGAAGGAATG	65
isotig00413	Fatty acid-binding protein, intestinal	lca-fabp729F	TGGCTGCTCACGACAACCTCAAGA	63	85
		Lca-fabp813R	AGGGTGCGGAAGTTGCTGCTCTC	63
isotig11922	Fatty acid-binding protein 6	fabp6F	CATTGAGAAGGGCCGTGACTAC	55	101
		fabp6R	TGGTGACCTTGGCGTTTGTGG	60
isotig05790	Platelet glycoprotein 4	cd36F	TGGGGCAGCAGGTAGGAGACAGT	61	249
		cd36R	TCAGGGGACAGTGGAGAAGGAAGC	61
isotig05961	Medium-chain specific acyl-CoA dehydrogenase	acdF	TCTCCACCGGGTATTCGCTATTGA	61	128
		acdR	GGGCCGCAGAAACACCTACTATG	59
isotig06619	Non-specific lipid-transfer protein	scp2F	TGCAAACACTCCACCAATCTTCTT	57	195
		scp2R	TTAGGAGGAGCTGTGGTCGTTGGT	60
isotig08053	3-ketoacyl-CoA thiolase A, peroxisomal;	acaa1F	CGTTCCCGTCACCACCAAGTTAGT	60	104
		acaa1R	TCAGCCCTGCCAGAGTCGTTC	59
isotig07406	Fatty acid desaturase 2	fads2F	ATCCGGGAGGGTTTCGTGTCATCA	64	154
		fads2R	TTCCGGTCCTGGCTTGGCTCTGT	65
isotig02877	Cytochrome P450 27	slc27a1F	TGGCAGGAAGCGAAGGAATACAGG	62	102
		slc27a1R	TCAACAACCGAGGTGGAGGGAACA	63
isotig05814	Cytochrome P450 7A1	cyp7a1F	TCTTCTTTGGCAACACGCACATTC	60	210
		cyp7a1R	TTTGGGCTTCACAGGCTAACACTC	58
isotig05697	Long-chain-fatty-acid--CoA ligase ACSBG2	acsbg-F	GACGGCGACTCTGGCAACAACTCT	63	159
		acsbg-R	TCCCCGTATTTCTCCACCGTCTGC	64
isotig05522	Peroxisomal acyl-coenzyme A oxidase 1	acox1F	AGGCTTTCAGACCCGCAGACAGAG	62	250
		acox1R	TGCACTATCGCCATCCGCTACAG	61
isotig06208	Long-chain fatty acid transport protein 4	slc27a1F	TGGCAGGAAGCGAAGGAATACAGG	62	210
		slc27a1R	TCAACAACCGAGGTGGAGGGAACA	63
isotig07401	Angiopoietin-related protein 4	angptl4F	GCAGCGAGCCAGCGGTGTCTAC	63	194
		angptl4R	CCAAGCCCAGCCAAAACTCTCCAT	63
isotig06172	Acyl-CoA desaturase	scdF	TGCCTTCAGGTCCACCATCTCCA	62	155
		scdR	ACCACCGCGTCCATCACAAGTA	59
isotig01251	Long-chain specific acyl-CoA dehydrogenase, mitochondrial	acadlF	GCTGGGGCTACATGTGGGAATACC	61	117
		acadlR	TGACAATGCTGCGGGCGATGAG	65
EF1A	Elongation factor-1 alpha	EF1A-F2	AGGGGCAGCAGCTTTGGTGAAGAC	63	101
		EF1A-R2	GGAGTCGACATGGCCAATGACCAC	63
isotig00208	Ig mu chain C region membrane-bound form	isotig00208f	GCCCGGACCAGAAAACAACGATA	61	123
		isotig00208r	GGGCAAAGCAGGAGAAGGAAACC	61
isotig00433	Class I histocompatibility antigen	isotig00433f	GCAGCAATGGCGATGACAAGAGC	63	240
		isotig00433r	TCATGATGGCGTGGAGAAAGGAGA	62
isotig00533	CD46	isotig00533f	CATGGGCCTCACTTCCTTCCTTCT	61	260
		isotig00533r	CACAGTTCTTCCTTTGGCATTTCA	57
isotig07838	Complement factor D	isotig07838f	GAAGGAAGGTCGTGCTGGGTGTC	61	215
		isotig07838r	ACTGGGGCTGGGATTTGTGC	58
isotig11749	Lactose-binding lectin l-2	isotig11749f	TGCGTCCCTCAGTGTGGTCAAAGT	62	163
		isotig11749r	TTCAACGGCCGCTGCTACAAGT	61
isotig14042	C-C motif chemokine 25	isotig14042f	TGGCGCAAACCGTCCTCTGT	60	159
		isotig14042r	ACTGCTGCCTCCGCTACGCTAAG	61
isotig07101	Complement C1q-like protein 2	isotig07101F	CTGTGTTTGGGCTGTAGGCATTTC	59	109
		isotig07101R	TCTTTGTTGGCTTCAGGCTCAGG	59
isotig03802	Apolipoprotein Eb	isotig03802F	GACGCGTTTCGAGCCTTACTTCT	58	200
		isotig03802R	TGCGCACCTCCTCCATCTTCT	58
isotig03837	Placenta-specific gene 8 protein	isotig03837F	GCGCCACAGCAGTATCCTTTCA	59	164
		isotig03837R	GGCCATCCGCAGCGTCTACAG	61
isotig04197	Apolipoprotein A-I	isotig04197F	CGTAGTCCCAGAAAGCATCAGTCA	57	104
		isotig04197R	TGTGCTCGTCCTTGCCGTTTTCAG	64
isotig04363	Apolipoprotein A-IV	isotig04363F	GAGATCCTGGCATTCACTTCCTGT	57	189
		isotig04363R	GGTTCTTGCACTTGCTGTTTTCTC	56
isotig07782	Phosphoethanolamine N-methyltransferase 3	isotig07782F	CAGGCCCCTCCACTTGTAATGATG	60	250
		isotig07782R	AAAATGGAAGTCCCCGAAAACAGC	60
isotig03339	PREDICTED: ileal sodium/bile acid cotransporter-like [Equus caballus]	swctg3339-f	TGCCTTCCCCCTCATCTACAGC	59	160
		swctg3339-r	CTCCTTCTCTTTGGCCCGTTCTC	59
isotig00825	PREDICTED: sodium/bile acid cotransporter-like [Equus caballus]	itg825f	TTGGGCTTGTCTTCGGTGGTTGC	64	167
		itg825r	GCCTTTCCCCCTACAGTGGTTGG	62
contig00006	aquaporin-8 [Salmo salar]	swctg6-f	CAGCGGCCACCAGACCTCCTC	63	182
		swctg6-r	AACCCCACTGGCTCCTTTCCTG	60
isotig01108	Serine protease 27 [Salmo salar]	itg1108f	GAAGGAAGGGGAATGCCACTCA	59	186
		itg1108r	GCATCCGCTCTACTTCAACACAGG	59
isotig01111	Serine protease 27 [Salmo salar]	itg1111f	TTGGACACGACGGGAACACTCACT	61	128
		itg1111r	GCAGCGGCCGACAGCATCTAC	61
isotig00488	PREDICTED: nattectin [Danio rerio]	itg488f	ATGACCTGGGCCAATGCTGAG	59	216
		itg488r	ATGTGGCTGGAAAACCCTGAGTG	59
isotig00545	PREDICTED: aminopeptidase N-like [Danio rerio]	swctg545-f	CCGAAACCCACCTCAGCATTATC	58	290
		swctg545-r	ATCCTTTGGGTCCTGTGGGTTGT	59
isotig00620	hypothetical protein [Monosiga brevicollis MX1]	itg620f	GTAAGTGGTGGGTGAGAGGTTGC	56	173
		itg620r	ACACAGCCTGCCGAGACATCT	56
isotig00538	PREDICTED: aminopeptidase N-like [Danio rerio]	itg538f	GCCGAAACCCACCTCAGCATTATC	62	291
		itg538r	ATCCTTTGGGTCCTGTGGGTTGTG	62
isotig00618	hypothetical protein [Monosiga brevicollis MX1]	itg618f	TGACCACCCTGCATACATTTTTC	55	174
		itg618r	TAGACCACTGTTGTTCACGGATTG	55
isotig01157	solute carrier family 15 member 1 [Salmo salar]	itg1157f	TGGCAGTGGGATGTACAAAAAGAG	57	142
		itg1157r	TAAAAACCGCTACAGGCACAGAAG	57
isotig00412	PREDICTED: neuroblast differentiation-associated protein AHNAK [Danio rerio]	itg412f	ACCTAAATTCAGCATGCCAAGTG	55	101
		itg412r	GTCAGGACCCACAATGCCAGAT	57
contig00001	thioredoxin interacting protein [Salmo salar]	swctg1-f	GAGGGTGACGGGCGGTGTG	61	183
		swctg1-r	CGAACGTCAGGTCAAGGTGTAGTA	55
isotig01649	PREDICTED: similar to cytoplasmic dynein 1 heavy chain 1 [Taeniopygia guttata]	itg1649f	TGGCGGGTTGCAGTGATGTAAGC	63	265
		itg1649r	GCGAGGGCAAGAAGAAGCAGACC	63
isotig00608	interferon-related developmental regulator 1 [Salmo salar]	itg608f	GAATGCAGCCGAGTTGTGGAGATG	62	232
		itg608r	GGAGACGATTCGCTTTGGGACAGA	62
isotig00789	Acidic mammalian chitinase	isotig00788F	CAGGTTTGGGAGTGGTGGTAGAG	56	131
		isotig00788R	GTGGGCCCTTGATTTAGATGACTT	57
isotig01044	PREDICTED: amine sulfotransferase-like [Equus caballus]	itg1044f	GAGAGGTGAAGAGCCGTGGAGAGG	61	262
		itg1044r	AACTTCAACTTTGCCGCTGGTC	57
isotig01061	SERAC1 [Salmo salar]	itg1061f	GGTGTCGTGGGCTCAGTGGGTTAG	63	179
		itg1061r	TGGACAGGGAGACGGTGAAAGAGA	61
isotig01015	pyridoxine-5'-phosphate oxidase [Oncorhynchus mykiss]	itg1015f	AGATCGGGGCTGTTGTGAGTCG	60	193
		itg1015r	ATGCGGTCGTGAAGTCTGTTGGTC	61
isotig00670	uncharacterized protein LOC557841 [Danio rerio]	itg670f	GCCTCAATCTTCTCCTTCATCATC	55	296
		itg670r	ACACAAAAACCACAGCTTCAGTCC	56
isotig01419	transmembrane protein 2 [Rattus norvegicus]	itg1419f	GGGCGCAGGTCCACTCCAG	60	198
		itg1419r	TGCAGCGGCCGTTACTCTCAG	60
isotig01306	uncharacterized protein LOC1No hitNo hitNo hitNo hit563No hit precursor [Danio rerio]	itg1306f	CCATCCACCCGTATATCTCATCCA	59	242
		itg1306r	CAGGTGCAGGTGCGACAGGTAAAG	62
isotig01371	PREDICTED: oxoglutarate (alpha-ketoglutarate) dehydrogenase (lipoamide) [Taeniopygia guttata]	itg1371f	GGAGCTGGTGCCATTGAGAAAC	57	179
		itg1371r	CCATGCACCGCTTAAGGACTACAG	59
isotig01332	PREDICTED: solute carrier family 12 member 1-like [Equus caballus]	switg1332-f	TGGGCAGCTCTCCTCACATACG	59	291
		switg1332-r	AGATCTCGGGCCCACAAACACTTC	61
isotig01329	PREDICTED: solute carrier family 12 member 1-like [Equus caballus]	itg1329f	TGGGCAGCTCTCCTCACATACG	59	291
		itg1329r	AGATCTCGGGCCCACAAACACTTC	61
isotig02064	PREDICTED: similar to keratin 19 [Taeniopygia guttata]	swctg2064-f	ACGTGTTCTCCAGAGCCCCTTTCA	62	126
		swctg2064-r	TGGCCATCAGCACAGAGACAATCC	62
isotig00611	PREDICTED: ezrin [Taeniopygia guttata]	itg611f	CAAAGGGAAGACATGCGACACCA	61	106
		itg611r	TTAGTTCAAACACGGGCTCCATCA	59
isotig01106	solute carrier family 22 (organic cation transporter), member 4 [Gallus gallus]	itg1106f	ATGAGGGCTTCTGCTGACGCTATG	61	209
		itg1106r	CCTTTACCGGGATGGAGTTTTACG	59
fabp-b2	Fatty acid-binding protein, intestinal	fabp-b2-281f	GGTGCTGACAAGTTTGAGGTGATT	57	289
		fabp-b2-547r	TGCTGGACTCCTTGATGTGAAACT	57
fabp-b1	Fatty acid-binding protein, intestinal	fabp-b1-111f	AAGTTCATGGAGACGATGGGTATTA	55	129
		fabp-b1-239r	CTTGGTGCGGAAGGTGCTGGACT	63
fabp-a1	Fatty acid-binding protein, intestinal	fabp-a1-253f	CAGATGGAACAGAACTATCAGGCTCAT	58	149
		fabp-a1-402r	CACACCTTCGTAGTTGTAGCTCTGTATG	57
fabp-a2	Fatty acid-binding protein, intestinal	fabp-a2-253-f	CAGATGGAACAGAACTATCAGGCTCAT	58	212
		fabp-a2-464-r	ACCTTCTACAACAGCTCCCCAAGTGT	59
fabp-a3	Fatty acid-binding protein, intestinal	fabp-a3-367f	CACAGCCCACCCTCGCACTCC	63	278
		fabp-a3-644r	TGATCTCAGCACCTTCTACAACAGC	57
fabp-a4	Fatty acid-binding protein, intestinal	fabp-a4-322f	TAACCCACTAGCATCAACAACCACAGC	61	265
		fabp-a4-586r	AATCCTCTTTGCGTCCACACCTTCGTA	64
