# Supplementary material for: Analysis of Stress-Responsive Transcriptome in the Intestine of Asian Seabass (Lates calcarifer) using RNA-Seq
Source: DNA Res. 2013 Jun 10;20(5):449–60. doi: 10.1093/dnares/dst022 (PMC3789556; doi:10.1093/dnares/dst022)
Supplement: Supplementary Data [file supp_dst022_dst022supp_table3.xls]

## Sheet: annotation
Supplementary Table 3. The significant annotation information of the intestine transcriptome for the Asian seabass
*: We are not able to upload the complete annonation based on several databases due to the big size of the file. Here, we only show the annotation based on the Switssprot database. However, complete annotation is available upon request.
Sequence Name	Length(bp)	Swissprot by Blastx									Sequence Name	Length(bp)	Swissprot by Blastx
		Subject Genbank GI ID	Subject Accession no	Subject length	Description	E-value	Bit score	Alignment length	Percentage of identical matches				Subject Genbank GI ID	Subject Accession no	Subject length	Description	E-value	Bit score	Alignment length	Percentage of identical matches
isotig01286	2413	158563983	Q6NSQ7	470	RecName: Full=Protein LTV1 homolog	3e-115	364	515	57.28		HH3EI6T02BYFDE	633
isotig25090	568										HH3EI6T01AU3CW	535
isotig03405	2337	6226763	O15258	196	RecName: Full=Protein RER1	2e-120	366	196	87.76		HH3EI6T08JK11P	743
isotig11505	1079										HH3EI6T02BX3ZV	560
isotig08362	1486	110832801	Q3T0Q6	170	RecName: Full=Cellular nucleic acid-binding protein; Short=CNBP; AltName: Full=Zinc finger protein 9	6e-83	260	171	69.01		HH3EI6T04D3PUS	622
isotig19370	697										HH3EI6T08JKNIZ	379
isotig01563	797	21362935	Q9H4I8	314	RecName: Full=Serine hydrolase-like protein 2	2e-38	123	101	54.46		HH3EI6T03CYMMJ	517	190358871	Q13017	1502	RecName: Full=Rho GTPase-activating protein 5; AltName: Full=Rho-type GTPase-activating protein 5; AltName: Full=p190-B	3e-75	249	172	80.23
isotig15420	815										HH3EI6T01BBTQN	702
isotig14748	851	75041488	Q5R802	492	RecName: Full=Uncharacterized protein C12orf41 homolog	8e-14	57.4	40	67.5		HH3EI6T02BX28F	234
isotig27354	508										HH3EI6T08I9MF3	377
isotig15201	828										HH3EI6T08JHSJ7	405
isotig31217	244										HH3EI6T03C5I9U	608
isotig27302	508	41688772	Q80UE6	1222	RecName: Full=Serine/threonine-protein kinase WNK4; AltName: Full=Protein kinase lysine-deficient 4; AltName: Full=Protein kinase with no lysine 4	3e-13	70.9	96	53.13		HH3EI6T01AZJRF	689	215274269	P11277	2137	RecName: Full=Spectrin beta chain, erythrocyte; AltName: Full=Beta-I spectrin	7e-80	266	229	57.64
isotig15566	814										HH3EI6T02B5KZ1	653	8134665	Q63548	772	RecName: Full=Semaphorin-3A; AltName: Full=Semaphorin III; Short=Sema III; Flags: Precursor	8e-104	322	222	66.67
isotig04608	573	47117249	Q8SPS9	116	RecName: Full=Dynein light chain Tctex-type 3; AltName: Full=T-complex-associated testis-expressed 1-like	2e-37	130	95	63.16		HH3EI6T05GAEEY	199
isotig06247	2364	20141320	O75881	506	RecName: Full=25-hydroxycholesterol 7-alpha-hydroxylase; Short=Oxysterol 7-alpha-hydroxylase; AltName: Full=Cytochrome P450 7B1	2e-121	380	469	43.28		HH3EI6T05F01VN	311
isotig16980	748	118578019	Q3E811	62	RecName: Full=Regulator of rDNA transcription protein 15	1e-10	58.9	41	68.29		HH3EI6T02CIMA3	320
isotig31077	261										HH3EI6T08JKO37	507
isotig03457	2070	82185875	Q6NY52	684	RecName: Full=THO complex subunit 5 homolog	0	442	283	77.74		HH3EI6T04EUSQM	231
isotig25601	556										HH3EI6T01A4LXI	583	51315849	Q6GYP7	2035	RecName: Full=Ral GTPase-activating protein subunit alpha-1; AltName: Full=GAP-related-interacting partner to E12; Short=GRIPE; AltName: Full=GTPase-activating RapGAP domain-like 1; AltName: Full=Tuberin-like protein 1; AltName: Full=p240	2e-100	323	194	79.38
isotig04719	827	71151885	Q5ZM71	687	RecName: Full=Protein FAM48A	4e-11	65.9	108	41.67		HH3EI6T02B9QI0	556
isotig11623	1067	81872709	Q9QXA1	311	RecName: Full=Cysteine and histidine-rich protein 1	0	521	280	87.14		HH3EI6T07IO2KS	113
isotig13783	909										HH3EI6T06GVZFA	514
isotig10053	1220	20978758	Q8VE97	489	RecName: Full=Serine/arginine-rich splicing factor 4; AltName: Full=Splicing factor, arginine/serine-rich 4	7e-41	155	82	89.02		HH3EI6T05F5YB7	584
isotig22777	621	81861041	O08873	1602	RecName: Full=MAP kinase-activating death domain protein; AltName: Full=Rab3 GDP/GTP exchange factor	9e-102	326	206	77.18		HH3EI6T03DA6WO	569	109828346	Q2NKU9	167	RecName: Full=Epithelial membrane protein 2; Short=EMP-2	7e-06	47	33	57.58
isotig30714	302										HH3EI6T02CIZL9	480
isotig05307	637										HH3EI6T04ERHF9	692
isotig26934	519										HH3EI6T02CIZ7Y	404
isotig14138	885										HH3EI6T08JG4P7	623	81914461	Q8CIE6	1224	RecName: Full=Coatomer subunit alpha; AltName: Full=Alpha-coat protein; Short=Alpha-COP; Contains: RecName: Full=Xenin; AltName: Full=Xenopsin-related peptide; Contains: RecName: Full=Proxenin	2e-35	137	64	98.44
isotig03410	1427										HH3EI6T08JMJXU	428	118578019	Q3E811	62	RecName: Full=Regulator of rDNA transcription protein 15	8e-09	52.4	37	67.57
isotig07439	1723	122140333	Q3T058	524	RecName: Full=Translation initiation factor eIF-2B subunit delta; AltName: Full=eIF-2B GDP-GTP exchange factor subunit delta	0	547	410	68.54		HH3EI6T08I6NPE	313	3123048	Q15013	274	RecName: Full=MAD2L1-binding protein; AltName: Full=Caught by MAD2 protein	3e-12	63.9	52	53.85
isotig19987	682										HH3EI6T04EK9E2	601	74630365	Q8TGM7	61	RecName: Full=Putative uncharacterized protein ART2; AltName: Full=Antisense to ribosomal RNA transcript protein 2	7e-12	61.6	55	58.18
isotig11634	1066	74751433	Q8TDY4	903	RecName: Full=Arf-GAP with SH3 domain, ANK repeat and PH domain-containing protein 3; AltName: Full=Development and differentiation-enhancing factor-like 1; AltName: Full=Protein up-regulated in liver cancer 1	3e-75	214	176	61.36		HH3EI6T08JVSXS	235	126296	P08548	1260	RecName: Full=LINE-1 reverse transcriptase homolog	4e-12	64.7	65	44.62
isotig19173	698	1346356	P47859	791	RecName: Full=6-phosphofructokinase type C; AltName: Full=Phosphofructo-1-kinase isozyme C; Short=PFK-C; AltName: Full=Phosphofructokinase 1; AltName: Full=Phosphohexokinase	4e-85	274	152	87.5		HH3EI6T06HF42H	669	231632	P10415	239	RecName: Full=Apoptosis regulator Bcl-2	8e-40	95.1	85	56.47
isotig28576	456										HH3EI6T01A45CB	611
isotig11828	1052	29840784	Q8N448	690	RecName: Full=Ligand of Numb protein X 2; AltName: Full=Numb-binding protein 2; AltName: Full=PDZ domain-containing RING finger protein 1	2e-21	98.6	53	71.7		HH3EI6T05F257X	150	78098990	Q6XSH4	170	RecName: Full=Translationally-controlled tumor protein homolog; Short=TCTP	3e-11	57.8	50	58
isotig07944	1585										HH3EI6T05FN8Y7	284	118578019	Q3E811	62	RecName: Full=Regulator of rDNA transcription protein 15	9e-07	45.8	40	60
isotig19803	686	75041171	Q5R5X3	1186	RecName: Full=Pumilio homolog 1	3e-70	237	225	62.22		HH3EI6T06HACK9	258
isotig01926	717										HH3EI6T08JNOU8	222
isotig09485	1282	205371737	Q9UJX5	808	RecName: Full=Anaphase-promoting complex subunit 4; Short=APC4; AltName: Full=Cyclosome subunit 4	0	598	429	69.7		HH3EI6T04EN62X	107
isotig20226	675										HH3EI6T06G25H5	197
isotig03626	1102										HH3EI6T07IFSII	303	81866809	Q8K4T4	1212	RecName: Full=Filamin-A-interacting protein 1; Short=FILIP	1e-25	104	88	62.5
isotig07754	1620										HH3EI6T07IFBB5	496
isotig25712	552	67470587	Q9UKZ9	415	RecName: Full=Procollagen C-endopeptidase enhancer 2; AltName: Full=Procollagen COOH-terminal proteinase enhancer 2; Short=PCPE-2; Short=Procollagen C-proteinase enhancer 2; Flags: Precursor	1e-55	186	135	62.22		HH3EI6T04D8R71	643
isotig31062	262										HH3EI6T06G4SGW	571
isotig20867	659	148877247	A2AJK6	2986	RecName: Full=Chromodomain-helicase-DNA-binding protein 7; Short=CHD-7; AltName: Full=ATP-dependent helicase CHD7	7e-67	190	147	78.23		HH3EI6T01BA6NC	590
isotig22222	630										HH3EI6T07IDJS4	194
isotig04876	221	162416031	A2A3K4	754	RecName: Full=Protein tyrosine phosphatase domain-containing protein 1	6e-09	55.1	36	69.44		HH3EI6T06HBJXC	510
isotig28303	470										HH3EI6T02BW7FO	209
isotig07258	1784	20141521	P24844	172	RecName: Full=Myosin regulatory light polypeptide 9; AltName: Full=20 kDa myosin light chain; Short=LC20; AltName: Full=MLC-2C; AltName: Full=Myosin RLC; AltName: Full=Myosin regulatory light chain 2, smooth muscle isoform; AltName: Full=Myosin regulatory light chain 9; AltName: Full=Myosin regulatory light chain MRLC1	8e-108	327	166	95.18		HH3EI6T08JMF68	490	62286501	Q5JZQ8	312	RecName: Full=Ceroid-lipofuscinosis neuronal protein 6 homolog; Short=Protein CLN6	4e-62	199	109	81.65
isotig28044	478										HH3EI6T07H7M7O	538	1351218	P47226	423	RecName: Full=Testin; AltName: Full=TES1/TES2	2e-07	52.8	36	75
isotig18620	716										HH3EI6T08JWSKG	237
isotig30769	296										HH3EI6T03DCPC0	620
isotig27186	510	88909230	Q7Z401	1863	RecName: Full=C-myc promoter-binding protein; AltName: Full=DENN domain-containing protein 4A	3e-36	138	92	67.39		HH3EI6T01AS22L	174
isotig25370	562										HH3EI6T08I7YNJ	585
isotig22417	627	122129653	Q7K4B6	926	RecName: Full=Transmembrane and TPR repeat-containing protein CG4050	8e-77	253	200	59.5		HH3EI6T02CJQDL	376
isotig24559	581										HH3EI6T07IDAJT	580
isotig32129	145										HH3EI6T05GCIBM	631	123792576	Q0HA38	1315	RecName: Full=Tetratricopeptide repeat protein 21B; Short=TPR repeat protein 21B; AltName: Full=Tetratricopeptide repeat-containing hedgehog modulator 1	4e-77	256	193	66.84
isotig00436	3094	122152	P15979	345	RecName: Full=Class I histocompatibility antigen, F10 alpha chain; AltName: Full=B-F histocompatibility F10 antigen; AltName: Full=B-F-beta-IV; AltName: Full=B12; Flags: Precursor	3e-52	191	261	39.46		HH3EI6T08JOBIK	457
isotig15774	805										HH3EI6T01BBG38	524
isotig06556	2124	34395838	Q9QYF1	316	RecName: Full=Retinol dehydrogenase 11; AltName: Full=Androgen-regulated short-chain dehydrogenase/reductase 1; AltName: Full=Cell line MC/9.IL4-derived protein 1; AltName: Full=M42C60; AltName: Full=Prostate short-chain dehydrogenase/reductase 1; AltName: Full=Retinal reductase 1; Short=RalR1; AltName: Full=Short-chain aldehyde dehydrogenase; Short=SCALD	2e-65	224	307	45.93		HH3EI6T07H0FOA	394
isotig08885	1382	215274134	Q99550	1031	RecName: Full=M-phase phosphoprotein 9	3e-62	222	406	38.18		HH3EI6T02BW1A6	277
isotig14711	852	82182680	Q6DEL1	465	RecName: Full=Putative sodium-coupled neutral amino acid transporter 7	3e-117	351	244	72.54		HH3EI6T08JS3HP	426
isotig16033	793										HH3EI6T07H0MJ5	486
isotig11569	1072										HH3EI6T03CY2RY	416
isotig16387	778										HH3EI6T03DG46L	653
isotig30964	273										HH3EI6T07H4R8I	174
isotig18633	715										HH3EI6T08JF9UC	167
isotig09361	1290	81916824	Q9CWR0	618	RecName: Full=Rho guanine nucleotide exchange factor 25; AltName: Full=Guanine nucleotide exchange factor GEFT; AltName: Full=Rac/Cdc42/Rho exchange factor GEFT; AltName: Full=RhoA/Rac/Cdc42 guanine nucleotide exchange factor GEFT; AltName: Full=p63RhoGEF	6e-59	208	204	57.35		HH3EI6T01AML19	589
isotig00640	1982	74748242	Q687X5	459	RecName: Full=Metalloreductase STEAP4; AltName: Full=Six-transmembrane epithelial antigen of prostate 4; AltName: Full=SixTransMembrane protein of prostate 2; AltName: Full=Tumor necrosis factor, alpha-induced protein 9	3e-88	191	164	56.71		HH3EI6T08JUBCJ	281
isotig30403	335										HH3EI6T02BXOI9	232
isotig21031	658	59800182	P69090	188	RecName: Full=60S ribosomal protein L18	4e-126	360	188	95.21		HH3EI6T02B8EXO	627	50403752	P62263	151	RecName: Full=40S ribosomal protein S14	6e-55	177	87	100
isotig28259	463	302393708	P63048	128	RecName: Full=Ubiquitin-60S ribosomal protein L40; AltName: Full=Ubiquitin A-52 residue ribosomal protein fusion product 1; Contains: RecName: Full=Ubiquitin; Contains: RecName: Full=60S ribosomal protein L40; AltName: Full=CEP52; Flags: Precursor	5e-52	167	85	100		HH3EI6T02B1OS6	636
isotig01059	614	81175161	P55283	916	RecName: Full=Cadherin-4; AltName: Full=Retinal cadherin; Short=R-CAD; Short=R-cadherin; Flags: Precursor	1e-07	53.9	105	32.38		HH3EI6T06HL73S	608
isotig00346	1977	75039976	Q58DW3	152	RecName: Full=60S ribosomal protein L29	5e-27	111	54	96.3		HH3EI6T08JANC8	676
isotig20150	675										HH3EI6T01AYQ7Z	232
isotig31083	260										HH3EI6T02B0H44	519
isotig28468	460										HH3EI6T04D9GI9	599	74630365	Q8TGM7	61	RecName: Full=Putative uncharacterized protein ART2; AltName: Full=Antisense to ribosomal RNA transcript protein 2	3e-15	71.2	59	61.02
isotig21321	652										HH3EI6T04ESD9K	592
isotig17150	755	152125836	Q8NAX2	398	RecName: Full=Uncharacterized protein C1orf172	2e-17	83.6	297	32.66		HH3EI6T08I837N	180
isotig11514	1079										HH3EI6T02CNPVY	168
isotig03469	2325	81908254	O08815	1206	RecName: Full=STE20-like serine/threonine-protein kinase; Short=STE20-like kinase; AltName: Full=STE20-related serine/threonine-protein kinase; Short=STE20-related kinase	8e-133	430	488	55.33		HH3EI6T08I1VUR	324
isotig10857	1131	158518600	Q6ZQL4	677	RecName: Full=WD repeat-containing protein 43	3e-07	55.5	59	61.02		HH3EI6T01AR2R3	280
isotig14037	894	67460975	Q9JL26	1094	RecName: Full=Formin-like protein 1; AltName: Full=Formin-related protein	3e-95	309	299	61.87		HH3EI6T04EAKEK	619
isotig24901	570										HH3EI6T07H3VWZ	112
isotig26755	526	81912024	Q7TN98	729	RecName: Full=Cytoplasmic polyadenylation element-binding protein 4; Short=CPE-BP4; Short=CPE-binding protein 4; Short=mCPEB-4	7e-51	177	173	58.38		HH3EI6T07HWPP7	287
isotig03560	1159	145558896	Q570Y9	409	RecName: Full=DEP domain-containing mTOR-interacting protein; AltName: Full=DEP domain-containing protein 6	2e-71	235	255	68.24		HH3EI6T06HFMAH	234
isotig31278	234										HH3EI6T05FP8M8	128
isotig06649	2081	1709906	P23468	1912	RecName: Full=Receptor-type tyrosine-protein phosphatase delta; Short=Protein-tyrosine phosphatase delta; Short=R-PTP-delta; Flags: Precursor	0	900	588	77.21		HH3EI6T02CCG9G	277
isotig29670	392	41688789	Q96J92	1243	RecName: Full=Serine/threonine-protein kinase WNK4; AltName: Full=Protein kinase lysine-deficient 4; AltName: Full=Protein kinase with no lysine 4	2e-21	93.6	49	85.71		HH3EI6T06GUMH7	292	74644329	Q8TGM6	124	RecName: Full=Protein TAR1; AltName: Full=Transcript antisense to ribosomal RNA protein 1	5e-10	55.8	74	47.3
isotig20989	660	82186892	Q6PBH5	82	RecName: Full=NADH dehydrogenase [ubiquinone] 1 alpha subcomplex subunit 4	3e-42	143	82	81.71		HH3EI6T07IG4EB	644	82235637	Q6B3P0	857	RecName: Full=Cadherin-related family member 1; AltName: Full=Photoreceptor cadherin; Short=prCAD; AltName: Full=Protocadherin-21; Flags: Precursor	5e-16	80.1	59	64.41
isotig17805	738										HH3EI6T07ICB6X	401
isotig08734	1395										HH3EI6T01AN0P3	360
isotig22524	623	325511388	Q13459	2157	RecName: Full=Myosin-IXb; AltName: Full=Unconventional myosin-9b	2e-120	381	207	89.86		HH3EI6T06G7VP8	201
isotig02107	1090	1705919	P49760	499	RecName: Full=Dual specificity protein kinase CLK2; AltName: Full=CDC-like kinase 2	9e-132	392	205	90.24		HH3EI6T06G3RE3	557
isotig13365	936										HH3EI6T08JJNT1	650
isotig16890	761	158564032	Q9ES52	1191	RecName: Full=Phosphatidylinositol-3,4,5-trisphosphate 5-phosphatase 1; AltName: Full=Inositol polyphosphate-5-phosphatase of 145 kDa; Short=SIP-145; AltName: Full=SH2 domain-containing inositol-5'-phosphatase 1; Short=SH2 domain-containing inositol phosphatase 1; Short=SHIP-1; AltName: Full=p150Ship	1e-60	211	119	81.51		HH3EI6T07ILN01	409
isotig15741	805	85541058	Q80UG8	1193	RecName: Full=Tubulin polyglutamylase TTLL4; AltName: Full=Tubulin--tyrosine ligase-like protein 4	8e-14	74.3	60	60		HH3EI6T01AZSXR	383
isotig22255	628										HH3EI6T02CG41T	564
isotig16515	768										HH3EI6T02BX0E9	212
isotig31158	251	1708864	P98157	4543	RecName: Full=Low-density lipoprotein receptor-related protein 1; Short=LRP-1; AltName: Full=Alpha-2-macroglobulin receptor; Short=A2MR; Flags: Precursor	3e-47	166	83	83.13		HH3EI6T05F6EFX	534	47117066	P61155	146	RecName: Full=40S ribosomal protein S19	3e-35	125	64	95.31
isotig13405	932	21362904	Q9CYH6	365	RecName: Full=Ribosome biogenesis regulatory protein homolog	3e-111	333	276	71.01		HH3EI6T05FKLS8	174
isotig20711	664	62510771	Q5R490	390	RecName: Full=Pyruvate dehydrogenase E1 component subunit alpha, somatic form, mitochondrial; AltName: Full=PDHE1-A type I; Flags: Precursor	9e-87	268	192	75		HH3EI6T02BWQT5	757	74630365	Q8TGM7	61	RecName: Full=Putative uncharacterized protein ART2; AltName: Full=Antisense to ribosomal RNA transcript protein 2	3e-11	60.8	59	54.24
isotig25665	547										HH3EI6T05F21Z3	333
isotig06209	2395	8134660	Q13151	305	RecName: Full=Heterogeneous nuclear ribonucleoprotein A0; Short=hnRNP A0	6e-78	259	175	70.29		HH3EI6T04EQICJ	144	37999771	Q9BZP6	476	RecName: Full=Acidic mammalian chitinase; Short=AMCase; AltName: Full=Lung-specific protein TSA1902; Flags: Precursor	8e-11	58.9	46	52.17
isotig04601	886	22654098	Q95N18	274	RecName: Full=Kit ligand; AltName: Full=Mast cell growth factor; Short=MGF; AltName: Full=Stem cell factor; Short=SCF; AltName: Full=c-Kit ligand; Contains: RecName: Full=Soluble KIT ligand; Short=sKITLG; Flags: Precursor	2e-14	74.3	107	41.12		HH3EI6T04D472B	409
isotig10085	1214	122140411	Q3T0V9	318	RecName: Full=Putative deoxyribose-phosphate aldolase; Short=DERA; AltName: Full=2-deoxy-D-ribose 5-phosphate aldolase; AltName: Full=Phosphodeoxyriboaldolase; Short=Deoxyriboaldolase	4e-162	465	318	72.96		HH3EI6T03C3QEP	644
isotig14036	892										HH3EI6T03DOHGH	611
isotig06499	2165	75055029	Q5RAP5	581	RecName: Full=Pyridine nucleotide-disulfide oxidoreductase domain-containing protein 2	0	728	574	63.24		HH3EI6T04ERCDT	655
isotig01776	1783	110279032	Q2T9W6	400	RecName: Full=Leucine-rich repeat flightless-interacting protein 2; Short=LRR FLII-interacting protein 2	3e-159	468	353	77.34		HH3EI6T08JH2XA	305	81896081	Q8BH51	57	RecName: Full=Uncharacterized protein C12orf62 homolog	5e-15	68.2	51	60.78
isotig00428	1501										HH3EI6T08JE5RB	386
isotig33016	58										HH3EI6T02CEU5I	591	128182	P11632	93	RecName: Full=Non-histone chromosomal protein 6A	1e-07	50.8	74	32.43
isotig26797	522	18203120	Q9JIM0	706	RecName: Full=Double-strand break repair protein MRE11A; AltName: Full=Meiotic recombination 11 homolog 1; Short=MRE11 homolog 1; AltName: Full=Meiotic recombination 11 homolog A; Short=MRE11 homolog A	2e-71	233	175	66.86		HH3EI6T04EBD44	545
isotig04432	746	82178672	Q5BL33	231	RecName: Full=Post-GPI attachment to proteins factor 2; AltName: Full=FGF receptor-activating protein 1	2e-12	67.4	57	64.91		HH3EI6T07H8M0F	249
isotig01777	1771	81908641	Q4V7E8	437	RecName: Full=Leucine-rich repeat flightless-interacting protein 2; Short=LRR FLII-interacting protein 2	7e-98	311	200	80.5		HH3EI6T04EJZKU	556
contig00479	692										HH3EI6T03C1JYW	551	48474845	Q8BUL6	383	RecName: Full=Pleckstrin homology domain-containing family A member 1; Short=PH domain-containing family A member 1; AltName: Full=Tandem PH domain-containing protein 1; Short=TAPP-1	7e-09	57	38	73.68
isotig08543	1440										HH3EI6T04D6PJX	566
isotig05643	3319	5921718	O02754	353	RecName: Full=CCAAT/enhancer-binding protein alpha; Short=C/EBP alpha	3e-29	125	84	75		HH3EI6T05FYUT6	585
isotig24195	588	74738322	Q6Y1H2	254	RecName: Full=3-hydroxyacyl-CoA dehydratase 2; Short=HACD2; AltName: Full=Protein-tyrosine phosphatase-like member B	1e-32	122	71	85.92		HH3EI6T02CI543	305
isotig31477	213										HH3EI6T07IQSDC	517
isotig03497	1579	30913413	Q9ES64	910	RecName: Full=Harmonin; AltName: Full=PDZ domain-containing protein; AltName: Full=Usher syndrome type-1C protein homolog	3e-16	85.1	111	71.17		HH3EI6T08I91ID	324	74761670	Q9NRZ9	838	RecName: Full=Lymphoid-specific helicase; AltName: Full=Proliferation-associated SNF2-like protein; AltName: Full=SWI/SNF2-related matrix-associated actin-dependent regulator of chromatin subfamily A member 6	7e-47	164	101	77.23
isotig08130	1538										HH3EI6T02BZLRK	102
isotig18368	723	23396911	Q91W86	941	RecName: Full=Vacuolar protein sorting-associated protein 11 homolog	2e-135	410	242	83.88		HH3EI6T02BZAOT	588	1706106	P16419	1132	RecName: Full=Myosin-binding protein C, fast-type; Short=Fast MyBP-C; AltName: Full=C-protein, skeletal muscle fast isoform	1e-13	72.8	218	24.31
isotig00426	1709										HH3EI6T06HJ8H2	699
isotig05365	556	110825758	Q3Y4E1	794	RecName: Full=Zinc finger protein 148; AltName: Full=Transcription factor ZBP-89; AltName: Full=Zinc finger DNA-binding protein 89	5e-32	125	78	66.67		HH3EI6T08JJ6LI	703
isotig08221	1517	122140840	Q3ZBW2	353	RecName: Full=Hydroxyacid oxidase 2; Short=HAOX2; AltName: Full=(S)-2-hydroxy-acid oxidase, peroxisomal	1e-155	454	357	65.27		HH3EI6T08JE9IT	147
isotig09073	1354										HH3EI6T04EFV0O	277
isotig04072	1033										HH3EI6T02B09H6	462
isotig23425	607										HH3EI6T08JPG2G	663	122065135	P98199	1209	RecName: Full=Probable phospholipid-transporting ATPase ID; AltName: Full=ATPase class I type 8B member 2	6e-66	152	86	87.21
isotig32665	89										HH3EI6T05F543N	207
isotig26055	540	71151890	Q5ZJV7	222	RecName: Full=Protein FAM60A	4e-45	107	84	75		HH3EI6T04EEA3Q	479
isotig04774	728	20140788	Q9DGI3	107	RecName: Full=Thioredoxin; Short=Trx	1e-37	132	103	58.25		HH3EI6T05F4TDQ	153
isotig28283	465										HH3EI6T06HO0OX	315
isotig01601	685	118574554	Q0VD27	261	RecName: Full=Enolase-phosphatase E1; AltName: Full=2,3-diketo-5-methylthio-1-phosphopentane phosphatase; AltName: Full=MASA homolog	3e-20	79	58	65.52		HH3EI6T02BVFCK	643
isotig27142	513	71152027	Q62739	460	RecName: Full=Rab-3A-interacting protein; Short=Rab3A-interacting protein; AltName: Full=Rabin-3; AltName: Full=SSX2-interacting protein	3e-54	183	198	59.6		HH3EI6T07IUSHX	447
isotig14658	856	41017904	Q62189	287	RecName: Full=U1 small nuclear ribonucleoprotein A; Short=U1 snRNP A; Short=U1-A; Short=U1A	2e-46	162	187	66.31		HH3EI6T08I9NJY	194
isotig30614	314	82186057	Q6NZZ3	186	RecName: Full=UPF0669 protein C6orf120 homolog; Flags: Precursor	4e-31	113	60	86.67		HH3EI6T06HCBXU	453
isotig31709	188	729945	P12527	673	RecName: Full=Arachidonate 5-lipoxygenase; Short=5-LO; Short=5-lipoxygenase	5e-13	66.2	51	52.94		HH3EI6T06GUYB5	101
isotig10658	1150										HH3EI6T07IBRBN	314
isotig29138	427										HH3EI6T08J0IAN	506
isotig26952	520	51702128	Q91YE8	1087	RecName: Full=Synaptopodin-2; AltName: Full=Myopodin	1e-14	75.1	105	43.81		HH3EI6T02B21J7	463
isotig24352	586										HH3EI6T04ENYXX	400
isotig00423	2068										HH3EI6T04EO3V4	510	1351218	P47226	423	RecName: Full=Testin; AltName: Full=TES1/TES2	2e-07	52.4	36	75
isotig03280	1653	2497469	P79703	308	RecName: Full=Transcription factor jun-B	3e-130	389	333	66.67		HH3EI6T08JIDWT	630
isotig22003	637	116242850	Q5TAX3	1644	RecName: Full=Terminal uridylyltransferase 4; Short=TUTase 4; AltName: Full=Zinc finger CCHC domain-containing protein 11	9e-62	213	177	58.19		HH3EI6T01A0THD	658	55976498	Q7ZUZ0	191	RecName: Full=COP9 signalosome complex subunit 8; Short=Signalosome subunit 8	1e-46	108	60	81.67
isotig29903	377	74630365	Q8TGM7	61	RecName: Full=Putative uncharacterized protein ART2; AltName: Full=Antisense to ribosomal RNA transcript protein 2	6e-06	43.9	38	60.53		HH3EI6T08JTE8U	383
isotig25418	560	118578019	Q3E811	62	RecName: Full=Regulator of rDNA transcription protein 15	3e-06	40.8	31	61.29		HH3EI6T05FYU6B	430	2494403	Q91775	132	RecName: Full=Fatty acid-binding protein, intestinal; AltName: Full=Fatty acid-binding protein 2; AltName: Full=Intestinal-type fatty acid-binding protein; Short=I-FABP	2e-23	93.6	64	65.63
isotig07020	1884	73921740	Q7ZUC7	377	RecName: Full=Prostaglandin E synthase 2; AltName: Full=Microsomal prostaglandin E synthase 2; Short=mPGES-2	2e-118	363	239	78.24		HH3EI6T05F7II1	488
isotig24934	568										HH3EI6T02B6WK6	613
isotig12215	1018	82102442	Q8JFQ6	492	RecName: Full=Keratin, type I cytoskeletal 13; AltName: Full=Cytokeratin-13; Short=CK-13; AltName: Full=Keratin-13; Short=K13	4e-162	469	297	81.48		HH3EI6T03C86BK	500
isotig32043	154										HH3EI6T07H1ECV	665
isotig28424	464										HH3EI6T01AQ5M3	157	116241328	Q16760	1214	RecName: Full=Diacylglycerol kinase delta; Short=DAG kinase delta; AltName: Full=130 kDa diacylglycerol kinase; AltName: Full=Diglyceride kinase delta; Short=DGK-delta	6e-11	60.1	39	71.79
isotig04254	872	121468	P01278	124	RecName: Full=Glucagon-1; AltName: Full=Glucagon I; Contains: RecName: Full=Glicentin-related polypeptide; Short=GRPP; Contains: RecName: Full=Glucagon-1; AltName: Full=Glucagon I; Contains: RecName: Full=Glucagon-like peptide 1; AltName: Full=Glucagon-like peptide I; Flags: Precursor	3e-57	186	124	84.68		HH3EI6T05FSL77	181
isotig27474	494										HH3EI6T07H3SO7	450
isotig08501	1455	160358772	Q6UB98	2062	RecName: Full=Ankyrin repeat domain-containing protein 12; AltName: Full=Ankyrin repeat-containing cofactor 2; AltName: Full=GAC-1 protein	2e-81	281	149	93.29		HH3EI6T07H5M9V	328
isotig30301	346										HH3EI6T02CJG8R	586	82183149	Q6DGZ0	262	RecName: Full=Coiled-coil domain-containing protein 75	2e-12	66.6	29	86.21
isotig24905	573										HH3EI6T04EPS7A	568
isotig24407	585	51338829	Q9R0C8	847	RecName: Full=Guanine nucleotide exchange factor VAV3; Short=VAV-3	9e-07	51.2	34	58.82		HH3EI6T03DBR9Y	606
isotig11618	1067	20138394	Q9N0W2	575	RecName: Full=Alpha-(1,6)-fucosyltransferase; AltName: Full=Fucosyltransferase 8; AltName: Full=GDP-L-Fuc:N-acetyl-beta-D-glucosaminide alpha1,6-fucosyltransferase; Short=alpha1-6FucT; AltName: Full=GDP-fucose--glycoprotein fucosyltransferase; AltName: Full=Glycoprotein 6-alpha-L-fucosyltransferase	2e-69	233	164	68.29		HH3EI6T04EOCME	516
isotig15130	831										HH3EI6T07ICK5S	100
isotig02676	2911	73921534	Q61194	1686	RecName: Full=Phosphatidylinositol-4-phosphate 3-kinase C2 domain-containing subunit alpha; Short=PI3K-C2-alpha; Short=PtdIns-3-kinase C2 subunit alpha; AltName: Full=Cpk-m; AltName: Full=Phosphoinositide 3-kinase-C2-alpha; AltName: Full=p170	1e-137	456	415	59.28		HH3EI6T06GTI27	293
isotig16841	766	82237524	Q6P5M2	305	RecName: Full=WD repeat-containing protein 61	1e-150	429	219	96.35		HH3EI6T05FQ6FB	582
isotig05435	7577	127759	P14105	1959	RecName: Full=Myosin-9; AltName: Full=Cellular myosin heavy chain, type A; AltName: Full=Myosin heavy chain 9; AltName: Full=Myosin heavy chain, non-muscle IIa; AltName: Full=Non-muscle myosin heavy chain A; Short=NMMHC-A; AltName: Full=Non-muscle myosin heavy chain IIa; Short=NMMHC II-a; Short=NMMHC-IIA	0	2588	1941	81.3		HH3EI6T08JXFJ9	533
isotig20724	657										HH3EI6T05GDICW	395
isotig30252	350										HH3EI6T04ESPLH	221
isotig19090	698	116242703	Q9BYE7	350	RecName: Full=Polycomb group RING finger protein 6; AltName: Full=Mel18 and Bmi1-like RING finger; AltName: Full=RING finger protein 134	1e-08	57	37	67.57		HH3EI6T08JE4P0	110
isotig20044	681										HH3EI6T08JGMGU	719
isotig19855	682										HH3EI6T06G4U2E	339
isotig31074	261										HH3EI6T07H9HNE	266
isotig31412	221										HH3EI6T05F8IWL	110	3913283	O03539	337	RecName: Full=Cytochrome c oxidase subunit 1; AltName: Full=Cytochrome c oxidase polypeptide I	2e-19	80.9	35	100
isotig07302	1771										HH3EI6T01ARZIT	296
isotig16385	784										HH3EI6T01BD7BO	457
isotig09043	1355										HH3EI6T02CERFT	207
isotig19094	703	50403807	Q9UMY4	172	RecName: Full=Sorting nexin-12	2e-19	86.3	55	74.55		HH3EI6T07H1SPY	498
contig00043	731										HH3EI6T01A44HC	626
isotig20775	662										HH3EI6T02B6XMJ	128
isotig15704	804	74760827	Q96FX7	289	RecName: Full=tRNA (adenine-N(1)-)-methyltransferase catalytic subunit TRMT61A; AltName: Full=tRNA(m1A58)-methyltransferase subunit TRMT61A; Short=tRNA(m1A58)MTase subunit TRMT61A	3e-113	334	236	71.19		HH3EI6T07H1OHD	610
isotig15391	820	109940067	P00428	129	RecName: Full=Cytochrome c oxidase subunit 5B, mitochondrial; AltName: Full=Cytochrome c oxidase polypeptide VIa; AltName: Full=Cytochrome c oxidase polypeptide Vb; Flags: Precursor	4e-49	164	129	61.24		HH3EI6T05FW24F	520	311033376	Q96DC8	303	RecName: Full=Enoyl-CoA hydratase domain-containing protein 3, mitochondrial; Flags: Precursor	3e-34	127	94	64.89
isotig29893	377	18202592	Q61329	3726	RecName: Full=Zinc finger homeobox protein 3; AltName: Full=AT motif-binding factor; AltName: Full=AT-binding transcription factor 1; AltName: Full=Alpha-fetoprotein enhancer-binding protein; AltName: Full=Zinc finger homeodomain protein 3; Short=ZFH-3	4e-75	248	124	91.94		HH3EI6T04D5S8Y	158
isotig12275	1013										HH3EI6T07IBZD3	369	21263444	Q98T91	502	RecName: Full=Cytochrome P450 3A40	2e-38	139	122	66.39
isotig13266	939										HH3EI6T08JZMLF	267	1351218	P47226	423	RecName: Full=Testin; AltName: Full=TES1/TES2	5e-08	52.4	36	75
isotig12559	994										HH3EI6T04EK0A1	300
isotig16850	765										HH3EI6T03DF5PZ	128
isotig09453	1296	61215334	Q96S59	729	RecName: Full=Ran-binding protein 9; Short=RanBP9; AltName: Full=BPM-L; AltName: Full=BPM90; AltName: Full=Ran-binding protein M; Short=RanBPM; AltName: Full=RanBP7	0	345	291	70.79		HH3EI6T08JN48J	281
isotig03082	1653	75073578	Q8WN55	531	RecName: Full=Polypyrimidine tract-binding protein 1; Short=PTB	3e-94	303	183	80.33		HH3EI6T04EBTQK	316
isotig02352	1228	34582369	Q8TDH9	187	RecName: Full=Protein Muted homolog	3e-37	138	152	48.03		HH3EI6T01A8AQY	691	45644957	P25067	703	RecName: Full=Collagen alpha-2(VIII) chain; AltName: Full=Endothelial collagen; Flags: Precursor	1e-32	87.8	71	49.3
isotig32024	155										HH3EI6T08I95TI	503	50400807	O35114	478	RecName: Full=Lysosome membrane protein 2; AltName: Full=85 kDa lysosomal membrane sialoglycoprotein; Short=LGP85; AltName: Full=Lysosome membrane protein II; Short=LIMP II; AltName: Full=Scavenger receptor class B member 2	5e-21	92.4	66	57.58
isotig11997	1034	150416161	A1A5V7	282	RecName: Full=Transmembrane protein 41B	8e-94	287	192	75.52		HH3EI6T06HEJYX	291	1351218	P47226	423	RecName: Full=Testin; AltName: Full=TES1/TES2	4e-07	50.1	35	74.29
isotig22671	621										HH3EI6T07H9ZMO	309
isotig12497	997	75041641	Q5R8X0	166	RecName: Full=39S ribosomal protein L49, mitochondrial; Short=L49mt; Short=MRP-L49	3e-57	188	144	60.42		HH3EI6T05FXUP7	442
isotig21168	655										HH3EI6T03CY44K	242
isotig31110	254										HH3EI6T02B7ISJ	704
isotig10164	1202										HH3EI6T03DGNQ0	316
isotig27530	497										HH3EI6T01AKP36	166
isotig01137	4280	20532297	Q9W5Z5	427	RecName: Full=WD repeat and SOCS box-containing protein 1; Short=WSB-1	1e-104	344	185	85.41		HH3EI6T06HOT1T	550
isotig26751	524										HH3EI6T05F7UFX	581
isotig15925	794										HH3EI6T02BYL7M	627
isotig21614	644										HH3EI6T05F80NU	289
isotig07084	1858	122056071	Q3SYV4	472	RecName: Full=Adenylyl cyclase-associated protein 1; Short=CAP 1	3e-93	301	214	70.09		HH3EI6T02BZKKM	444
isotig08098	1545										HH3EI6T08JN58J	560
isotig04506	661	82087528	Q6Q2B2	351	RecName: Full=Muscleblind-like protein 2a; AltName: Full=Tmbnl2a	9e-89	271	151	98.01		HH3EI6T05F1U2Q	336
isotig10693	1150										HH3EI6T02B2B0F	167
isotig10066	1215	15214082	Q9Y376	341	RecName: Full=Calcium-binding protein 39; AltName: Full=Protein Mo25	0	658	340	97.35		HH3EI6T07IITIA	449
isotig12581	986										HH3EI6T02BRPEO	113
isotig16725	768	1710054	Q05654	1333	RecName: Full=Retrotransposable element Tf2 155 kDa protein type 1	1e-43	162	212	40.09		HH3EI6T04D4SNM	390
isotig02610	3226	206729914	O15439	1325	RecName: Full=Multidrug resistance-associated protein 4; AltName: Full=ATP-binding cassette sub-family C member 4; AltName: Full=MRP/cMOAT-related ABC transporter; AltName: Full=Multi-specific organic anion transporter B; Short=MOAT-B	0	1214	1073	60.21		HH3EI6T03DJA3I	318
isotig17193	751										HH3EI6T02B9HEB	451
isotig22805	620										HH3EI6T07H9NNM	668
isotig17558	744										HH3EI6T04EWVUP	117
isotig16919	760										HH3EI6T08JYIHH	541
isotig22356	626	23396480	Q9TUQ3	843	RecName: Full=Complement component C7; Flags: Precursor	1e-07	39.3	65	33.85		HH3EI6T08JUK26	369
isotig26408	535	74644329	Q8TGM6	124	RecName: Full=Protein TAR1; AltName: Full=Transcript antisense to ribosomal RNA protein 1	2e-12	64.7	84	48.81		HH3EI6T02CAUV5	198
isotig17322	745										HH3EI6T08JQ11M	789
isotig26793	524										HH3EI6T02CDL3O	330
isotig01708	1467	51338672	P84103	164	RecName: Full=Serine/arginine-rich splicing factor 3; AltName: Full=Pre-mRNA-splicing factor SRP20; AltName: Full=Splicing factor, arginine/serine-rich 3	9e-55	186	91	96.7		HH3EI6T04EPUL5	123
isotig24174	589	28201900	Q98989	703	RecName: Full=Stonustoxin subunit alpha; Short=SNTX subunit alpha	3e-10	61.6	79	41.77		HH3EI6T04EKAMM	474
isotig05706	3177	9972785	Q9PT92	526	RecName: Full=Catalase	0	864	498	83.33		HH3EI6T08I9L73	202
isotig15955	795	13959712	P56677	855	RecName: Full=Suppressor of tumorigenicity 14 protein homolog; AltName: Full=Epithin; AltName: Full=Serine protease 14	2e-33	132	250	33.6		HH3EI6T02CA83S	265
isotig31995	158										HH3EI6T02CK8ZN	516	31077182	P97449	966	RecName: Full=Aminopeptidase N; Short=AP-N; Short=mAPN; AltName: Full=Alanyl aminopeptidase; AltName: Full=Aminopeptidase M; Short=AP-M; AltName: Full=Membrane protein p161; AltName: Full=Microsomal aminopeptidase; AltName: CD_antigen=CD13	4e-15	76.6	67	52.24
isotig07608	1658	82187588	Q7SXF1	478	RecName: Full=7-dehydrocholesterol reductase; Short=7-DHC reductase; AltName: Full=Sterol Delta(7)-reductase	0	842	477	81.13		HH3EI6T01A0FOJ	478
isotig20641	667	116241362	Q6PIJ6	1188	RecName: Full=F-box only protein 38; AltName: Full=Modulator of KLF7 activity homolog; Short=MoKA	2e-13	72.4	36	83.33		HH3EI6T02B825I	298
isotig09709	1262	11131474	Q62745	236	RecName: Full=CD81 antigen; AltName: Full=26 kDa cell surface protein TAPA-1; AltName: Full=Target of the antiproliferative antibody 1; AltName: CD_antigen=CD81	2e-77	246	227	62.11		HH3EI6T07IDWSM	572
isotig04443	1303	6225760	O08762	761	RecName: Full=Neurotrypsin; AltName: Full=Brain-specific serine protease 3; Short=BSSP-3; AltName: Full=Motopsin; AltName: Full=Serine protease 12; Flags: Precursor	3e-25	111	116	45.69		HH3EI6T06G32YW	293
isotig19377	694										HH3EI6T03DOBEK	719
isotig22858	618										HH3EI6T06HLDFH	387	2497655	Q90953	3562	RecName: Full=Versican core protein; AltName: Full=Chondroitin sulfate proteoglycan core protein 2; Short=Chondroitin sulfate proteoglycan 2; AltName: Full=Large fibroblast proteoglycan; AltName: Full=PG-M; Flags: Precursor	2e-32	125	91	60.44
isotig00740	2072	62512182	Q99KC8	793	RecName: Full=von Willebrand factor A domain-containing protein 5A; AltName: Full=Loss of heterozygosity 11 chromosomal region 2 gene A protein homolog	0	548	503	54.87		HH3EI6T07IK3RC	663	8134839	Q62941	359	RecName: Full=Zinc transporter 2; Short=ZnT-2; AltName: Full=Solute carrier family 30 member 2	2e-61	201	147	67.35
isotig18597	715	62511137	Q5M9I5	89	RecName: Full=Cytochrome b-c1 complex subunit 6, mitochondrial; AltName: Full=Complex III subunit 6; AltName: Full=Complex III subunit VIII; AltName: Full=Cytochrome c1 non-heme 11 kDa protein; AltName: Full=Mitochondrial hinge protein; AltName: Full=Ubiquinol-cytochrome c reductase complex 11 kDa protein; Flags: Precursor	2e-28	108	64	76.56		HH3EI6T07IAY3N	234
isotig03649	1411	17380314	Q9CWZ7	312	RecName: Full=Gamma-soluble NSF attachment protein; Short=SNAP-gamma; AltName: Full=N-ethylmaleimide-sensitive factor attachment protein gamma	6e-39	147	120	65		HH3EI6T08JF74R	542
isotig22482	626										HH3EI6T01AU23M	380
isotig15803	803	20532034	Q60482	146	RecName: Full=DNA-directed RNA polymerase III subunit RPC9; Short=RNA polymerase III subunit C9; AltName: Full=Calcitonin gene-related peptide-receptor component protein; Short=CGRP-RCP; Short=CGRP-receptor component protein; Short=CGRPRCP	2e-18	83.2	84	65.48		HH3EI6T06HHM2S	609
isotig11191	1103										HH3EI6T04EN123	375
isotig25914	546	122143987	Q32L22	346	RecName: Full=DNA-directed RNA polymerases I and III subunit RPAC1; Short=DNA-directed RNA polymerase I subunit C; Short=RNA polymerases I and III subunit AC1	3e-68	172	100	80		HH3EI6T07H1UR3	428
isotig02185	2896	166233818	A1L0T0	632	RecName: Full=Acetolactate synthase-like protein; AltName: Full=IlvB-like protein	0	758	597	65.33		HH3EI6T06G0U6S	632	62510506	Q9BSY4	110	RecName: Full=Coiled-coil-helix-coiled-coil-helix domain-containing protein 5	3e-34	123	93	54.84
isotig06840	1968	38257795	Q9Y2K7	1162	RecName: Full=Lysine-specific demethylase 2A; AltName: Full=CXXC-type zinc finger protein 8; AltName: Full=F-box and leucine-rich repeat protein 11; AltName: Full=F-box protein FBL7; AltName: Full=F-box protein Lilina; AltName: Full=F-box/LRR-repeat protein 11; AltName: Full=JmjC domain-containing histone demethylation protein 1A; AltName: Full=[Histone-H3]-lysine-36 demethylase 1A	9e-92	313	274	57.66		HH3EI6T01A6Q18	609
isotig10764	1141	74742134	Q5JTD0	557	RecName: Full=Tight junction-associated protein 1; AltName: Full=Protein incorporated later into tight junctions; AltName: Full=Tight junction protein 4	1e-67	229	226	65.49		HH3EI6T06GXGKU	582
isotig09187	1330										HH3EI6T04EUYXQ	220
isotig28221	473	62286460	Q13535	2644	RecName: Full=Serine/threonine-protein kinase ATR; AltName: Full=Ataxia telangiectasia and Rad3-related protein; AltName: Full=FRAP-related protein 1	2e-73	245	136	86.03		HH3EI6T06GQA86	214
isotig07349	1752	82241425	Q7ZVP8	289	RecName: Full=Trimeric intracellular cation channel type B; Short=TRIC-B; Short=TRICB; AltName: Full=Transmembrane protein 38B	4e-111	340	249	73.09		HH3EI6T04ECPNW	471
isotig28885	437	1351218	P47226	423	RecName: Full=Testin; AltName: Full=TES1/TES2	1e-07	52.4	36	75		HH3EI6T01ALNK9	616
isotig27004	518	73920470	Q9ERH3	1488	RecName: Full=WD repeat-containing protein 7; AltName: Full=TGF-beta resistance-associated protein TRAG	6e-12	67	40	75		HH3EI6T06HKCH1	273	71152030	Q8BGS0	296	RecName: Full=Protein MAK16 homolog; AltName: Full=Protein RBM13	1e-38	135	71	90.14
isotig15218	826										HH3EI6T02CAGUM	568
isotig15488	812	29429222	Q9UPZ3	1129	RecName: Full=Hermansky-Pudlak syndrome 5 protein; AltName: Full=Alpha-integrin-binding protein 63; AltName: Full=Ruby-eye protein 2 homolog; Short=Ru2	2e-125	389	264	70.08		HH3EI6T03DCUR3	463	74644329	Q8TGM6	124	RecName: Full=Protein TAR1; AltName: Full=Transcript antisense to ribosomal RNA protein 1	2e-12	64.3	45	73.33
isotig19172	700										HH3EI6T02CDDV2	423
isotig21890	639	74762350	Q6P3W7	929	RecName: Full=SCY1-like protein 2; AltName: Full=Coated vesicle-associated kinase of 104 kDa	3e-104	327	205	80.49		HH3EI6T03DJY2P	628
isotig26654	528										HH3EI6T06G3GYW	541
isotig12564	993										HH3EI6T08JAC4W	257
isotig05060	608	68568728	Q9GKX8	724	RecName: Full=Heat shock protein HSP 90-beta	3e-43	157	107	97.2		HH3EI6T04D8SF2	515
isotig28858	442										HH3EI6T06GWM23	139
isotig31422	221	13124688	P13497	986	RecName: Full=Bone morphogenetic protein 1; Short=BMP-1; AltName: Full=Mammalian tolloid protein; Short=mTld; AltName: Full=Procollagen C-proteinase; Short=PCP; Flags: Precursor	4e-40	144	73	86.3		HH3EI6T05FX39J	523	74630365	Q8TGM7	61	RecName: Full=Putative uncharacterized protein ART2; AltName: Full=Antisense to ribosomal RNA transcript protein 2	2e-15	71.2	59	61.02
isotig21097	657										HH3EI6T03DSG2K	536
isotig30106	358	6094322	Q07889	1333	RecName: Full=Son of sevenless homolog 1; Short=SOS-1	3e-49	173	118	68.64		HH3EI6T07ID91T	441
isotig03559	1818	145558896	Q570Y9	409	RecName: Full=DEP domain-containing mTOR-interacting protein; AltName: Full=DEP domain-containing protein 6	2e-89	288	240	75		HH3EI6T04EPN8J	276
isotig12666	985	68565191	Q8BGD0	127	RecName: Full=Uncharacterized protein C3orf14 homolog	2e-13	69.7	66	48.48		HH3EI6T02CGRWA	430
isotig09937	1233										HH3EI6T04ER46I	171
isotig23529	604										HH3EI6T06GYU7G	132
isotig14324	873	416959	Q03468	1493	RecName: Full=DNA excision repair protein ERCC-6; AltName: Full=ATP-dependent helicase ERCC6; AltName: Full=Cockayne syndrome protein CSB	6e-63	220	244	57.38		HH3EI6T08JTOHV	219
isotig23202	612										HH3EI6T04ET386	283
isotig17502	746										HH3EI6T01AMSSK	110
isotig22569	625										HH3EI6T07ILNX3	219
isotig29366	412	75071455	Q68J42	764	RecName: Full=Hormone-sensitive lipase; Short=HSL	2e-57	194	118	73.73		HH3EI6T01AYZJW	459
isotig21579	645										HH3EI6T04D4PE8	530
isotig24314	586	13431728	Q63764	448	RecName: Full=Antizyme inhibitor 1; Short=AZI; AltName: Full=Ornithine decarboxylase antizyme inhibitor	2e-16	80.1	73	54.79		HH3EI6T02B1974	332
isotig20854	663	6016600	O54862	510	RecName: Full=Membrane-bound transcription factor site-2 protease; AltName: Full=Endopeptidase S2P; AltName: Full=Sterol regulatory element-binding proteins intramembrane protease; Short=SREBPs intramembrane protease	7e-50	174	166	53.01		HH3EI6T07ICUZ2	674
isotig26449	534										HH3EI6T02B72FP	151
isotig03242	1557	82257796	Q4RWX9	349	RecName: Full=Phosphotriesterase-related protein; AltName: Full=Parathion hydrolase-related protein	0	618	348	89.08		HH3EI6T02B1CNF	566
isotig03803	1458	85681048	Q6J4K2	584	RecName: Full=Sodium/potassium/calcium exchanger 6; AltName: Full=Na(+)/K(+)/Ca(2+)-exchange protein 6; AltName: Full=Solute carrier family 24 member 6; Flags: Precursor	5e-81	264	283	62.9		HH3EI6T02B4IU5	550
isotig05237	617										HH3EI6T02CL8KU	632
isotig13235	941	266686	P29804	389	RecName: Full=Pyruvate dehydrogenase E1 component subunit alpha, somatic form, mitochondrial; AltName: Full=PDHE1-A type I; Flags: Precursor	4e-11	66.2	42	69.05		HH3EI6T05FNBVT	140
isotig07562	1680										HH3EI6T07ITRTA	107
isotig10811	1140	68566143	Q91YN5	522	RecName: Full=UDP-N-acetylhexosamine pyrophosphorylase; Includes: RecName: Full=UDP-N-acetylgalactosamine pyrophosphorylase; Includes: RecName: Full=UDP-N-acetylglucosamine pyrophosphorylase	1e-08	59.3	42	66.67		HH3EI6T01A7IDT	268
isotig08140	1534										HH3EI6T06HNVV5	173	549058	P80316	541	RecName: Full=T-complex protein 1 subunit epsilon; Short=TCP-1-epsilon; AltName: Full=CCT-epsilon	6e-26	102	57	85.96
isotig19064	704	83287921	Q9BY10	475	RecName: Full=Thymic stromal cotransporter homolog; AltName: Full=Solute carrier family 46 member 2	1e-24	104	156	42.95		HH3EI6T06G1HS0	170
isotig30511	324										HH3EI6T08JVGRT	525	47606435	P60662	151	RecName: Full=Myosin light polypeptide 6; AltName: Full=17 kDa myosin light chain; Short=LC17; AltName: Full=Myosin light chain 3; Short=MLC-3; AltName: Full=Myosin light chain alkali 3; Short=Myosin light chain A3; AltName: Full=Smooth muscle and nonmuscle myosin light chain alkali 6	1e-32	119	66	83.33
isotig22202	632										HH3EI6T06HJKJ6	150
isotig20004	682										HH3EI6T02B19YZ	655	1170008	P46094	333	RecName: Full=Chemokine XC receptor 1; AltName: Full=G-protein coupled receptor 5; AltName: Full=Lymphotactin receptor; AltName: Full=XC chemokine receptor 1	1e-36	135	204	40.2
isotig16258	782										HH3EI6T07H2DFG	609
isotig09270	1321	82180365	Q5XGY0	562	RecName: Full=Protein FAM83D-A	8e-22	100	102	57.84		HH3EI6T05F7UDV	726
isotig17988	731	11467968	Q61739	1091	RecName: Full=Integrin alpha-6; AltName: Full=CD49 antigen-like family member F; AltName: Full=VLA-6; AltName: CD_antigen=CD49f; Contains: RecName: Full=Integrin alpha-6 heavy chain; Contains: RecName: Full=Integrin alpha-6 light chain; Flags: Precursor	1e-65	224	246	48.78		HH3EI6T02BV9IX	202	68565218	Q8N884	522	RecName: Full=Protein MB21D1; AltName: Full=Mab-21 domain-containing protein 1	3e-19	84	68	57.35
isotig17086	754										HH3EI6T06HFD29	573	51316244	Q6P5L3	196	RecName: Full=60S ribosomal protein L19	6e-13	67	30	100
isotig15333	822										HH3EI6T02CL2ZB	106
isotig18066	727										HH3EI6T03DBDVN	659	74728243	Q8IXU6	374	RecName: Full=Solute carrier family 35 member F2	2e-54	183	132	63.64
isotig12908	968	160419148	Q8NEU8	664	RecName: Full=DCC-interacting protein 13-beta; Short=Dip13-beta; AltName: Full=Adapter protein containing PH domain, PTB domain and leucine zipper motif 2	4e-164	479	314	72.93		HH3EI6T06G6QRH	540
isotig08203	1521										HH3EI6T07H1JH4	530
isotig26918	522										HH3EI6T05FV57B	288
isotig32085	150										HH3EI6T02CAA12	547	74630365	Q8TGM7	61	RecName: Full=Putative uncharacterized protein ART2; AltName: Full=Antisense to ribosomal RNA transcript protein 2	6e-15	70.1	50	68
isotig27942	484	82188210	Q7T370	236	RecName: Full=Protein CDV3 homolog	2e-28	109	90	70		HH3EI6T05GCO8P	108
isotig23609	601	110287981	Q5HZG4	932	RecName: Full=Transcription initiation factor TFIID subunit 3; AltName: Full=140 kDa TATA box-binding protein-associated factor; AltName: Full=TBP-associated factor 3; AltName: Full=Transcription initiation factor TFIID 140 kDa subunit; Short=TAF(II)140; Short=TAF140; Short=TAFII-140; Short=TAFII140	1e-80	263	197	72.59		HH3EI6T02B5FGT	480
isotig18203	714										HH3EI6T01ASK81	637
isotig19846	684										HH3EI6T08JTG17	276	118578019	Q3E811	62	RecName: Full=Regulator of rDNA transcription protein 15	2e-08	50.4	36	66.67
isotig28064	480	1171014	P42677	84	RecName: Full=40S ribosomal protein S27; AltName: Full=Metallopan-stimulin 1; Short=MPS-1	2e-47	154	84	98.81		HH3EI6T03C8AAG	530
isotig10134	1203	82202428	Q6P7E4	419	RecName: Full=PDZ and LIM domain protein 7	7e-38	145	66	93.94		HH3EI6T05GC5KB	127
isotig32774	79										HH3EI6T01BBSID	533
isotig14694	851	75070909	Q5RDV8	282	RecName: Full=Methyltransferase-like protein 6	2e-142	409	250	78.4		HH3EI6T05F01WG	186
isotig17646	742										HH3EI6T02CE422	147
isotig21528	647										HH3EI6T08JENK1	437	74630365	Q8TGM7	61	RecName: Full=Putative uncharacterized protein ART2; AltName: Full=Antisense to ribosomal RNA transcript protein 2	2e-07	48.5	47	55.32
isotig28331	467	3914138	O43920	106	RecName: Full=NADH dehydrogenase [ubiquinone] iron-sulfur protein 5; AltName: Full=Complex I-15 kDa; Short=CI-15 kDa; AltName: Full=NADH-ubiquinone oxidoreductase 15 kDa subunit	1e-51	166	106	67.92		HH3EI6T04EJE84	284	67472674	Q07837	685	RecName: Full=Neutral and basic amino acid transport protein rBAT; Short=NBAT; AltName: Full=B(0,+)-type amino acid transport protein; AltName: Full=D2h	5e-16	76.3	69	50.72
isotig00549	5013	143811362	P15144	967	RecName: Full=Aminopeptidase N; Short=AP-N; Short=hAPN; AltName: Full=Alanyl aminopeptidase; AltName: Full=Aminopeptidase M; Short=AP-M; AltName: Full=Microsomal aminopeptidase; AltName: Full=Myeloid plasma membrane glycoprotein CD13; AltName: Full=gp150; AltName: CD_antigen=CD13	0	1078	892	61.55		HH3EI6T02CHKXQ	147	118578019	Q3E811	62	RecName: Full=Regulator of rDNA transcription protein 15	4e-11	56.2	40	67.5
isotig09398	1301	61252360	O88904	1210	RecName: Full=Homeodomain-interacting protein kinase 1; AltName: Full=Nuclear body-associated kinase 2; AltName: Full=Protein kinase Myak	0	617	408	77.7		HH3EI6T04ENX8D	561	1351218	P47226	423	RecName: Full=Testin; AltName: Full=TES1/TES2	8e-09	57	36	77.78
isotig18278	724	71153002	Q8R3C0	642	RecName: Full=Mini-chromosome maintenance complex-binding protein; Short=MCM-BP; Short=MCM-binding protein	1e-76	249	230	56.96		HH3EI6T05FVMXA	418	74630365	Q8TGM7	61	RecName: Full=Putative uncharacterized protein ART2; AltName: Full=Antisense to ribosomal RNA transcript protein 2	1e-15	71.2	59	61.02
isotig32742	82										HH3EI6T06HOES3	227
isotig11879	1044										HH3EI6T04EV22S	158
isotig06043	2583	29840867	Q91YQ7	393	RecName: Full=Protein RMD5 homolog B	6e-169	502	367	67.85		HH3EI6T05FUYWS	603	44887723	Q9C0K0	894	RecName: Full=B-cell lymphoma/leukemia 11B; Short=BCL-11B; AltName: Full=B-cell CLL/lymphoma 11B; AltName: Full=COUP-TF-interacting protein 2; AltName: Full=Radiation-induced tumor suppressor gene 1 protein; Short=hRit1	2e-71	216	133	75.94
isotig26229	540										HH3EI6T05F2KM3	656	81910189	Q5SWW4	2171	RecName: Full=Mediator of RNA polymerase II transcription subunit 13; AltName: Full=Thyroid hormone receptor-associated protein 1; AltName: Full=Thyroid hormone receptor-associated protein complex 240 kDa component; Short=Trap240	2e-11	66.2	32	90.63
isotig22770	621	20140089	Q90YQ6	134	RecName: Full=40S ribosomal protein S17	1e-88	263	134	98.51		HH3EI6T01BAULK	589
isotig15138	830	166987398	Q5QJE6	756	RecName: Full=Deoxynucleotidyltransferase terminal-interacting protein 2; AltName: Full=Estrogen receptor-binding protein; AltName: Full=LPTS-interacting protein 2; Short=LPTS-RP2; AltName: Full=Terminal deoxynucleotidyltransferase-interacting factor 2; Short=TdIF2; Short=TdT-interacting factor 2	5e-78	256	192	64.58		HH3EI6T01AXNK3	492	6686379	O42175	260	RecName: Full=Apolipoprotein A-I; Short=Apo-AI; Short=ApoA-I; AltName: Full=Apolipoprotein A1; Flags: Precursor	1e-25	102	86	60.47
isotig24339	581										HH3EI6T04D9GI5	308
isotig07052	1861	59802987	O75153	1309	RecName: Full=Protein KIAA0664	2e-57	214	291	42.61		HH3EI6T08JK6Q9	221
isotig14965	836										HH3EI6T02BW98A	162
isotig01997	631	78099780	Q9Z329	2701	RecName: Full=Inositol 1,4,5-trisphosphate receptor type 2; AltName: Full=IP3 receptor isoform 2; Short=IP3R 2; Short=InsP3R2; AltName: Full=Inositol 1,4,5-trisphosphate type V receptor; AltName: Full=Type 2 inositol 1,4,5-trisphosphate receptor; Short=Type 2 InsP3 receptor	9e-84	242	133	90.23		HH3EI6T08JSJHZ	267
isotig24170	589										HH3EI6T07IMPAL	161
isotig20703	660										HH3EI6T05FVSHK	611
isotig26623	527										HH3EI6T01A2A6X	507	60415990	Q6VTH5	218	RecName: Full=Radial spoke head 1 homolog; AltName: Full=Meichroacidin homolog; AltName: Full=Meichroacidin-like sperm-specific axonemal protein; AltName: Full=Testis-specific gene A2-like protein	3e-69	215	121	76.03
isotig06387	2237										HH3EI6T08JWKO1	190	82592772	Q4JQI5	515	RecName: Full=Cytochrome c oxidase subunit 1; AltName: Full=Cytochrome c oxidase polypeptide I	7e-12	62.8	63	88.89
isotig15677	803										HH3EI6T04D1M6K	702	17865513	Q9IAL8	663	RecName: Full=Sodium/potassium/calcium exchanger 1; AltName: Full=Na(+)/K(+)/Ca(2+)-exchange protein 1; AltName: Full=Retinal rod Na-Ca+K exchanger; Flags: Precursor	7e-48	171	111	74.77
isotig19335	696										HH3EI6T02BRDFH	393	118578019	Q3E811	62	RecName: Full=Regulator of rDNA transcription protein 15	6e-12	60.8	42	69.05
isotig13668	915										HH3EI6T01BCNO6	414
isotig25035	568										HH3EI6T04ENNQF	528
isotig21403	650	29840789	Q9CR30	188	RecName: Full=Josephin-2; AltName: Full=Josephin domain-containing protein 2	3e-70	218	158	65.82		HH3EI6T08I8M9P	500
isotig04322	813	62286746	Q5R1M5	266	RecName: Full=Chymotrypsin-like elastase family member 1; AltName: Full=Elastase-1; Flags: Precursor	1e-08	57.4	66	45.45		HH3EI6T04D8UM5	530
isotig12173	1021	172045843	P36968	197	RecName: Full=Phospholipid hydroperoxide glutathione peroxidase, mitochondrial; Short=PHGPx; AltName: Full=Glutathione peroxidase 4; Short=GPx-4; Short=GSHPx-4; Flags: Precursor	4e-88	269	175	70.29		HH3EI6T05FOF8R	210
isotig09497	1286	6094372	O57590	269	RecName: Full=Surfeit locus protein 4	2e-149	432	243	97.53		HH3EI6T08JH1UX	604
isotig00023	3561	158563940	Q7RTR2	1065	RecName: Full=Protein NLRC3; AltName: Full=CARD15-like protein; AltName: Full=Caterpiller protein 16.2; Short=CLR16.2; AltName: Full=Nucleotide-binding oligomerization domain protein 3	7e-65	242	673	30.46		HH3EI6T04EUP1F	530
isotig27293	509	118578019	Q3E811	62	RecName: Full=Regulator of rDNA transcription protein 15	3e-12	62.4	46	65.22		HH3EI6T04EFJTK	257
isotig28881	441										HH3EI6T04ET6PP	614
isotig22676	621	267194	Q00993	888	RecName: Full=Tyrosine-protein kinase receptor UFO; AltName: Full=Adhesion-related kinase; Flags: Precursor	8e-16	79.3	65	53.85		HH3EI6T03C3KIG	110
isotig09491	1290	81912689	Q7TT28	1213	RecName: Full=RNA exonuclease 1 homolog; AltName: Full=Transcription elongation factor B polypeptide 3-binding protein 1	7e-06	51.6	142	30.28		HH3EI6T04ECLQ9	404
isotig05121	692										HH3EI6T01A6113	147
isotig26733	526										HH3EI6T03C47QU	185
isotig03072	1923	110808198	Q2NL21	559	RecName: Full=DnaJ homolog subfamily C member 11	0	716	462	82.47		HH3EI6T06GRI2H	674	224471843	A2RRP1	2371	RecName: Full=Neuroblastoma-amplified sequence; AltName: Full=Neuroblastoma-amplified gene protein	1e-48	176	204	51.47
isotig24872	572										HH3EI6T04EN3AC	182
isotig00381	2493	182636716	Q98SV1	367	RecName: Full=Selenoprotein Pa; Short=zSelPa; Flags: Precursor	1e-60	214	187	55.61		HH3EI6T05F0EZE	665	81917386	Q9ERQ3	566	RecName: Full=Zinc finger protein 704; AltName: Full=Glucocorticoid-induced gene 1 protein	5e-74	239	194	67.53
isotig06611	2098	2498390	Q12841	308	RecName: Full=Follistatin-related protein 1; AltName: Full=Follistatin-like protein 1; Flags: Precursor	2e-154	456	293	72.7		HH3EI6T04EB5NP	593
isotig02345	1421										HH3EI6T03DEOOQ	481
isotig11108	1113	38372503	Q8VI24	733	RecName: Full=DNA-binding protein SATB2; AltName: Full=Special AT-rich sequence-binding protein 2	1e-108	340	255	72.94		HH3EI6T06HJNP7	320
isotig12772	978	82186103	Q6P0E5	300	RecName: Full=DDRGK domain-containing protein 1; Flags: Precursor	6e-41	135	85	78.82		HH3EI6T04EIC0R	648
isotig32401	114	1709297	P55016	1095	RecName: Full=Solute carrier family 12 member 1; AltName: Full=Bumetanide-sensitive sodium-(potassium)-chloride cotransporter 2; AltName: Full=Kidney-specific Na-K-Cl symporter	3e-08	51.6	38	57.89		HH3EI6T02BYJSI	693	28380235	Q8N895	744	RecName: Full=Zinc finger protein 366	2e-131	394	227	81.06
isotig17902	731										HH3EI6T04D8PIT	402
isotig27323	508										HH3EI6T03DCFTU	248
isotig22261	625										HH3EI6T06GXRZ9	321
isotig04781	784	302393708	P63048	128	RecName: Full=Ubiquitin-60S ribosomal protein L40; AltName: Full=Ubiquitin A-52 residue ribosomal protein fusion product 1; Contains: RecName: Full=Ubiquitin; Contains: RecName: Full=60S ribosomal protein L40; AltName: Full=CEP52; Flags: Precursor	3e-87	261	128	99.22		HH3EI6T02BVSJG	165
isotig24423	584										HH3EI6T03C3YG7	187
isotig18180	726										HH3EI6T03DCFY5	715
isotig26293	538	81912025	Q7TN99	716	RecName: Full=Cytoplasmic polyadenylation element-binding protein 3; Short=CPE-BP3; Short=CPE-binding protein 3; Short=mCPEB-3	9e-25	104	156	53.21		HH3EI6T03DCLGM	183	19862855	Q09429	1582	RecName: Full=ATP-binding cassette sub-family C member 8; AltName: Full=Sulfonylurea receptor 1	2e-06	46.2	50	40
isotig31147	249										HH3EI6T05GGSAF	412
isotig22331	630										HH3EI6T06G0NQ3	532
isotig10072	1214	88909590	Q8JGM8	193	RecName: Full=BH3-interacting domain death agonist	6e-07	52.4	185	25.95		HH3EI6T04ERUOJ	614	1173442	P42571	430	RecName: Full=POU domain, class 2, transcription factor 3; AltName: Full=Octamer-binding protein 11; Short=Oct-11; AltName: Full=Octamer-binding transcription factor 11; Short=OTF-11; AltName: Full=Transcription factor Skn-1	1e-32	125	177	47.46
isotig11303	1091										HH3EI6T01AKL2R	293
isotig15003	830	42560363	P60467	96	RecName: Full=Protein transport protein Sec61 subunit beta	3e-25	100	97	81.44		HH3EI6T02B5PE6	283
isotig12747	979	50401149	Q9BTT6	524	RecName: Full=Leucine-rich repeat-containing protein 1; AltName: Full=LANO adapter protein; AltName: Full=LAP and no PDZ protein	3e-68	228	168	70.24		HH3EI6T07H4KLL	633	74712892	Q75QN2	995	RecName: Full=Integrator complex subunit 8; Short=Int8; AltName: Full=Protein kaonashi-1	5e-119	367	201	85.07
isotig17723	736										HH3EI6T07ILMS8	345
isotig08512	1450										HH3EI6T02B982I	403	118578019	Q3E811	62	RecName: Full=Regulator of rDNA transcription protein 15	6e-07	47	34	64.71
isotig06453	2195	56405304	O75643	2136	RecName: Full=U5 small nuclear ribonucleoprotein 200 kDa helicase; AltName: Full=Activating signal cointegrator 1 complex subunit 3-like 1; AltName: Full=BRR2 homolog; AltName: Full=U5 snRNP-specific 200 kDa protein; Short=U5-200KD	0	915	618	84.63		HH3EI6T02B74MJ	345	118578019	Q3E811	62	RecName: Full=Regulator of rDNA transcription protein 15	5e-07	47	34	64.71
isotig19203	697										HH3EI6T01BAROC	140
isotig23776	599	74630365	Q8TGM7	61	RecName: Full=Putative uncharacterized protein ART2; AltName: Full=Antisense to ribosomal RNA transcript protein 2	3e-15	71.2	59	61.02		HH3EI6T08JFE10	202
isotig20062	680	81894883	Q80SW1	530	RecName: Full=Putative adenosylhomocysteinase 2; Short=AdoHcyase 2; AltName: Full=IP3R-binding protein released with inositol 1,4,5-trisphosphate; AltName: Full=S-adenosyl-L-homocysteine hydrolase 2; AltName: Full=S-adenosylhomocysteine hydrolase-like protein 1	9e-111	334	174	91.38		HH3EI6T06G44KP	691
isotig22842	614	121957975	Q32PF2	1091	RecName: Full=ATP-citrate synthase; AltName: Full=ATP-citrate (pro-S-)-lyase; AltName: Full=Citrate cleavage enzyme	1e-124	384	204	87.75		HH3EI6T07IE5QS	294
isotig15314	814	68565635	Q5XI06	458	RecName: Full=Probable histone acetyltransferase MYST1; Short=MYST-1; AltName: Full=MOZ, YBF2/SAS3, SAS2 and TIP60 protein 1	3e-52	182	179	55.87		HH3EI6T08JSEZJ	232
isotig28864	443										HH3EI6T01A4C25	428	123723542	Q2J728	1062	RecName: Full=Translation initiation factor IF-2	4e-07	51.2	125	33.6
isotig22927	617	129542	P29122	969	RecName: Full=Proprotein convertase subtilisin/kexin type 6; AltName: Full=Paired basic amino acid cleaving enzyme 4; AltName: Full=Subtilisin-like proprotein convertase 4; Short=SPC4; AltName: Full=Subtilisin/kexin-like protease PACE4; Flags: Precursor	2e-67	167	126	49.21		HH3EI6T06HA49G	235
isotig06887	1938	3024240	O19094	612	RecName: Full=Peroxisomal carnitine O-octanoyltransferase; Short=COT	0	789	612	63.73		HH3EI6T01AOPBJ	720
isotig12442	1001										HH3EI6T04D3KWG	109
isotig10678	1152	81906198	Q9EP71	979	RecName: Full=Ankycorbin; AltName: Full=Ankyrin repeat and coiled-coil structure-containing protein; AltName: Full=Novel retinal pigment epithelial cell protein; AltName: Full=Retinoic acid-induced protein 14; AltName: Full=p125	1e-26	104	288	26.74		HH3EI6T08JJAQS	344	62287175	Q6SA96	143	RecName: Full=40S ribosomal protein S23	6e-33	117	85	71.76
isotig02755	2757	1168616	Q09199	510	RecName: Full=Beta-1,4 N-acetylgalactosaminyltransferase 2	2e-90	302	413	43.34		HH3EI6T06G3JSZ	659
isotig10480	1172	74730707	Q8WUF8	416	RecName: Full=Protein FAM172A; Flags: Precursor	0	539	370	71.89		HH3EI6T07ISC85	526
isotig10448	1173	18202066	O55043	646	RecName: Full=Rho guanine nucleotide exchange factor 7; AltName: Full=Beta-Pix; AltName: Full=PAK-interacting exchange factor beta	1e-119	367	284	64.44		HH3EI6T07IIDQR	260
isotig21145	656	9979550	Q9ULJ3	1066	RecName: Full=Zinc finger protein 295; AltName: Full=Zinc finger and BTB domain-containing protein 21	1e-61	211	187	59.89		HH3EI6T08I8YPO	172
isotig16141	789										HH3EI6T03C57T5	722
isotig29825	380	122152	P15979	345	RecName: Full=Class I histocompatibility antigen, F10 alpha chain; AltName: Full=B-F histocompatibility F10 antigen; AltName: Full=B-F-beta-IV; AltName: Full=B12; Flags: Precursor	2e-24	99.4	109	44.95		HH3EI6T08JOP6P	472
isotig05191	620										HH3EI6T01APA7P	246	296439293	Q9ULV0	1848	RecName: Full=Myosin-Vb	7e-30	116	81	74.07
isotig17790	723	223590203	Q09472	2414	RecName: Full=Histone acetyltransferase p300; Short=p300 HAT; AltName: Full=E1A-associated protein p300	3e-151	471	240	93.33		HH3EI6T01BEJPH	129
isotig01837	2802	82592942	O60307	1309	RecName: Full=Microtubule-associated serine/threonine-protein kinase 3	6e-06	53.5	30	86.67		HH3EI6T01AS974	404
isotig23039	615										HH3EI6T08JDNVX	439
isotig25789	551	281185486	Q64455	1238	RecName: Full=Receptor-type tyrosine-protein phosphatase eta; Short=Protein-tyrosine phosphatase eta; Short=R-PTP-eta; AltName: Full=HPTP beta-like tyrosine phosphatase; AltName: Full=Protein-tyrosine phosphatase receptor type J; Short=R-PTP-J; AltName: Full=Susceptibility to colon cancer 1; AltName: CD_antigen=CD148; Flags: Precursor	7e-53	186	122	73.77		HH3EI6T07IOJET	474
isotig24730	575	82187124	Q6PEH8	701	RecName: Full=Mediator of RNA polymerase II transcription subunit 25; AltName: Full=Mediator complex subunit 25	1e-28	115	154	48.7		HH3EI6T08JOHCZ	494
isotig06897	1935	74761781	Q9NX07	287	RecName: Full=tRNA selenocysteine 1-associated protein 1; AltName: Full=SECp43; AltName: Full=tRNA selenocysteine-associated protein 1	1e-09	62.8	49	51.02		HH3EI6T04EA9ZS	493
isotig08012	1561	68565571	Q5REN1	375	RecName: Full=Filamin-binding LIM protein 1; Short=FBLP-1	2e-76	251	188	56.91		HH3EI6T03DRLBM	244
isotig05088	519										HH3EI6T01AMAVB	208
isotig30005	370	317373419	P50281	582	RecName: Full=Matrix metalloproteinase-14; Short=MMP-14; AltName: Full=MMP-X1; AltName: Full=Membrane-type matrix metalloproteinase 1; Short=MT-MMP 1; Short=MTMMP1; AltName: Full=Membrane-type-1 matrix metalloproteinase; Short=MT1-MMP; Short=MT1MMP; Flags: Precursor	4e-67	218	123	79.67		HH3EI6T07H93IM	690
isotig16204	786	74721007	Q9UKL3	1982	RecName: Full=CASP8-associated protein 2; AltName: Full=FLICE-associated huge protein	4e-13	64.3	85	40		HH3EI6T03C1VAR	552
isotig21000	659										HH3EI6T04EEDVQ	796
isotig20303	673										HH3EI6T08I6NOV	636
isotig08402	1474										HH3EI6T03C79HW	335
isotig16928	764										HH3EI6T03C4G8D	273
isotig28767	447	74644329	Q8TGM6	124	RecName: Full=Protein TAR1; AltName: Full=Transcript antisense to ribosomal RNA protein 1	1e-13	67.4	87	49.43		HH3EI6T07IQ8YN	671
isotig09235	1317										HH3EI6T08JL7UU	537
isotig24531	582										HH3EI6T08JPJ8E	364
isotig02296	1763	81878296	Q8K013	366	RecName: Full=GTP-binding protein 10	1e-40	155	109	69.72		HH3EI6T04EWMC8	153
isotig29665	392	52001458	P22411	766	RecName: Full=Dipeptidyl peptidase 4; AltName: Full=Dipeptidyl peptidase IV; Short=DPP IV; AltName: Full=T-cell activation antigen CD26; AltName: CD_antigen=CD26; Contains: RecName: Full=Dipeptidyl peptidase 4 membrane form; AltName: Full=Dipeptidyl peptidase IV membrane form; Contains: RecName: Full=Dipeptidyl peptidase 4 soluble form; AltName: Full=Dipeptidyl peptidase IV soluble form	1e-27	110	81	60.49		HH3EI6T04EE6Q4	575
isotig25210	566										HH3EI6T01ASYEP	619
isotig04815	973	82237403	Q6P0J3	437	RecName: Full=Transcription factor Sp8	3e-47	169	232	46.12		HH3EI6T08I89W8	608
isotig04437	1226	74721048	Q9UM21	535	RecName: Full=Alpha-1,3-mannosyl-glycoprotein 4-beta-N-acetylglucosaminyltransferase A; AltName: Full=N-glycosyl-oligosaccharide-glycoprotein N-acetylglucosaminyltransferase IVa; Short=GlcNAc-T IVa; Short=GnT-IVa; Short=N-acetylglucosaminyltransferase IVa; AltName: Full=UDP-N-acetylglucosamine: alpha-1,3-D-mannoside beta-1,4-N-acetylglucosaminyltransferase IVa; Contains: RecName: Full=Alpha-1,3-m…	2e-178	410	253	79.84		HH3EI6T07INZIC	518
isotig05890	2774	294862479	P46937	504	RecName: Full=Yorkie homolog; AltName: Full=65 kDa Yes-associated protein; Short=YAP65	1e-28	124	80	77.5		HH3EI6T05GDF8I	554
isotig27130	523										HH3EI6T02CAXLB	658	82178000	Q566G2	101	RecName: Full=Ribonuclease kappa-B; Short=RNase K-B; Short=RNase kappa-B	2e-13	66.2	46	60.87
isotig01898	1150	399117	P31809	521	RecName: Full=Carcinoembryonic antigen-related cell adhesion molecule 1; AltName: Full=Biliary glycoprotein 1; Short=BGP-1; AltName: Full=Biliary glycoprotein D; AltName: Full=MHVR1; AltName: Full=Murine hepatitis virus receptor; Short=MHV-R; AltName: CD_antigen=CD66a; Flags: Precursor	3e-15	80.1	136	36.76		HH3EI6T02CC4A7	623
isotig07017	1886	20978759	Q9NR45	359	RecName: Full=Sialic acid synthase; AltName: Full=N-acetylneuraminate synthase; AltName: Full=N-acetylneuraminate-9-phosphate synthase; AltName: Full=N-acetylneuraminic acid phosphate synthase; AltName: Full=N-acetylneuraminic acid synthase	4e-134	403	263	77.57		HH3EI6T02B6P2M	552	121941680	Q2PZI1	675	RecName: Full=Protein dpy-19 homolog 1; AltName: Full=Dpy-19-like protein 1	1e-19	89.7	75	52
isotig06799	1990	1706178	Q08705	728	RecName: Full=Transcriptional repressor CTCF; AltName: Full=11-zinc finger protein; AltName: Full=CCCTC-binding factor; AltName: Full=CTCFL paralog	0	448	365	71.51		HH3EI6T08JZJVA	676
isotig13888	900	82185589	Q6NUT7	814	RecName: Full=Sortilin; Flags: Precursor	5e-56	197	147	63.95		HH3EI6T04EUMGL	261
isotig14990	836										HH3EI6T07IKTI1	334
isotig03115	2866	32172436	P46935	887	RecName: Full=E3 ubiquitin-protein ligase NEDD4; AltName: Full=Neural precursor cell expressed developmentally down-regulated protein 4; Short=NEDD-4	0	736	399	87.22		HH3EI6T04EDXZK	195
isotig32489	106										HH3EI6T03DB87B	528	158937440	Q8C147	2100	RecName: Full=Dedicator of cytokinesis protein 8	2e-32	122	144	48.61
isotig23665	601										HH3EI6T01ARXT5	605
isotig08945	1363	75070025	Q5E9C0	277	RecName: Full=Ras suppressor protein 1; Short=Rsu-1	0	516	277	92.06		HH3EI6T01APS4W	673	2493818	Q36775	516	RecName: Full=Cytochrome c oxidase subunit 1; AltName: Full=Cytochrome c oxidase polypeptide I	1e-29	113	108	61.11
isotig10105	1209	75057760	Q5BIM2	538	RecName: Full=Uncharacterized protein KIAA1539 homolog	3e-53	190	142	62.68		HH3EI6T06G44U2	566
isotig26230	540										HH3EI6T06HA2CY	127
isotig30191	353										HH3EI6T08I9OUE	523
isotig07807	1614	122140420	Q3T0Y8	100	RecName: Full=Vesicle-associated membrane protein 8; Short=VAMP-8	3e-24	101	65	70.77		HH3EI6T03C9T2O	289
isotig25891	548										HH3EI6T06G6U05	590
isotig31006	269	50403726	P23249	1004	RecName: Full=Putative helicase MOV-10; AltName: Full=Moloney leukemia virus 10 protein	5e-07	50.1	33	69.7		HH3EI6T07H8X9U	677
isotig23879	592	30172968	Q9NUB1	689	RecName: Full=Acetyl-coenzyme A synthetase 2-like, mitochondrial; AltName: Full=Acetate--CoA ligase 2; AltName: Full=Acetyl-CoA synthetase 2; Short=AceCS2; AltName: Full=Acyl-CoA synthetase short-chain family member 1; Flags: Precursor	6e-17	82.4	76	52.63		HH3EI6T08JWH4V	442
isotig05798	2933	74896865	Q54G05	1492	RecName: Full=Putative leucine-rich repeat-containing protein DDB_G0290503	1e-11	72	326	20.55		HH3EI6T07H7BDU	371
isotig26927	513										HH3EI6T04EGB0M	671	74630365	Q8TGM7	61	RecName: Full=Putative uncharacterized protein ART2; AltName: Full=Antisense to ribosomal RNA transcript protein 2	3e-15	71.2	59	61.02
isotig10713	1148										HH3EI6T03DNFXG	196
isotig23432	608										HH3EI6T01APF43	531
isotig30346	341										HH3EI6T03DASPP	315
isotig16296	783	81873327	Q80WQ6	827	RecName: Full=Inactive rhomboid protein 2; Short=iRhom2; AltName: Full=Rhomboid family member 2; AltName: Full=Rhomboid veinlet-like protein 6; AltName: Full=Rhomboid-related protein	4e-55	193	232	52.59		HH3EI6T06G22CW	399
isotig23353	609	82177092	Q803R5	829	RecName: Full=Cap-specific mRNA (nucleoside-2'-O-)-methyltransferase 1; AltName: Full=Cap1 2'O-ribose methyltransferase 1; Short=MTr1; AltName: Full=FtsJ methyltransferase domain-containing protein 2	1e-113	348	203	84.24		HH3EI6T06HE44I	200
isotig15080	832										HH3EI6T01AUU23	602
isotig30577	314										HH3EI6T03DCMWV	579	118578019	Q3E811	62	RecName: Full=Regulator of rDNA transcription protein 15	8e-08	50.4	36	66.67
isotig25821	549										HH3EI6T01A628C	657
isotig11965	1040	13431313	Q9WU60	1428	RecName: Full=Attractin; AltName: Full=Protein mahogany; Flags: Precursor	0	634	346	83.53		HH3EI6T07H52GM	580
isotig17038	759	46396408	Q8AYS8	1137	RecName: Full=Calcium-activated potassium channel subunit alpha-1; AltName: Full=BK channel; AltName: Full=BKCA alpha; AltName: Full=Calcium-activated potassium channel, subfamily M subunit alpha-1; AltName: Full=K(VCA)alpha; AltName: Full=KCa1.1; AltName: Full=Maxi K channel; Short=MaxiK; AltName: Full=Slo-alpha; AltName: Full=Slo1; AltName: Full=Slowpoke homolog; Short=Slo homolog; Short=cSlo	1e-135	416	231	95.67		HH3EI6T04EZD5F	521	158515405	O95248	1867	RecName: Full=Myotubularin-related protein 5; AltName: Full=SET-binding factor 1; Short=Sbf1	2e-58	202	125	75.2
isotig13116	948	160395574	Q8K297	617	RecName: Full=Procollagen galactosyltransferase 1; AltName: Full=Glycosyltransferase 25 family member 1; AltName: Full=Hydroxylysine galactosyltransferase 1; Flags: Precursor	4e-35	137	89	69.66		HH3EI6T02B3JVD	130
isotig10595	1151										HH3EI6T07IEO1O	147
isotig11712	1060										HH3EI6T06G59W9	472
isotig00960	1254	57015409	Q8IWT3	2517	RecName: Full=Cullin-9; Short=CUL-9; AltName: Full=UbcH7-associated protein 1; AltName: Full=p53-associated parkin-like cytoplasmic protein	3e-29	125	202	38.61		HH3EI6T06GTDDH	673
isotig08648	1428	81896337	Q8BJ56	486	RecName: Full=Patatin-like phospholipase domain-containing protein 2; AltName: Full=Adipose triglyceride lipase; AltName: Full=Desnutrin	3e-91	292	325	45.54		HH3EI6T04D6G25	560
isotig26730	525	75026217	Q9V3C5	1429	RecName: Full=Protein RIC1 homolog	2e-12	68.6	75	44		HH3EI6T01AKIQ5	373	125987823	Q9Z188	629	RecName: Full=Dual specificity tyrosine-phosphorylation-regulated kinase 1B	2e-31	120	85	70.59
isotig17554	734	28201900	Q98989	703	RecName: Full=Stonustoxin subunit alpha; Short=SNTX subunit alpha	5e-27	113	144	41.67		HH3EI6T01A77EG	111
isotig17277	748										HH3EI6T02CF8UP	234
isotig06730	2023	20178137	Q9D0I9	660	RecName: Full=Arginyl-tRNA synthetase, cytoplasmic; AltName: Full=Arginine--tRNA ligase; Short=ArgRS	0	968	600	80.5		HH3EI6T08JJXMP	150
isotig14507	861	123899728	Q3B736	218	RecName: Full=Autophagy-related protein 101	3e-125	362	184	96.2		HH3EI6T02B9CBS	109
isotig19278	698	82082519	Q5ZLD7	831	RecName: Full=Vacuolar protein sorting-associated protein 53 homolog	8e-131	395	217	90.78		HH3EI6T06HKK0E	652
isotig24896	573										HH3EI6T06HKWK6	176
isotig20812	664	75048653	Q95L14	153	RecName: Full=Prostaglandin E synthase; AltName: Full=Microsomal prostaglandin E synthase 1; Short=MPGES-1	3e-61	194	145	64.14		HH3EI6T03DET62	224
isotig15485	815	548548	Q05118	606	RecName: Full=Retrovirus-related Pol polyprotein from type-1 retrotransposable element R2; AltName: Full=Retrovirus-related Pol polyprotein from type I retrotransposable element R2; Includes: RecName: Full=Reverse transcriptase; Includes: RecName: Full=Endonuclease	9e-21	95.1	204	29.9		HH3EI6T02CCE1I	190
isotig14335	872										HH3EI6T05GDOL9	500	1351218	P47226	423	RecName: Full=Testin; AltName: Full=TES1/TES2	1e-07	52.8	36	75
isotig18118	725	2493013	Q92030	1022	RecName: Full=Sodium/potassium-transporting ATPase subunit alpha-1; Short=Na(+)/K(+) ATPase alpha-1 subunit; AltName: Full=Sodium pump subunit alpha-1; Flags: Precursor	4e-120	372	235	87.23		HH3EI6T06HE8FI	553
isotig25376	562										HH3EI6T07IM2BT	272
isotig18713	713										HH3EI6T05F9P7G	146
isotig16308	780										HH3EI6T01AL37Y	558
isotig19841	686	71152419	Q5R868	403	RecName: Full=Transmembrane protein C9orf125 homolog	2e-10	62.8	110	39.09		HH3EI6T02B1OGN	477
isotig14487	859										HH3EI6T06GVKUC	255
isotig13284	940	74762059	Q9Y4F1	1045	RecName: Full=FERM, RhoGEF and pleckstrin domain-containing protein 1; AltName: Full=Chondrocyte-derived ezrin-like protein; AltName: Full=Pleckstrin homology domain-containing family C member 2; Short=PH domain-containing family C member 2	4e-74	250	315	48.57		HH3EI6T04D5W9Q	262
isotig05464	4902	126924	P21448	1276	RecName: Full=Multidrug resistance protein 1; AltName: Full=ATP-binding cassette sub-family B member 1; AltName: Full=P-glycoprotein 1; AltName: CD_antigen=CD243	0	1549	1260	63.81		HH3EI6T01BABVK	653	2498474	Q14656	261	RecName: Full=Transmembrane protein 187; AltName: Full=Protein ITBA1	3e-57	187	164	59.15
isotig29129	422										HH3EI6T07IR5KM	122	82190150	O57607	438	RecName: Full=Keratin, type I cytoskeletal 18; AltName: Full=Cytokeratin-18; Short=CK-18; AltName: Full=Keratin-18; Short=K18; AltName: Full=Simple type I keratin	2e-06	45.8	24	83.33
isotig14170	885	10720263	Q9PV94	240	RecName: Full=Small nuclear ribonucleoprotein-associated protein B'; Short=snRNP-B'; Short=snRPB'; AltName: Full=Sm protein B'; Short=Sm-B'; Short=SmB'	9e-67	214	150	98		HH3EI6T02B3OON	144
isotig13802	907	41688514	Q9JMH4	1431	RecName: Full=Collagen alpha-1(XVII) chain; AltName: Full=180 kDa bullous pemphigoid antigen 2; AltName: Full=Bullous pemphigoid antigen 2; Contains: RecName: Full=120 kDa linear IgA disease antigen homolog	6e-09	60.1	74	45.95		HH3EI6T04EACBW	733
isotig26302	538										HH3EI6T01APVM9	231
isotig18644	714	2494397	Q64285	599	RecName: Full=Bile salt-activated lipase; Short=BAL; AltName: Full=Bile salt-stimulated lipase; Short=BSSL; AltName: Full=Carboxyl ester lipase; AltName: Full=Cholesterol esterase; AltName: Full=Pancreatic lysophospholipase; AltName: Full=Sterol esterase; Flags: Precursor	2e-69	229	232	54.31		HH3EI6T04EP9JR	322
isotig17053	750	257051033	Q17RB8	773	RecName: Full=LON peptidase N-terminal domain and RING finger protein 1; AltName: Full=RING finger protein 191	8e-97	305	179	77.09		HH3EI6T01BH6NA	293
isotig14771	848	116669	P11029	2324	RecName: Full=Acetyl-CoA carboxylase; Short=ACC; Includes: RecName: Full=Biotin carboxylase	4e-156	486	282	87.59		HH3EI6T03C6INS	470
isotig30606	314										HH3EI6T01BB67T	724
isotig05007	705										HH3EI6T01AUGME	658
isotig20900	657										HH3EI6T04EZWGT	293
isotig02868	1761	67461015	Q6NZJ6	1600	RecName: Full=Eukaryotic translation initiation factor 4 gamma 1; Short=eIF-4-gamma 1; Short=eIF-4G 1; Short=eIF-4G1	9e-78	273	191	69.11		HH3EI6T03DFX9T	496
isotig05840	2863	18203633	Q9Y5L3	495	RecName: Full=Ectonucleoside triphosphate diphosphohydrolase 2; Short=NTPDase 2; AltName: Full=CD39 antigen-like 1; AltName: Full=Ecto-ATP diphosphohydrolase 2; Short=Ecto-ATPDase 2; Short=Ecto-ATPase 2	5e-177	530	447	56.15		HH3EI6T08JD33Q	429
isotig05917	2737	85542188	Q7SY23	556	RecName: Full=Delta-1-pyrroline-5-carboxylate dehydrogenase, mitochondrial; Short=P5C dehydrogenase; AltName: Full=Aldehyde dehydrogenase family 4 member A1; Flags: Precursor	0	1000	555	85.59		HH3EI6T02BT8KR	328
isotig02239	2198	20178134	Q99MN1	595	RecName: Full=Lysyl-tRNA synthetase; AltName: Full=Lysine--tRNA ligase; Short=LysRS	0	904	539	82.93		HH3EI6T06GX588	581
isotig31975	154										HH3EI6T02CC9PF	293
isotig13896	901										HH3EI6T06G1VGJ	433
isotig14461	866	56405387	Q9UPN3	5430	RecName: Full=Microtubule-actin cross-linking factor 1, isoforms 1/2/3/5; AltName: Full=620 kDa actin-binding protein; Short=ABP620; AltName: Full=Actin cross-linking family protein 7; AltName: Full=Macrophin-1; AltName: Full=Trabeculin-alpha	5e-43	163	290	35.86		HH3EI6T03C65BO	637	1708569	P11688	1053	RecName: Full=Integrin alpha-5; AltName: Full=CD49 antigen-like family member E; AltName: Full=Fibronectin receptor subunit alpha; AltName: Full=Integrin alpha-F; AltName: Full=VLA-5; AltName: CD_antigen=CD49e; Contains: RecName: Full=Integrin alpha-5 heavy chain; Contains: RecName: Full=Integrin alpha-5 light chain; Flags: Precursor	2e-33	131	141	58.16
isotig11136	1110	122145091	Q3T0J9	575	RecName: Full=Guanine nucleotide-binding protein-like 3-like protein	5e-87	280	383	47.78		HH3EI6T08JPZJ1	246
isotig21544	646										HH3EI6T08I6TTW	642
isotig05587	3525	1730016	P50592	291	RecName: Full=Tumor necrosis factor ligand superfamily member 10; AltName: Full=TNF-related apoptosis-inducing ligand; Short=Protein TRAIL; AltName: CD_antigen=CD253	4e-46	172	260	39.23		HH3EI6T05FQ3WF	717
isotig23803	599	26006959	O60231	1041	RecName: Full=Putative pre-mRNA-splicing factor ATP-dependent RNA helicase DHX16; AltName: Full=ATP-dependent RNA helicase	1e-20	94	121	47.93		HH3EI6T08JG4GQ	393
isotig33035	56										HH3EI6T07HZ3KT	437
isotig22107	635										HH3EI6T08JO87X	410	74630365	Q8TGM7	61	RecName: Full=Putative uncharacterized protein ART2; AltName: Full=Antisense to ribosomal RNA transcript protein 2	4e-14	67	50	66
isotig23773	599										HH3EI6T01AQRG3	320
isotig27041	514										HH3EI6T04ES5OA	355	51338615	P62752	156	RecName: Full=60S ribosomal protein L23a	1e-50	163	101	86.14
isotig14452	861	135823	P00586	297	RecName: Full=Thiosulfate sulfurtransferase; AltName: Full=Rhodanese	8e-58	192	177	55.37		HH3EI6T07H8MT7	494
isotig23798	595										HH3EI6T08JXIXV	630
isotig29536	402										HH3EI6T07H4Q2E	634
isotig12830	973	52783052	Q6TDP4	642	RecName: Full=Kelch-like protein 17; AltName: Full=Actinfilin	7e-35	137	199	40.2		HH3EI6T03C6W72	329	133785	P13471	151	RecName: Full=40S ribosomal protein S14	5e-56	176	90	97.78
isotig27327	507										HH3EI6T04EEBQC	414
isotig22441	623										HH3EI6T08JWZKE	666
isotig11916	1043	37077338	Q8N9I9	347	RecName: Full=Protein deltex-3; Short=Deltex3; AltName: Full=RING finger protein 154	4e-53	184	119	72.27		HH3EI6T02BS0AJ	535
isotig02918	2159	73921299	Q5ZLK4	343	RecName: Full=Globoside alpha-1,3-N-acetylgalactosaminyltransferase 1; AltName: Full=Forssman glycolipid synthase-like protein	2e-84	261	227	52.42		HH3EI6T07H69H8	543
isotig16143	789										HH3EI6T06HDL8N	409
isotig23405	604										HH3EI6T07ILWWC	540
contig00166	517										HH3EI6T06G9B2S	616
isotig10403	1180	41019519	Q9CUX1	758	RecName: Full=52 kDa repressor of the inhibitor of the protein kinase; Short=p52rIPK; AltName: Full=58 kDa interferon-induced protein kinase-interacting protein; Short=p58IPK-interacting protein; AltName: Full=THAP domain-containing protein 0	4e-95	306	251	60.16		HH3EI6T05F0200	210
isotig01415	864	54037147	P79403	944	RecName: Full=Neutral alpha-glucosidase AB; AltName: Full=Alpha-glucosidase 2; AltName: Full=Glucosidase II subunit alpha; Flags: Precursor	3e-53	190	160	56.25		HH3EI6T08JQ1A1	198
isotig25238	564										HH3EI6T08JQFEW	506
isotig20583	668	88909230	Q7Z401	1863	RecName: Full=C-myc promoter-binding protein; AltName: Full=DENN domain-containing protein 4A	5e-84	278	222	58.11		HH3EI6T08I60AS	171
isotig32710	85										HH3EI6T04EYIG1	147
isotig04158	982										HH3EI6T03DAA8K	163
isotig08889	1381	1710003	P51151	201	RecName: Full=Ras-related protein Rab-9A	9e-113	337	198	79.29		HH3EI6T06G7MXK	181	2494246	Q90705	858	RecName: Full=Elongation factor 2; Short=EF-2	2e-22	93.6	47	89.36
isotig31313	227	158563940	Q7RTR2	1065	RecName: Full=Protein NLRC3; AltName: Full=CARD15-like protein; AltName: Full=Caterpiller protein 16.2; Short=CLR16.2; AltName: Full=Nucleotide-binding oligomerization domain protein 3	3e-12	65.1	75	38.67		HH3EI6T05FQZC9	332
isotig27141	515										HH3EI6T06G26G0	592	317373541	O15067	1338	RecName: Full=Phosphoribosylformylglycinamidine synthase; Short=FGAM synthase; Short=FGAMS; AltName: Full=Formylglycinamide ribotide amidotransferase; Short=FGARAT; AltName: Full=Formylglycinamide ribotide synthetase	2e-32	128	94	61.7
isotig31207	245										HH3EI6T07IJ1PI	660
isotig05555	3767	166214912	P30999	938	RecName: Full=Catenin delta-1; AltName: Full=Cadherin-associated Src substrate; Short=CAS; AltName: Full=p120 catenin; Short=p120(ctn); AltName: Full=p120(cas)	0	856	741	63.16		HH3EI6T06HK7HO	296
isotig24732	577										HH3EI6T05F75FH	530
isotig11974	1037										HH3EI6T03C89YB	427
isotig15711	803	158706516	Q05BQ1	1179	RecName: Full=Protein turtle homolog A; AltName: Full=Dendrite arborization and synapse maturation protein 1; AltName: Full=Immunoglobulin superfamily member 9A; Short=IgSF9A; Flags: Precursor	6e-89	291	267	53.18		HH3EI6T04EB68N	112
isotig25534	558										HH3EI6T06G68J5	260
isotig21803	631										HH3EI6T06G51J1	614	75070056	Q5E9T6	533	RecName: Full=Leucine-rich glioma-inactivated protein 1; Flags: Precursor	4e-14	73.6	49	67.35
isotig11885	1045										HH3EI6T07IA9E2	413
isotig01337	6631	82114757	Q9I8D1	1276	RecName: Full=Myosin-VI; AltName: Full=Unconventional myosin-6	0	1598	914	85.45		HH3EI6T07H4XDG	251
isotig31750	184	82179176	Q5HZM3	91	RecName: Full=Barrier-to-autointegration factor-like protein; Short=BAF-L; AltName: Full=Barrier-to-autointegration factor 2	2e-18	76.3	42	83.33		HH3EI6T01AVNJU	660	116057	P19336	375	RecName: Full=Protein CYR61; AltName: Full=CCN family member 1; AltName: Full=Protein CEF-10; Flags: Precursor	1e-64	210	133	67.67
isotig21865	635										HH3EI6T08JU367	230
isotig12613	983	30315937	Q91ZU6	7389	RecName: Full=Dystonin; AltName: Full=Bullous pemphigoid antigen 1; Short=BPA; AltName: Full=Dystonia musculorum protein; AltName: Full=Hemidesmosomal plaque protein; AltName: Full=Microtubule actin cross-linking factor 2	2e-21	99.8	203	35.47		HH3EI6T02B8PS6	569	143811366	P11274	1271	RecName: Full=Breakpoint cluster region protein; AltName: Full=Renal carcinoma antigen NY-REN-26	3e-11	65.1	37	89.19
isotig21212	654	81902147	Q8VIJ8	569	RecName: Full=Nitrogen permease regulator 3-like protein; AltName: Full=Alpha-globin regulatory element-containing gene protein	7e-90	281	197	80.71		HH3EI6T07IFRRZ	522	74630365	Q8TGM7	61	RecName: Full=Putative uncharacterized protein ART2; AltName: Full=Antisense to ribosomal RNA transcript protein 2	2e-09	50.1	38	65.79
isotig29814	382	209572635	Q14146	1524	RecName: Full=Unhealthy ribosome biogenesis protein 2 homolog	4e-21	92.8	124	39.52		HH3EI6T04EBMOE	161
isotig25326	563	266686	P29804	389	RecName: Full=Pyruvate dehydrogenase E1 component subunit alpha, somatic form, mitochondrial; AltName: Full=PDHE1-A type I; Flags: Precursor	8e-63	204	164	68.29		HH3EI6T03C98GI	260
isotig26763	520										HH3EI6T05FYWFA	500
isotig27938	486	1174758	Q01173	284	RecName: Full=Tropomyosin alpha-1 chain; AltName: Full=Alpha-tropomyosin; AltName: Full=Tropomyosin-1	7e-61	195	138	88.41		HH3EI6T04EWOQP	324
isotig28749	448										HH3EI6T05FPMIH	539
isotig22930	617										HH3EI6T01AWV0G	226
isotig14683	855										HH3EI6T02BT2R0	679	14285343	Q9QXZ0	5327	RecName: Full=Microtubule-actin cross-linking factor 1; AltName: Full=Actin cross-linking family 7	5e-06	50.1	228	19.3
isotig03513	1562	6166014	O76083	593	RecName: Full=High affinity cGMP-specific 3',5'-cyclic phosphodiesterase 9A	0	715	419	80.19		HH3EI6T06GRCMM	675	13878338	Q62388	3066	RecName: Full=Serine-protein kinase ATM; AltName: Full=Ataxia telangiectasia mutated homolog; Short=A-T mutated homolog	1e-67	231	224	59.38
isotig18685	714	125427	P04047	224	RecName: Full=Thymidine kinase, cytosolic	2e-102	302	190	77.37		HH3EI6T01A0LH1	302
isotig26980	519										HH3EI6T02B0T4O	652	122144452	Q0VC18	200	RecName: Full=ADP-ribosylation factor-like protein 4D	7e-13	67.4	49	65.31
isotig23559	602	41688581	Q86VS8	718	RecName: Full=Protein Hook homolog 3; Short=h-hook3; Short=hHK3	1e-44	160	122	60.66		HH3EI6T01AUF3O	656
isotig01766	2392	73621291	Q8N3U4	1231	RecName: Full=Cohesin subunit SA-2; AltName: Full=SCC3 homolog 2; AltName: Full=Stromal antigen 2	0	1040	674	81.45		HH3EI6T08JVUEC	527
isotig07106	1843										HH3EI6T02CE6PA	315
isotig21288	651	74751276	Q8NFG4	579	RecName: Full=Folliculin; AltName: Full=BHD skin lesion fibrofolliculoma protein; AltName: Full=Birt-Hogg-Dube syndrome protein	3e-67	221	142	77.46		HH3EI6T02BRAU1	404
isotig12733	981	29611839	P59480	309	RecName: Full=39S ribosomal protein L45, mitochondrial; Short=L45mt; Short=MRP-L45; Flags: Precursor	4e-129	377	252	69.05		HH3EI6T07H9LCQ	115	110287684	Q8NI08	942	RecName: Full=Nuclear receptor coactivator 7; AltName: Full=140 kDa estrogen receptor-associated protein; AltName: Full=Estrogen nuclear receptor coactivator 1	4e-19	82.8	38	94.74
isotig13598	919	81862437	Q5SSW2	1843	RecName: Full=Proteasome activator complex subunit 4; AltName: Full=Proteasome activator PA200; AltName: Full=Protein TEMO	2e-108	351	290	56.55		HH3EI6T07IB1LP	550
isotig10750	1145	61221088	Q9D9G3	165	RecName: Full=Cysteine-rich hydrophobic domain 2 protein	4e-84	259	145	95.17		HH3EI6T07IR65M	669
isotig13662	913	119370969	Q3T1H8	391	RecName: Full=Transmembrane protein 79	4e-45	162	228	46.05		HH3EI6T06GV6EZ	240
isotig26705	526										HH3EI6T04EIO4E	657	82013847	Q69566	413	RecName: Full=Uncharacterized protein U88	1e-05	48.5	138	26.81
isotig31190	247										HH3EI6T07H0U12	733
isotig08491	1457	14285410	Q9Y3B2	195	RecName: Full=Exosome complex component CSL4; AltName: Full=Exosome component 1	6e-104	315	186	81.72		HH3EI6T06HJMMM	466
isotig32711	81										HH3EI6T01AY3ZJ	158
isotig24064	593										HH3EI6T07IPLJY	444	123898852	Q32LT7	560	RecName: Full=Protein tweety homolog 3	6e-12	65.9	32	84.38
isotig25141	566										HH3EI6T06HFELL	477
isotig15878	800	116242850	Q5TAX3	1644	RecName: Full=Terminal uridylyltransferase 4; Short=TUTase 4; AltName: Full=Zinc finger CCHC domain-containing protein 11	1e-08	51.6	27	77.78		HH3EI6T04D8T6R	671
isotig19163	701	61212620	Q6PCJ1	1232	RecName: Full=Dynactin subunit 1	1e-77	258	233	60.52		HH3EI6T06GSJJA	613
isotig24489	582										HH3EI6T07H2GEF	451
isotig23845	592	317373299	O75132	1171	RecName: Full=Zinc finger BED domain-containing protein 4	1e-65	184	133	64.66		HH3EI6T01BA5FP	104
isotig02410	1113	33112464	P83626	204	RecName: Full=Tumor necrosis factor receptor superfamily member 26; AltName: Full=TNF receptor homolog 3; Flags: Precursor	2e-14	74.3	114	34.21		HH3EI6T01AZV59	451
isotig31537	205										HH3EI6T04EBNU5	635	81879606	Q91WM6	156	RecName: Full=Protein FAM176A; AltName: Full=Transmembrane protein 166	8e-17	67.8	55	94.55
isotig00472	2459										HH3EI6T05F5B9Z	625
isotig19807	687										HH3EI6T08JNCGA	305
isotig27851	488										HH3EI6T08JEA3U	634
isotig02942	1243	37082580	Q9W6T7	456	RecName: Full=Presenilin-1; Short=PS-1; Short=Zf-PS1	2e-112	343	243	84.77		HH3EI6T03DDYJY	634
isotig00981	3021										HH3EI6T01AX7U4	630	118578019	Q3E811	62	RecName: Full=Regulator of rDNA transcription protein 15	8e-07	37.7	18	88.89
isotig24708	579										HH3EI6T08JOJGB	427
isotig28208	474										HH3EI6T01BDLW5	452
isotig20538	669	51316386	Q7ZYS1	197	RecName: Full=60S ribosomal protein L19	3e-83	252	143	97.9		HH3EI6T07HZLQY	649	81885062	Q6NZM9	1076	RecName: Full=Histone deacetylase 4; Short=HD4	4e-19	89.7	46	89.13
isotig22105	632										HH3EI6T06HE59F	357
isotig05177	692										HH3EI6T01AY6GX	155
isotig13285	937										HH3EI6T02BSUOO	444
isotig01486	1622	1352361	P26632	511	RecName: Full=Early growth response protein 1; Short=EGR-1; AltName: Full=Zinc finger protein Krox-24	8e-121	357	349	64.47		HH3EI6T06G36VT	684	24638063	Q9HCE1	1003	RecName: Full=Putative helicase MOV-10; AltName: Full=Moloney leukemia virus 10 protein	4e-81	266	228	54.82
isotig02255	2056	82202404	Q6P4X5	658	RecName: Full=Carnitine O-palmitoyltransferase 2, mitochondrial; AltName: Full=Carnitine palmitoyltransferase II; Short=CPT II; Flags: Precursor	0	364	227	75.33		HH3EI6T04EV6O8	177
isotig08245	1505										HH3EI6T02BUJ3U	302
isotig15032	834										HH3EI6T07IPFZN	497
isotig26621	529	90110042	Q91XL9	950	RecName: Full=Oxysterol-binding protein-related protein 1; Short=ORP-1; Short=OSBP-related protein 1	2e-41	152	177	46.89		HH3EI6T05FROS7	640
isotig29127	427	18202431	P82861	498	RecName: Full=NADPH:adrenodoxin oxidoreductase, mitochondrial; Short=AR; Short=Adrenodoxin reductase; AltName: Full=Ferredoxin--NADP(+) reductase; Short=Ferredoxin reductase; Flags: Precursor	2e-67	218	142	73.24		HH3EI6T01A998J	627
isotig18868	709										HH3EI6T04D9VLB	649	74755061	Q562E7	890	RecName: Full=WD repeat-containing protein 81	5e-42	155	119	70.59
isotig25619	554										HH3EI6T01AZPLF	386
isotig04569	987	30316137	Q9NQG1	85	RecName: Full=Protein MANBAL	1e-23	96.7	76	59.21		HH3EI6T03CV3V2	478	52000728	Q8SQH5	298	RecName: Full=ADP/ATP translocase 2; AltName: Full=ADP,ATP carrier protein 2; AltName: Full=Adenine nucleotide translocator 2; Short=ANT 2; AltName: Full=Solute carrier family 25 member 5	6e-40	141	113	84.07
isotig28035	477	6685760	Q99719	369	RecName: Full=Septin-5; AltName: Full=Cell division control-related protein 1; Short=CDCrel-1; AltName: Full=Peanut-like protein 1	3e-07	51.6	116	33.62		HH3EI6T02B8TXV	611
isotig26485	532										HH3EI6T02BUF3S	158
isotig02101	1080	81882280	Q52KI8	946	RecName: Full=Serine/arginine repetitive matrix protein 1; AltName: Full=Plenty-of-prolines 101	3e-28	99.8	52	92.31		HH3EI6T03C1GRN	557	73919859	Q4KLL0	301	RecName: Full=Transcription elongation factor A protein 1; AltName: Full=Transcription elongation factor S-II protein 1	4e-48	164	144	75
isotig32442	112										HH3EI6T08JD441	617
isotig14594	853	123782036	Q4KLH3	465	RecName: Full=Opioid growth factor receptor-like protein 1	1e-123	367	237	72.57		HH3EI6T08I3M8M	345
isotig31050	255	141446	P03934	273	RecName: Full=Transposable element Tc1 transposase	5e-10	57	57	54.39		HH3EI6T08I5U5G	600
isotig07641	1656	20514971	O43172	522	RecName: Full=U4/U6 small nuclear ribonucleoprotein Prp4; AltName: Full=PRP4 homolog; Short=hPrp4; AltName: Full=U4/U6 snRNP 60 kDa protein; AltName: Full=WD splicing factor Prp4	0	744	499	77.15		HH3EI6T01ASFZ8	318
isotig03949	1571	81889879	Q5XIQ4	533	RecName: Full=E3 ubiquitin-protein ligase MGRN1; AltName: Full=Mahogunin RING finger protein 1	0	597	325	88		HH3EI6T08JEIVC	115
isotig18366	721										HH3EI6T07H7M33	467	30580495	Q9UPN6	1271	RecName: Full=Protein SCAF8; AltName: Full=CDC5L complex-associated protein 7; AltName: Full=RNA-binding motif protein 16; AltName: Full=SR-related and CTD-associated factor 8	1e-43	159	93	94.62
isotig16683	769										HH3EI6T08JU203	110
isotig18852	708	123796926	Q3U1T3	323	RecName: Full=Breast cancer metastasis-suppressor 1-like protein	2e-56	188	151	60.93		HH3EI6T08JOEIZ	381	118578019	Q3E811	62	RecName: Full=Regulator of rDNA transcription protein 15	6e-12	60.8	42	69.05
isotig15766	798										HH3EI6T05GA2F8	529
isotig14557	859	81174965	Q8JFB7	153	RecName: Full=ORM1-like protein 1	5e-32	120	58	98.28		HH3EI6T02B11JC	317
isotig22317	630										HH3EI6T02BXL81	633	74630365	Q8TGM7	61	RecName: Full=Putative uncharacterized protein ART2; AltName: Full=Antisense to ribosomal RNA transcript protein 2	3e-15	71.2	59	61.02
isotig11628	1066										HH3EI6T08JUV0E	309
isotig02518	4608	13633704	Q62190	1378	RecName: Full=Macrophage-stimulating protein receptor; Short=MSP receptor; AltName: Full=Stem cell-derived tyrosine kinase; AltName: Full=p185-Ron; AltName: CD_antigen=CD136; Contains: RecName: Full=Macrophage-stimulating protein receptor alpha chain; Contains: RecName: Full=Macrophage-stimulating protein receptor beta chain; Flags: Precursor	0	790	1201	40.8		HH3EI6T03DKA10	595
isotig32417	114	23821811	Q9NPB8	672	RecName: Full=Putative glycerophosphocholine phosphodiesterase GPCPD1; AltName: Full=Glycerophosphodiester phosphodiesterase 5	8e-12	61.6	38	73.68		HH3EI6T03C4JJL	522
isotig31333	226	20532094	P70188	793	RecName: Full=Kinesin-associated protein 3; Short=KAP-3; Short=KAP3	2e-30	116	72	70.83		HH3EI6T02BVYG3	546
isotig07388	1738	81878053	Q8CFX1	789	RecName: Full=GDH/6PGL endoplasmic bifunctional protein; Includes: RecName: Full=Glucose 1-dehydrogenase; AltName: Full=Hexose-6-phosphate dehydrogenase; Includes: RecName: Full=6-phosphogluconolactonase; Short=6PGL; Flags: Precursor	1e-166	361	359	51.53		HH3EI6T02CG7FB	577	67462199	Q6IQX7	774	RecName: Full=Chondroitin sulfate synthase 2; AltName: Full=Chondroitin glucuronyltransferase 2; AltName: Full=Chondroitin-polymerizing factor; Short=ChPF; AltName: Full=Glucuronosyl-N-acetylgalactosaminyl-proteoglycan 4-beta-N-acetylgalactosaminyltransferase II; AltName: Full=N-acetylgalactosaminyl-proteoglycan 3-beta-glucuronosyltransferase II; AltName: Full=N-acetylgalactosaminyltransferase 2	2e-16	80.9	156	32.05
isotig24923	573	6919842	O93602	487	RecName: Full=Cyclic AMP-dependent transcription factor ATF-2; Short=cAMP-dependent transcription factor ATF-2; AltName: Full=Activating transcription factor 2	4e-40	146	80	86.25		HH3EI6T02CAR2V	726	116242808	Q15022	739	RecName: Full=Polycomb protein SUZ12; AltName: Full=Chromatin precipitated E2F target 9 protein; Short=ChET 9 protein; AltName: Full=Joined to JAZF1 protein; AltName: Full=Suppressor of zeste 12 protein homolog	1e-27	115	75	65.33
isotig22357	625										HH3EI6T02B82HG	552	62901470	Q9HBA0	871	RecName: Full=Transient receptor potential cation channel subfamily V member 4; Short=TrpV4; AltName: Full=Osm-9-like TRP channel 4; Short=OTRPC4; AltName: Full=Transient receptor potential protein 12; Short=TRP12; AltName: Full=Vanilloid receptor-like channel 2; AltName: Full=Vanilloid receptor-like protein 2; Short=VRL-2; AltName: Full=Vanilloid receptor-related osmotically-activated channel; S…	6e-30	120	100	64
isotig00323	1707	17376684	Q02391	1142	RecName: Full=Golgi apparatus protein 1; AltName: Full=Cysteine-rich fibroblast growth factor receptor; Flags: Precursor	0	662	369	85.64		HH3EI6T05F2O5E	291
isotig27202	511	21362442	Q9MIY8	516	RecName: Full=Cytochrome c oxidase subunit 1; AltName: Full=Cytochrome c oxidase polypeptide I	1e-35	133	76	84.21		HH3EI6T04EXWI3	341
isotig02898	2086	1705537	P52826	627	RecName: Full=Carnitine O-acetyltransferase; Short=Carnitine acetylase; AltName: Full=Carnitine acetyltransferase; Short=CAT; Short=CrAT; Flags: Precursor	0	649	548	57.66		HH3EI6T07IL2SM	223
isotig09111	1345										HH3EI6T02B61W8	594
isotig31385	224										HH3EI6T03DFLF9	182
isotig02874	2265										HH3EI6T06G6K1S	198
isotig22144	631										HH3EI6T05GB1LI	668
isotig29652	393										HH3EI6T06HN2KO	105
isotig16656	768	125950150	Q8K5B1	716	RecName: Full=Interleukin-31 receptor subunit alpha; Short=IL-31 receptor subunit alpha; Short=IL-31R subunit alpha; Short=IL-31R-alpha; Short=IL-31RA; AltName: Full=GLM-R; Short=mGLM-R; AltName: Full=Gp130-like monocyte receptor; Short=Gp130-like receptor; AltName: Full=Novel cytokine receptor 10; Short=NR10; AltName: Full=ZcytoR17; Flags: Precursor	7e-13	70.9	217	23.5		HH3EI6T06GY94N	480
isotig02274	2058										HH3EI6T07IM393	526
isotig13377	934	74750718	Q8IWZ3	2542	RecName: Full=Ankyrin repeat and KH domain-containing protein 1; AltName: Full=HIV-1 Vpr-binding ankyrin repeat protein; AltName: Full=Multiple ankyrin repeats single KH domain; Short=hMASK	5e-65	228	175	59.43		HH3EI6T02B2QLR	181
isotig21728	643										HH3EI6T02B0BEQ	625
isotig16615	769										HH3EI6T07H87B8	493
isotig13510	922										HH3EI6T08JK155	249
isotig32017	156										HH3EI6T04D12DS	552
isotig14120	887										HH3EI6T02B8GQ0	266
isotig17068	759	81882788	Q5FVG8	445	RecName: Full=GRAM domain-containing protein 3	1e-09	60.8	146	30.82		HH3EI6T04D8DUU	519
isotig19281	707										HH3EI6T08I268A	559	1351218	P47226	423	RecName: Full=Testin; AltName: Full=TES1/TES2	2e-07	52.8	36	75
isotig23369	600										HH3EI6T07ISRNM	436
isotig03827	1595	82241884	Q803V3	457	RecName: Full=Serine/threonine-protein phosphatase 2A regulatory subunit B'' subunit gamma	1e-164	481	266	93.98		HH3EI6T02BZBVT	682
isotig02136	4588	42558900	Q8BJ64	596	RecName: Full=Choline dehydrogenase, mitochondrial; Short=CDH; Short=CHD; Flags: Precursor	0	597	393	72.01		HH3EI6T07IL2X7	237
isotig31003	269	82186174	Q6P135	292	RecName: Full=Transmembrane and ubiquitin-like domain-containing protein 1	4e-08	52	49	69.39		HH3EI6T06GR73N	661
isotig31746	185										HH3EI6T02CHD4N	284
isotig05254	537	1703190	P55197	1027	RecName: Full=Protein AF-10; AltName: Full=ALL1-fused gene from chromosome 10 protein	4e-79	258	130	87.69		HH3EI6T07ISJGI	585	22653663	Q9DE13	2130	RecName: Full=Bromodomain adjacent to zinc finger domain protein 2B; AltName: Full=Extracellular matrix protein F22	9e-12	67	57	45.61
isotig19128	701										HH3EI6T02BUHEU	624
isotig17176	753	59798967	Q8TBP0	767	RecName: Full=TBC1 domain family member 16	2e-108	336	246	67.07		HH3EI6T01A32GQ	763	74630365	Q8TGM7	61	RecName: Full=Putative uncharacterized protein ART2; AltName: Full=Antisense to ribosomal RNA transcript protein 2	5e-15	71.2	59	61.02
isotig30537	322										HH3EI6T08JXM49	317
isotig02301	1619	124077986	O75592	4640	RecName: Full=Probable E3 ubiquitin-protein ligase MYCBP2; AltName: Full=Myc-binding protein 2; AltName: Full=Pam/highwire/rpm-1 protein; AltName: Full=Protein associated with Myc	0	657	547	66.54		HH3EI6T06G5IEE	321
isotig20564	671										HH3EI6T08JPMJ5	703	543926	Q07009	700	RecName: Full=Calpain-2 catalytic subunit; AltName: Full=Calcium-activated neutral proteinase 2; Short=CANP 2; AltName: Full=Calpain M-type; AltName: Full=Calpain-2 large subunit; AltName: Full=Millimolar-calpain; Short=M-calpain; Flags: Precursor	4e-65	219	220	45.91
isotig02315	1516	3023388	O18835	651	RecName: Full=Beta-glucuronidase; Flags: Precursor	0	375	264	67.05		HH3EI6T05F1D9Q	546	122065165	Q8VBZ0	335	RecName: Full=Dehydrogenase/reductase SDR family member on chromosome X homolog; AltName: Full=DHRSXY; AltName: Full=SCAD family protein; Flags: Precursor	4e-12	66.2	79	45.57
isotig26005	545										HH3EI6T04D3PZR	604	85683250	Q8N4T0	437	RecName: Full=Carboxypeptidase A6; AltName: Full=Carboxypeptidase B; Flags: Precursor	2e-49	171	168	48.21
isotig12889	965	82186043	Q6NZT6	491	RecName: Full=Interferon regulatory factor 2-binding protein 2-A; Short=IRF-2-binding protein 2-A; Short=IRF-2BP2-A	2e-74	243	116	96.55		HH3EI6T04ERESG	581
isotig16384	776										HH3EI6T08JJYDT	350
isotig21342	652	160370000	O94913	1555	RecName: Full=Pre-mRNA cleavage complex 2 protein Pcf11; AltName: Full=Pre-mRNA cleavage complex II protein Pcf11	3e-10	62.4	236	34.32		HH3EI6T04EEBRJ	574
isotig18160	729										HH3EI6T08JH75I	556
isotig09745	1251	12230420	O75340	191	RecName: Full=Programmed cell death protein 6; AltName: Full=Apoptosis-linked gene 2 protein; AltName: Full=Probable calcium-binding protein ALG-2	2e-107	321	171	88.3		HH3EI6T08JM2M6	462
isotig24521	582										HH3EI6T03DGHU1	636
isotig07366	1747	251764776	Q6ZPK7	905	RecName: Full=Lateral signaling target protein 2 homolog; AltName: Full=Zinc finger FYVE domain-containing protein 28	1e-67	240	156	73.08		HH3EI6T03DB64E	634	13878338	Q62388	3066	RecName: Full=Serine-protein kinase ATM; AltName: Full=Ataxia telangiectasia mutated homolog; Short=A-T mutated homolog	4e-55	195	182	59.89
isotig11647	1062										HH3EI6T06GW0BK	416
isotig04978	481										HH3EI6T04D8A8C	570	123796941	Q3U285	600	RecName: Full=Ligand-dependent nuclear receptor corepressor-like protein; Short=LCoR-like protein; AltName: Full=Mblk1-related protein 1; AltName: Full=Transcription factor MLR1	8e-32	124	68	83.82
isotig07452	1723										HH3EI6T07IFMXJ	694	81878080	Q8CGB6	1400	RecName: Full=Tensin-like C1 domain-containing phosphatase; AltName: Full=C1 domain-containing phosphatase and tensin homolog; Short=C1-TEN; AltName: Full=Tensin-2	7e-75	251	183	63.93
isotig06615	2103	81873749	Q8BH00	487	RecName: Full=Aldehyde dehydrogenase family 8 member A1; AltName: Full=Retinal dehydrogenase 4	0	729	477	73.17		HH3EI6T08JEH0R	303
isotig18497	712										HH3EI6T05FUT3N	553
isotig02438	826	82182086	Q6DBR9	182	RecName: Full=UPF0459 protein C19orf50 homolog	2e-67	213	158	78.48		HH3EI6T07IMOLE	532
isotig20824	662										HH3EI6T08JUBCQ	661
isotig30581	316	20137193	Q9EPY0	536	RecName: Full=Caspase recruitment domain-containing protein 9; Short=rCARD9	7e-06	46.6	65	41.54		HH3EI6T08JC12K	242
isotig07823	1606	110282978	Q9DCG6	288	RecName: Full=Phenazine biosynthesis-like domain-containing protein 1	7e-72	185	169	56.21		HH3EI6T06HE6HO	543
isotig03646	1397										HH3EI6T07ICXOE	620
isotig27509	498	74749492	Q6WRI0	2623	RecName: Full=Immunoglobulin superfamily member 10; Short=IgSF10; AltName: Full=Calvaria mechanical force protein 608; Short=CMF608; Flags: Precursor	3e-35	135	148	46.62		HH3EI6T06HE31L	616
isotig08156	1532	29839592	Q90673	215	RecName: Full=PRELI domain-containing protein 1, mitochondrial; AltName: Full=Px19-like protein; Flags: Precursor	4e-87	273	175	71.43		HH3EI6T08JIQUT	324
isotig10802	1141	78098993	Q5FVR4	345	RecName: Full=3'-5' exoribonuclease 1; AltName: Full=Histone mRNA 3'-exonuclease 1	5e-105	319	246	62.2		HH3EI6T04D4P0M	135
isotig07652	1644										HH3EI6T04ELMSW	246
isotig12596	990	88943890	P15975	1069	RecName: Full=Inactive ubiquitin carboxyl-terminal hydrolase 53; AltName: Full=Inactive ubiquitin-specific peptidase 53; AltName: Full=Per-hexamer repeat protein 3	8e-73	247	344	47.38		HH3EI6T01AWA20	355
isotig26528	532										HH3EI6T06G6B5P	438
isotig17965	733										HH3EI6T04EA1VY	160
isotig29517	403	32470617	Q99814	870	RecName: Full=Endothelial PAS domain-containing protein 1; Short=EPAS-1; AltName: Full=Basic-helix-loop-helix-PAS protein MOP2; AltName: Full=Class E basic helix-loop-helix protein 73; Short=bHLHe73; AltName: Full=HIF-1-alpha-like factor; Short=HLF; AltName: Full=Hypoxia-inducible factor 2-alpha; Short=HIF-2-alpha; Short=HIF2-alpha; AltName: Full=Member of PAS protein 2; AltName: Full=PAS domain-…	2e-29	116	111	52.25		HH3EI6T02CB88S	352
isotig11519	1077										HH3EI6T04ECR7K	637
isotig21269	650										HH3EI6T06HBYRY	630
isotig10246	1177										HH3EI6T05FTCM9	275
isotig05208	494										HH3EI6T06GT1FX	440
isotig03975	1491										HH3EI6T03C8Y95	414
isotig20558	657										HH3EI6T07IDVN4	533
isotig13702	913	2494044	O09178	765	RecName: Full=AMP deaminase 3; AltName: Full=AMP deaminase isoform E	2e-120	369	294	64.29		HH3EI6T04EG3WG	407
isotig00802	2365	146286062	O60293	1989	RecName: Full=Zinc finger C3H1 domain-containing protein; AltName: Full=Coiled-coil domain-containing protein 131; AltName: Full=Proline/serine-rich coiled-coil protein 2	0	703	702	49.86		HH3EI6T03DJVES	309
isotig19517	692										HH3EI6T08JJBMY	611
isotig04291	1079	29840786	Q8TBB1	728	RecName: Full=E3 ubiquitin-protein ligase LNX; AltName: Full=Ligand of Numb-protein X 1; AltName: Full=Numb-binding protein 1	2e-48	112	64	82.81		HH3EI6T02CK3SP	444	18202468	P95957	401	RecName: Full=Uncharacterized aminotransferase SSO0104; AltName: Full=AspB-1	2e-23	97.8	96	43.75
isotig03387	1797	81862523	Q5SVL6	712	RecName: Full=Rap1 GTPase-activating protein 2; Short=Rap1GAP2; AltName: Full=GTPase-activating Rap/Ran-GAP domain-like protein 4	2e-120	379	240	78.33		HH3EI6T08JNMYT	619
isotig24013	590	143811362	P15144	967	RecName: Full=Aminopeptidase N; Short=AP-N; Short=hAPN; AltName: Full=Alanyl aminopeptidase; AltName: Full=Aminopeptidase M; Short=AP-M; AltName: Full=Microsomal aminopeptidase; AltName: Full=Myeloid plasma membrane glycoprotein CD13; AltName: Full=gp150; AltName: CD_antigen=CD13	9e-57	196	173	64.16		HH3EI6T04EW38T	318
isotig15012	837										HH3EI6T01BDODM	263
isotig19226	699	158939140	P36915	607	RecName: Full=Guanine nucleotide-binding protein-like 1; AltName: Full=GTP-binding protein HSR1	5e-87	275	240	57.92		HH3EI6T08JVC3X	526	118578019	Q3E811	62	RecName: Full=Regulator of rDNA transcription protein 15	1e-08	52.4	37	67.57
isotig32980	61										HH3EI6T02BQXHJ	350
isotig28308	471										HH3EI6T02B8RVU	534
isotig27966	485										HH3EI6T07IPR0L	499
isotig18804	702										HH3EI6T04EBTBV	348
isotig09168	1333	17368024	O60499	249	RecName: Full=Syntaxin-10; Short=Syn10	1e-79	253	225	64.89		HH3EI6T07ICGK5	499	162416264	Q6ZQ18	817	RecName: Full=Protein EFR3 homolog B	1e-10	62.8	26	100
isotig17949	721										HH3EI6T01BA7LD	523	74630365	Q8TGM7	61	RecName: Full=Putative uncharacterized protein ART2; AltName: Full=Antisense to ribosomal RNA transcript protein 2	5e-15	70.1	50	68
isotig14276	876										HH3EI6T08JQFUP	470
isotig07844	1603	73621842	Q5ZKM1	832	RecName: Full=Putative rRNA methyltransferase 3; AltName: Full=Protein ftsJ homolog 3; AltName: Full=rRNA (uridine-2'-O-)-methyltransferase 3	2e-139	429	270	80.74		HH3EI6T02BYHH4	604
isotig28254	465										HH3EI6T06HO7MT	524
isotig24506	581										HH3EI6T02CJN5C	252
isotig09195	1333	24212192	Q921W4	348	RecName: Full=Quinone oxidoreductase-like protein 1; AltName: Full=Quinone oxidoreductase homolog 1; Short=QOH-1; AltName: Full=Zeta-crystallin homolog	1e-123	369	328	58.54		HH3EI6T02B9SQ5	576	308153515	Q7Z7G8	4022	RecName: Full=Vacuolar protein sorting-associated protein 13B; AltName: Full=Cohen syndrome protein 1	3e-86	284	192	82.29
isotig18390	714	82080949	Q5ZI16	503	RecName: Full=tRNA-specific adenosine deaminase 1; AltName: Full=tRNA-specific adenosine-37 deaminase	2e-71	232	220	52.27		HH3EI6T03DMWI1	676
isotig13324	936	82241436	Q7ZVV1	782	RecName: Full=TFIIH basal transcription factor complex helicase XPB subunit; AltName: Full=DNA excision repair protein ERCC-3	0	588	311	95.5		HH3EI6T01BBMFI	608
isotig09923	1234	38503347	Q8HZP9	461	RecName: Full=Ribonuclease inhibitor; AltName: Full=Ribonuclease/angiogenin inhibitor 1	7e-07	45.8	58	43.1		HH3EI6T07H8XTX	294
isotig13114	942										HH3EI6T06G56JQ	705
isotig19258	699	75042408	Q5RDY2	642	RecName: Full=Transmembrane 9 superfamily member 4; Flags: Precursor	2e-90	285	213	64.79		HH3EI6T06G0UPB	681	317373541	O15067	1338	RecName: Full=Phosphoribosylformylglycinamidine synthase; Short=FGAM synthase; Short=FGAMS; AltName: Full=Formylglycinamide ribotide amidotransferase; Short=FGARAT; AltName: Full=Formylglycinamide ribotide synthetase	7e-86	281	226	62.39
isotig20323	674										HH3EI6T02B0NAN	684
isotig20257	675										HH3EI6T07IODEN	530
isotig13916	898	52783306	Q7ZTZ2	161	RecName: Full=Probable ribosome biogenesis protein RLP24; AltName: Full=Ribosomal L24 domain-containing protein 1	1e-99	296	161	85.71		HH3EI6T03CYHF6	503
isotig28844	439										HH3EI6T04EBFMF	402
isotig09756	1252	27805490	Q9GKY7	694	RecName: Full=Junctophilin-2; Short=JP-2; AltName: Full=Junctophilin type 2	5e-150	448	382	72.51		HH3EI6T02CJFUD	106
isotig17220	751										HH3EI6T05FUWXW	247
isotig33120	45										HH3EI6T02BVH3B	591
isotig23937	596	62291068	Q91YD9	501	RecName: Full=Neural Wiskott-Aldrich syndrome protein; Short=N-WASP	5e-31	121	80	76.25		HH3EI6T06G8UEW	373
isotig09026	1361										HH3EI6T08I6NXR	641
isotig31888	170										HH3EI6T06HGT42	194	74630365	Q8TGM7	61	RecName: Full=Putative uncharacterized protein ART2; AltName: Full=Antisense to ribosomal RNA transcript protein 2	7e-13	61.2	47	63.83
isotig19762	687										HH3EI6T04D6XAZ	614
isotig02210	2426	135961	P22934	461	RecName: Full=Tumor necrosis factor receptor superfamily member 1A; AltName: Full=Tumor necrosis factor receptor 1; Short=TNF-R1; AltName: Full=Tumor necrosis factor receptor type I; Short=TNF-RI; Short=TNFR-I; AltName: Full=p55; AltName: Full=p60; AltName: CD_antigen=CD120a; Flags: Precursor	2e-18	92	200	26.5		HH3EI6T03CWWD1	636	74644329	Q8TGM6	124	RecName: Full=Protein TAR1; AltName: Full=Transcript antisense to ribosomal RNA protein 1	3e-09	55.8	74	47.3
isotig29804	383										HH3EI6T02B8T9A	120
isotig05576	3604	332278171	Q0VF96	1302	RecName: Full=Cingulin-like protein 1; AltName: Full=Junction-associated coiled-coil protein; AltName: Full=Paracingulin	2e-47	188	464	29.31		HH3EI6T01A07GO	500
isotig14233	881	81862530	Q5SVR0	1263	RecName: Full=TBC1 domain family member 9B	5e-98	318	270	66.67		HH3EI6T07IHHS7	137	302425115	A2AJ15	658	RecName: Full=Endoplasmic reticulum mannosyl-oligosaccharide 1,2-alpha-mannosidase; AltName: Full=ER alpha-1,2-mannosidase; AltName: Full=ER mannosidase 1; Short=ERMan1; AltName: Full=Man9GlcNAc2-specific-processing alpha-mannosidase; AltName: Full=Mannosidase alpha class 1B member 1	1e-14	70.1	46	73.91
isotig22635	623										HH3EI6T04EJ1F1	110
isotig03216	1479	74753330	Q9UHN6	1383	RecName: Full=Transmembrane protein 2	0	625	500	63.2		HH3EI6T01A2BEW	536
isotig20721	662										HH3EI6T03DJGLQ	591
isotig25931	547										HH3EI6T06HPG51	526
isotig01252	1841	113016	P15650	430	RecName: Full=Long-chain specific acyl-CoA dehydrogenase, mitochondrial; Short=LCAD; Flags: Precursor	4e-130	395	280	68.93		HH3EI6T08I32JO	167
isotig20095	679										HH3EI6T05FUS76	279
isotig15510	815	81915025	Q8R3E3	446	RecName: Full=WD repeat domain phosphoinositide-interacting protein 1; Short=WIPI-1; AltName: Full=WD40 repeat protein interacting with phosphoinositides of 49 kDa; Short=WIPI 49 kDa	2e-80	255	203	69.46		HH3EI6T02BY3YC	391	1351218	P47226	423	RecName: Full=Testin; AltName: Full=TES1/TES2	7e-06	47	36	66.67
isotig28377	466										HH3EI6T04EVA6W	577	74630365	Q8TGM7	61	RecName: Full=Putative uncharacterized protein ART2; AltName: Full=Antisense to ribosomal RNA transcript protein 2	9e-15	69.7	60	58.33
isotig31485	210										HH3EI6T07INBWH	515
isotig04826	700										HH3EI6T02B2TAW	270
isotig13909	899										HH3EI6T08JNVU4	500	2494403	Q91775	132	RecName: Full=Fatty acid-binding protein, intestinal; AltName: Full=Fatty acid-binding protein 2; AltName: Full=Intestinal-type fatty acid-binding protein; Short=I-FABP	2e-06	47.4	41	56.1
isotig22850	619										HH3EI6T02BYJ15	495
isotig02341	1460										HH3EI6T04D3CWR	505	82175533	Q9YGC1	552	RecName: Full=B-cell linker protein; AltName: Full=B-cell adapter SH2 domain-containing protein; AltName: Full=Cytoplasmic adapter protein; AltName: Full=Src homology 2 domain-containing leukocyte protein of 65 kDa; Short=SLP-65	2e-50	174	128	64.06
isotig19582	692	20139075	Q96SU4	736	RecName: Full=Oxysterol-binding protein-related protein 9; Short=ORP-9; Short=OSBP-related protein 9	2e-123	373	231	83.98		HH3EI6T08JYYDG	232	75070689	Q5R9Q9	956	RecName: Full=Calsyntenin-3; AltName: Full=Alcadein-beta; Short=Alc-beta; Flags: Precursor	2e-09	37.4	21	71.43
isotig27099	511	81879884	Q922J3	1391	RecName: Full=CAP-Gly domain-containing linker protein 1; AltName: Full=Restin	6e-11	55.8	27	81.48		HH3EI6T05FT5R7	583
isotig17747	739										HH3EI6T02B0C8T	240
isotig22695	622	729163	Q07343	736	RecName: Full=cAMP-specific 3',5'-cyclic phosphodiesterase 4B; AltName: Full=DPDE4; AltName: Full=PDE32	9e-41	150	174	60.34		HH3EI6T03DMMUL	658
isotig30007	370	45477146	Q8JZR0	683	RecName: Full=Long-chain-fatty-acid--CoA ligase 5; AltName: Full=Long-chain acyl-CoA synthetase 5; Short=LACS 5	2e-46	162	124	63.71		HH3EI6T07HYS58	167
isotig17229	754	12643730	Q16531	1140	RecName: Full=DNA damage-binding protein 1; AltName: Full=DDB p127 subunit; AltName: Full=DNA damage-binding protein a; Short=DDBa; AltName: Full=Damage-specific DNA-binding protein 1; AltName: Full=HBV X-associated protein 1; Short=XAP-1; AltName: Full=UV-damaged DNA-binding factor; AltName: Full=UV-damaged DNA-binding protein 1; Short=UV-DDB 1; AltName: Full=XPE-binding factor; Short=XPE-BF; Al…	5e-145	440	225	95.11		HH3EI6T01A8UMA	543
isotig17519	739										HH3EI6T07IPSCL	148
isotig16301	784	152031673	Q92766	1687	RecName: Full=Ras-responsive element-binding protein 1; Short=RREB-1; AltName: Full=Finger protein in nuclear bodies; AltName: Full=Raf-responsive zinc finger protein LZ321; AltName: Full=Zinc finger motif enhancer-binding protein 1; Short=Zep-1	4e-24	106	221	37.1		HH3EI6T07INDW0	503
isotig28169	475										HH3EI6T06HDB9I	613
isotig10187	1205	75054840	Q5R757	378	RecName: Full=1-acyl-sn-glycerol-3-phosphate acyltransferase delta; AltName: Full=1-acylglycerol-3-phosphate O-acyltransferase 4; Short=1-AGP acyltransferase 4; Short=1-AGPAT 4; AltName: Full=Lysophosphatidic acid acyltransferase delta; Short=LPAAT-delta	0	520	338	72.19		HH3EI6T06HIK6Z	230	75056157	Q9GLY5	903	RecName: Full=Inter-alpha-trypsin inhibitor heavy chain H3; Short=ITI heavy chain H3; Short=ITI-HC3; Short=Inter-alpha-inhibitor heavy chain 3; Flags: Precursor	1e-13	53.9	39	53.85
isotig05694	3208	51338594	P62747	196	RecName: Full=Rho-related GTP-binding protein RhoB; Flags: Precursor	2e-112	352	196	86.73		HH3EI6T06GYHYN	355
isotig25683	555										HH3EI6T05F83EH	511
isotig30271	341	62900637	Q8HZQ3	145	RecName: Full=Antimicrobial peptide NK-lysin; Flags: Precursor	4e-09	53.9	76	27.63		HH3EI6T07IE42E	185
isotig32606	96										HH3EI6T04EN3RW	182	52783388	Q7SYN5	471	RecName: Full=Retinoic acid receptor RXR-beta-A; AltName: Full=Nuclear receptor subfamily 2 group B member 2-A; AltName: Full=Retinoid X receptor beta-A	2e-13	67	49	97.96
isotig22309	628										HH3EI6T05GFACT	631
isotig28933	439										HH3EI6T08JL1LW	551	74630365	Q8TGM7	61	RecName: Full=Putative uncharacterized protein ART2; AltName: Full=Antisense to ribosomal RNA transcript protein 2	6e-15	70.1	50	68
isotig07612	1660										HH3EI6T04EEJ9U	150
isotig19603	691	62287887	Q6PL24	325	RecName: Full=Protein TMED8	1e-26	108	132	49.24		HH3EI6T08JAUA8	652
isotig17593	744										HH3EI6T04EJWPA	726	2493600	Q15842	424	RecName: Full=ATP-sensitive inward rectifier potassium channel 8; AltName: Full=Inward rectifier K(+) channel Kir6.1; AltName: Full=Potassium channel, inwardly rectifying subfamily J member 8; AltName: Full=uKATP-1	2e-103	312	213	75.12
isotig23818	598										HH3EI6T08JMZ3V	620
isotig16097	791	160113112	Q5YB40	360	RecName: Full=Beta-1,3-N-acetylglucosaminyltransferase manic fringe; AltName: Full=O-fucosylpeptide 3-beta-N-acetylglucosaminyltransferase	1e-47	167	169	50.89		HH3EI6T06GR7K5	549	81881715	Q9DB32	283	RecName: Full=Hydroxyacylglutathione hydrolase-like protein	3e-16	77.4	81	54.32
isotig14796	841										HH3EI6T02B98YY	627
isotig22967	616										HH3EI6T04D6CQZ	144
isotig26819	522										HH3EI6T03DPHB8	567
isotig21984	638										HH3EI6T02CHH0Y	599	18202285	P58252	858	RecName: Full=Elongation factor 2; Short=EF-2	2e-41	153	84	82.14
isotig30393	336										HH3EI6T07IB8LZ	548	123918122	Q5XJ10	333	RecName: Full=Glyceraldehyde-3-phosphate dehydrogenase; Short=GAPDH; AltName: Full=Peptidyl-cysteine S-nitrosylase GAPDH	2e-48	132	73	83.56
isotig26197	537										HH3EI6T05FQCD6	481
isotig24206	590										HH3EI6T05GD4GQ	177
isotig20090	680										HH3EI6T03DFK7J	588	74630365	Q8TGM7	61	RecName: Full=Putative uncharacterized protein ART2; AltName: Full=Antisense to ribosomal RNA transcript protein 2	3e-11	59.7	48	64.58
isotig15335	821	37077110	Q8AW93	623	RecName: Full=Protein deltex-1; Short=xDtx1	1e-17	78.6	45	71.11		HH3EI6T03C5P4W	218	728792	P41340	376	RecName: Full=Actin-3; Flags: Precursor	5e-09	44.7	21	90.48
isotig29029	425										HH3EI6T01AO0ZC	572
isotig32519	103										HH3EI6T04D5CA6	489	205641226	Q8TF39	744	RecName: Full=Zinc finger protein 483; AltName: Full=Zinc finger protein with KRAB and SCAN domains 16	8e-51	135	105	56.19
isotig19521	693										HH3EI6T05FUKYQ	459	31077172	P29562	398	RecName: Full=Eukaryotic initiation factor 4A-I; Short=eIF-4A-I; Short=eIF4A-I; AltName: Full=ATP-dependent RNA helicase eIF4A-1	4e-48	165	99	96.97
isotig16776	767										HH3EI6T02BU7B4	319
isotig00894	2762	3913356	Q92090	504	RecName: Full=Cytochrome P450 2K1; AltName: Full=CYPIIK1; AltName: Full=Cytochrome P450 LMC2	5e-45	174	166	51.81		HH3EI6T06G4N9J	570
isotig18531	712	224471881	P78364	1004	RecName: Full=Polyhomeotic-like protein 1; Short=hPH1; AltName: Full=Early development regulatory protein 1	4e-19	90.1	161	57.14		HH3EI6T01AL0U6	537
isotig22989	613										HH3EI6T06GYIOA	142
isotig21475	647	74630365	Q8TGM7	61	RecName: Full=Putative uncharacterized protein ART2; AltName: Full=Antisense to ribosomal RNA transcript protein 2	8e-15	70.1	50	68		HH3EI6T04EWU6I	251
isotig09330	1307	296439432	Q9ULI0	1458	RecName: Full=ATPase family AAA domain-containing protein 2B	0	603	347	85.88		HH3EI6T01A03B0	219
isotig05933	2716	109835356	O57521	725	RecName: Full=Heat shock protein HSP 90-beta	0	1071	705	92.77		HH3EI6T02CIQZK	549
isotig24115	592										HH3EI6T01A8S00	104
isotig13922	899	55583934	Q8BHN1	524	RecName: Full=Gamma-taxilin; AltName: Full=Factor inhibiting ATF4-mediated transcription; Short=FIAT; AltName: Full=Lipopolysaccharide-responsive gene protein	5e-88	278	180	76.67		HH3EI6T01ASYMA	407
isotig27297	509										HH3EI6T07H4303	198
isotig09399	1299	117940105	Q2NL16	368	RecName: Full=F-box only protein 28	3e-110	296	173	86.13		HH3EI6T02BRQVP	622
isotig10419	1177										HH3EI6T08JNR3Y	276	21362442	Q9MIY8	516	RecName: Full=Cytochrome c oxidase subunit 1; AltName: Full=Cytochrome c oxidase polypeptide I	3e-14	70.9	44	79.55
isotig16338	782	62900734	Q9D7P6	168	RecName: Full=Iron-sulfur cluster assembly enzyme ISCU, mitochondrial; AltName: Full=NifU-like N-terminal domain-containing protein; AltName: Full=NifU-like protein; Flags: Precursor	2e-56	184	102	88.24		HH3EI6T06HPGCO	387
isotig14775	845	82188456	Q7ZUF2	631	RecName: Full=Bromodomain-containing protein 9	2e-129	387	280	71.43		HH3EI6T07IDOII	331
isotig29453	405										HH3EI6T02B37C7	731
isotig02147	3498	1170586	P46940	1657	RecName: Full=Ras GTPase-activating-like protein IQGAP1; AltName: Full=p195	0	652	656	57.01		HH3EI6T06G6RG2	566	160418997	Q68BL8	750	RecName: Full=Olfactomedin-like protein 2B; AltName: Full=Photomedin-2; Flags: Precursor	2e-57	196	166	54.82
isotig10878	1134	47115849	Q8R5C5	376	RecName: Full=Beta-centractin; AltName: Full=Actin-related protein 1B; Short=ARP1B	0	646	345	91.01		HH3EI6T01BERUN	566
isotig08722	1405										HH3EI6T02B2G3D	187
isotig20297	672										HH3EI6T02BZ7H2	631
isotig00419	898										HH3EI6T08JKS4C	635	118578019	Q3E811	62	RecName: Full=Regulator of rDNA transcription protein 15	2e-08	52.4	37	67.57
isotig29352	415	24212079	Q944H0	475	RecName: Full=Phosphoethanolamine N-methyltransferase 2	8e-08	53.1	44	50		HH3EI6T01AOWNV	483
isotig15947	797	123910489	Q2TJA6	440	RecName: Full=Protein naked cuticle homolog 1; Short=Naked-1	9e-153	440	266	78.2		HH3EI6T01AZOQJ	603
isotig01405	2270	6919937	Q92581	669	RecName: Full=Sodium/hydrogen exchanger 6; AltName: Full=Na(+)/H(+) exchanger 6; Short=NHE-6; AltName: Full=Solute carrier family 9 member 6	4e-155	473	339	74.63		HH3EI6T05FXTYJ	287
isotig28382	466	116247769	Q3UHC7	1189	RecName: Full=Disabled homolog 2-interacting protein; Short=DAB2-interacting protein	1e-80	262	154	84.42		HH3EI6T05FKLUV	184
isotig24344	585										HH3EI6T03C176F	582
isotig11271	1101	82237351	Q6NYX8	210	RecName: Full=PITH domain-containing protein 1	4e-122	357	190	90		HH3EI6T07IHUOW	462
isotig23149	613										HH3EI6T06GX8PI	583
isotig27837	488										HH3EI6T04EWROH	131
isotig02910	1888	46395845	Q8BXK9	251	RecName: Full=Chloride intracellular channel protein 5	5e-128	384	241	76.76		HH3EI6T03DMHRC	530
isotig11049	1115										HH3EI6T08JPTPC	193
isotig13224	945	73921230	Q802W4	722	RecName: Full=Nucleolar protein 10	6e-179	519	289	85.47		HH3EI6T03CZ0SV	570
isotig00170	2489	158563940	Q7RTR2	1065	RecName: Full=Protein NLRC3; AltName: Full=CARD15-like protein; AltName: Full=Caterpiller protein 16.2; Short=CLR16.2; AltName: Full=Nucleotide-binding oligomerization domain protein 3	1e-52	202	461	33.62		HH3EI6T01A9LYC	125
isotig27800	483	34925312	Q8JZX4	405	RecName: Full=Splicing factor 45; AltName: Full=45 kDa-splicing factor; AltName: Full=RNA-binding motif protein 17	9e-57	188	142	75.35		HH3EI6T08JEFDO	703
isotig03203	2616	75041404	Q5R7F5	1017	RecName: Full=Semaphorin-6D; Flags: Precursor	0	1170	828	70.53		HH3EI6T03DHSFA	660
isotig04995	740	52782991	Q9Z0Z4	1157	RecName: Full=Hephaestin; Flags: Precursor	5e-37	143	205	42.93		HH3EI6T04EORB5	177
isotig02197	2581	160380648	A0JPP1	205	RecName: Full=Dr1-associated corepressor; AltName: Full=Dr1-associated protein 1; AltName: Full=Negative co-factor 2-alpha; Short=NC2-alpha	7e-10	62.8	48	60.42		HH3EI6T07IMTQV	111
isotig29732	389										HH3EI6T01A968K	368
isotig07117	1835	81862530	Q5SVR0	1263	RecName: Full=TBC1 domain family member 9B	2e-176	540	562	57.47		HH3EI6T06G5JIK	420
isotig13825	905	20141037	Q9H4Z2	1342	RecName: Full=Zinc finger protein 335; AltName: Full=NRC-interacting factor 1; Short=NIF-1	4e-45	169	257	43.97		HH3EI6T01AZ4YV	217
isotig06235	2377										HH3EI6T01BB95R	654	121437	P19439	487	RecName: Full=Probable glutamate receptor; AltName: Full=Kainate-binding protein; Flags: Precursor	3e-70	228	207	55.56
isotig00600	3698	81864258	Q6TXF1	414	RecName: Full=Arrestin domain-containing protein 3; AltName: Full=Liver regeneration-related protein LRRG00048	7e-142	313	265	66.42		HH3EI6T01BDYHF	105
isotig00890	2165	10720045	Q9WUU6	408	RecName: Full=Hepatocyte nuclear factor 4-gamma; Short=HNF-4-gamma; AltName: Full=Nuclear receptor subfamily 2 group A member 2	5e-48	178	122	72.13		HH3EI6T04EDU9U	359
isotig24318	588										HH3EI6T06G011M	513	81894378	Q7TMA5	4743	RecName: Full=Apolipoprotein B-100; Short=Apo B-100; Contains: RecName: Full=Apolipoprotein B-48; Short=Apo B-48; Flags: Precursor	1e-32	128	231	34.63
isotig33045	53										HH3EI6T01AV8AP	794
isotig25054	570										HH3EI6T08I6OX4	414
isotig02110	1118										HH3EI6T06GY4UO	121
isotig03516	1448	62899899	O19062	222	RecName: Full=C-reactive protein; Flags: Precursor	4e-39	145	222	40.09		HH3EI6T07IA3N9	321	182676545	A3KMV2	362	RecName: Full=UV excision repair protein RAD23 homolog A	6e-24	97.1	52	88.46
isotig24070	592										HH3EI6T02BWF1H	124
isotig24088	591										HH3EI6T06GUZGU	307
isotig06020	2612	9789790	Q99816	390	RecName: Full=Tumor susceptibility gene 101 protein; AltName: Full=ESCRT-I complex subunit TSG101	0	612	390	80.26		HH3EI6T01A0AB9	514
isotig02103	870	81882280	Q52KI8	946	RecName: Full=Serine/arginine repetitive matrix protein 1; AltName: Full=Plenty-of-prolines 101	7e-54	185	98	92.86		HH3EI6T08JM0IH	558
isotig31297	230										HH3EI6T01AI13V	615	75042593	Q5RF36	476	RecName: Full=Cytosolic Fe-S cluster assembly factor NARFL; AltName: Full=Iron-only hydrogenase-like protein 1; Short=IOP1; AltName: Full=Nuclear prelamin A recognition factor-like protein	5e-35	132	77	80.52
isotig03813	1434										HH3EI6T01A5OA5	642
isotig04949	758	266921	P30050	165	RecName: Full=60S ribosomal protein L12	4e-96	285	197	74.62		HH3EI6T02B5ZZW	207
isotig24952	571	29427585	O95819	1239	RecName: Full=Mitogen-activated protein kinase kinase kinase kinase 4; AltName: Full=HPK/GCK-like kinase HGK; AltName: Full=MAPK/ERK kinase kinase kinase 4; Short=MEK kinase kinase 4; Short=MEKKK 4; AltName: Full=Nck-interacting kinase	1e-88	286	168	98.21		HH3EI6T08I8EOP	420
isotig11356	1091	21263374	Q91V92	1091	RecName: Full=ATP-citrate synthase; AltName: Full=ATP-citrate (pro-S-)-lyase; AltName: Full=Citrate cleavage enzyme	0	601	363	88.15		HH3EI6T05FNZLU	346
isotig15824	802										HH3EI6T04EN9T1	184
isotig30618	310	34222534	Q8AXY5	496	RecName: Full=Cytochrome P450 3A56; AltName: Full=CYPIIIA56	4e-16	76.3	84	53.57		HH3EI6T02B6IWO	628
isotig19129	699	160013234	Q32LQ3	404	RecName: Full=Probable tRNA threonylcarbamoyladenosine biosynthesis protein osgepl1; AltName: Full=t(6)A37 threonylcarbamoyladenosine biosynthesis protein osgepl1	2e-82	257	160	78.75		HH3EI6T08JSWAR	615
isotig03508	1427	146286137	Q8N3D4	1523	RecName: Full=EH domain-binding protein 1-like protein 1	3e-37	150	235	54.04		HH3EI6T06HKDDL	403
isotig04997	721	81881187	Q9D113	177	RecName: Full=DNL-type zinc finger protein	3e-47	160	114	64.91		HH3EI6T08I8X6K	420
isotig10941	1128	27734213	Q99PE2	312	RecName: Full=Ankyrin repeat family A protein 2; AltName: Full=RFXANK-like protein 2	2e-174	494	304	81.58		HH3EI6T02B64RO	102
isotig25373	561										HH3EI6T01AQWIL	375
isotig18144	726	308153583	Q92887	1545	RecName: Full=Canalicular multispecific organic anion transporter 1; AltName: Full=ATP-binding cassette sub-family C member 2; AltName: Full=Canalicular multidrug resistance protein; AltName: Full=Multidrug resistance-associated protein 2	1e-30	124	74	75.68		HH3EI6T02B0C1L	242
isotig04057	1338	22002044	P39054	870	RecName: Full=Dynamin-2; AltName: Full=Dynamin UDNM	0	602	350	90.29		HH3EI6T02CJCAT	439	74630365	Q8TGM7	61	RecName: Full=Putative uncharacterized protein ART2; AltName: Full=Antisense to ribosomal RNA transcript protein 2	3e-06	45.1	53	49.06
isotig12836	971	13959560	P97471	551	RecName: Full=Mothers against decapentaplegic homolog 4; Short=MAD homolog 4; Short=Mothers against DPP homolog 4; AltName: Full=Deletion target in pancreatic carcinoma 4 homolog; AltName: Full=SMAD family member 4; Short=SMAD 4; Short=Smad4	7e-86	274	181	83.98		HH3EI6T07H77SC	489	1351218	P47226	423	RecName: Full=Testin; AltName: Full=TES1/TES2	1e-07	52.8	36	75
isotig00468	5309	2499181	Q28983	2476	RecName: Full=Zonadhesin; Flags: Precursor	0	1071	1328	41.57		HH3EI6T07H4XHV	322
isotig30305	346	14548064	Q9NZ52	723	RecName: Full=ADP-ribosylation factor-binding protein GGA3; AltName: Full=Golgi-localized, gamma ear-containing, ARF-binding protein 3	2e-23	98.6	116	49.14		HH3EI6T06GS8PU	296
isotig24899	573										HH3EI6T06HIZJ9	597
isotig08425	1466	81880094	Q99K70	398	RecName: Full=Ras-related GTP-binding protein C; Short=Rag C; Short=RagC; AltName: Full=GTPase-interacting protein 2; AltName: Full=TIB929	1e-23	105	69	75.36		HH3EI6T04EPYT8	519
isotig00051	2810	158563940	Q7RTR2	1065	RecName: Full=Protein NLRC3; AltName: Full=CARD15-like protein; AltName: Full=Caterpiller protein 16.2; Short=CLR16.2; AltName: Full=Nucleotide-binding oligomerization domain protein 3	9e-45	178	591	29.27		HH3EI6T07H46M7	578
isotig14182	885										HH3EI6T05GDTHV	670
isotig28042	478	74630365	Q8TGM7	61	RecName: Full=Putative uncharacterized protein ART2; AltName: Full=Antisense to ribosomal RNA transcript protein 2	2e-07	48.5	31	74.19		HH3EI6T04EBZL7	191
isotig27674	495										HH3EI6T02CG7Y6	111	1350928	P47840	132	RecName: Full=40S ribosomal protein S12	3e-10	54.3	24	100
isotig04065	1627	123892950	Q28FR6	385	RecName: Full=3-hydroxyisobutyryl-CoA hydrolase, mitochondrial; AltName: Full=3-hydroxyisobutyryl-coenzyme A hydrolase; Short=HIB-CoA hydrolase; Short=HIBYL-CoA-H; Flags: Precursor	3e-103	295	242	71.07		HH3EI6T07IHPZU	533
isotig10667	1150										HH3EI6T02CELZV	660
isotig10965	1124	74738902	Q7Z7N9	219	RecName: Full=Transmembrane protein 179B	2e-35	134	177	40.11		HH3EI6T04EWA2K	174	1351218	P47226	423	RecName: Full=Testin; AltName: Full=TES1/TES2	2e-08	52.4	36	75
isotig32447	108										HH3EI6T04EFYV9	178
isotig00341	1861	399116	P13688	526	RecName: Full=Carcinoembryonic antigen-related cell adhesion molecule 1; AltName: Full=Biliary glycoprotein 1; Short=BGP-1; AltName: CD_antigen=CD66a; Flags: Precursor	4e-37	147	238	34.87		HH3EI6T01AM9BL	575
isotig15108	828	109896161	Q8IZQ1	3526	RecName: Full=WD repeat and FYVE domain-containing protein 3; AltName: Full=Autophagy-linked FYVE protein; Short=Alfy	4e-17	85.1	193	32.12		HH3EI6T06GRYQQ	568	1709985	P54727	409	RecName: Full=UV excision repair protein RAD23 homolog B; Short=HR23B; Short=hHR23B; AltName: Full=XP-C repair-complementing complex 58 kDa protein; Short=p58	2e-33	127	74	83.78
isotig29156	420										HH3EI6T07IPHZ3	657	74630365	Q8TGM7	61	RecName: Full=Putative uncharacterized protein ART2; AltName: Full=Antisense to ribosomal RNA transcript protein 2	2e-14	69.3	59	59.32
isotig17440	741										HH3EI6T03DLFQD	252
isotig01420	570	81882895	Q5FWI3	1383	RecName: Full=Transmembrane protein 2	7e-27	96.7	71	61.97		HH3EI6T02CFAOP	340
isotig15649	806	1731427	Q03172	2688	RecName: Full=Zinc finger protein 40; AltName: Full=Alpha A-crystallin-binding protein 1; Short=Alpha A-CRYBP1; AltName: Full=Alpha A-crystallin-binding protein I; AltName: Full=Transcription factor alphaA-CRYBP1	2e-43	163	172	55.81		HH3EI6T02B8AE8	219
isotig29527	401	290457684	P20659	3726	RecName: Full=Histone-lysine N-methyltransferase trithorax; AltName: Full=Lysine N-methyltransferase 2A	2e-06	48.9	107	43.93		HH3EI6T05F8C3J	343	74644329	Q8TGM6	124	RecName: Full=Protein TAR1; AltName: Full=Transcript antisense to ribosomal RNA protein 1	7e-10	55.8	74	47.3
isotig15253	820	2500578	Q06155	433	RecName: Full=Vesicle-associated protein; AltName: Full=VAP-1	5e-11	60.5	232	28.88		HH3EI6T04D617E	301
isotig00361	2666	130751	P08289	524	RecName: Full=Alkaline phosphatase, tissue-nonspecific isozyme; Short=AP-TNAP; Short=TNSALP; AltName: Full=Alkaline phosphatase liver/bone/kidney isozyme; Flags: Precursor	0	562	492	56.91		HH3EI6T05FP76N	522
isotig13967	892	62512181	Q8WXK4	309	RecName: Full=Ankyrin repeat and SOCS box protein 12; Short=ASB-12	7e-106	317	254	60.24		HH3EI6T07HY8VK	558
isotig24691	577	75070817	Q5RC05	827	RecName: Full=Zinc finger protein 438	1e-08	56.6	77	49.35		HH3EI6T07IK5H7	570
isotig05596	3461	62901099	Q8WMX5	708	RecName: Full=Solute carrier family 15 member 1; AltName: Full=Intestinal H(+)/peptide cotransporter; AltName: Full=Oligopeptide transporter, small intestine isoform; AltName: Full=Peptide transporter 1	0	789	709	59.8		HH3EI6T02CGO26	565
isotig12042	1027	85700404	P98196	1134	RecName: Full=Probable phospholipid-transporting ATPase IH; AltName: Full=ATPase IS; AltName: Full=ATPase class VI type 11A	0	540	331	78.55		HH3EI6T01AYPKT	219
isotig06121	2464	17380576	Q62283	249	RecName: Full=Tetraspanin-7; Short=Tspan-7; AltName: Full=Cell surface glycoprotein A15; AltName: Full=PE31; AltName: Full=TALLA homolog; AltName: Full=Transmembrane 4 superfamily member 2; AltName: CD_antigen=CD231	4e-104	327	197	79.19		HH3EI6T05F0Z0V	188
isotig20040	679	3183024	O02691	261	RecName: Full=3-hydroxyacyl-CoA dehydrogenase type-2; AltName: Full=17-beta-hydroxysteroid dehydrogenase 10; AltName: Full=3-hydroxy-2-methylbutyryl-CoA dehydrogenase; AltName: Full=3-hydroxyacyl-CoA dehydrogenase type II; AltName: Full=Mitochondrial ribonuclease P protein 2; Short=Mitochondrial RNase P protein 2; AltName: Full=Type II HADH	8e-107	315	204	77.45		HH3EI6T05FU880	289
isotig19795	688	17433093	Q9UQF2	711	RecName: Full=C-Jun-amino-terminal kinase-interacting protein 1; Short=JIP-1; Short=JNK-interacting protein 1; AltName: Full=Islet-brain 1; Short=IB-1; AltName: Full=JNK MAP kinase scaffold protein 1; AltName: Full=Mitogen-activated protein kinase 8-interacting protein 1	9e-63	213	149	66.44		HH3EI6T07H1IQR	660	123898843	Q32LS6	337	RecName: Full=Abhydrolase domain-containing protein 13	5e-85	247	148	83.11
isotig09417	1299										HH3EI6T05F0G74	346	19861766	P80961	128	RecName: Full=Type-4 ice-structuring protein LS-12; Short=ISP LS-12; AltName: Full=Antifreeze protein LS-12; Flags: Precursor	4e-09	53.9	63	39.68
isotig01193	2072	206729878	O00515	517	RecName: Full=Ladinin-1; Short=Lad-1; AltName: Full=Linear IgA disease antigen; Short=LADA	1e-11	70.9	275	24.36		HH3EI6T05GHC9R	460	6686379	O42175	260	RecName: Full=Apolipoprotein A-I; Short=Apo-AI; Short=ApoA-I; AltName: Full=Apolipoprotein A1; Flags: Precursor	9e-33	121	141	45.39
isotig20389	669										HH3EI6T03DLPBA	671	82182098	Q6DBU5	360	RecName: Full=Mannose-1-phosphate guanyltransferase beta; AltName: Full=GDP-mannose pyrophosphorylase B; AltName: Full=GTP-mannose-1-phosphate guanylyltransferase beta	2e-136	394	218	88.53
isotig02549	4605	122012175	Q14CX5	517	RecName: Full=Transmembrane protein 180	3e-55	207	487	30.6		HH3EI6T08I5CXL	367
isotig32292	128	122137026	Q2TA25	602	RecName: Full=Serine/threonine-protein kinase PLK1; AltName: Full=Polo-like kinase 1; Short=PLK-1	7e-21	87.4	42	88.1		HH3EI6T01AXDZ6	729
isotig29957	368										HH3EI6T03C0SL1	614
isotig05077	782	464864	P35072	273	RecName: Full=Transposable element Tcb1 transposase; AltName: Full=Transposable element Barney transposase	8e-15	74.7	75	44		HH3EI6T06GTOJS	339	209572743	Q92830	837	RecName: Full=Histone acetyltransferase KAT2A; AltName: Full=General control of amino acid synthesis protein 5-like 2; AltName: Full=Histone acetyltransferase GCN5; Short=HsGCN5; AltName: Full=Lysine acetyltransferase 2A; AltName: Full=STAF97	6e-62	206	109	84.4
isotig24495	584										HH3EI6T02CEE0F	521
isotig31813	177	62511243	Q92625	1134	RecName: Full=Ankyrin repeat and SAM domain-containing protein 1A; AltName: Full=Odin	9e-07	48.1	26	92.31		HH3EI6T04EKDQ1	201
isotig26059	543	68565854	O95251	611	RecName: Full=Histone acetyltransferase MYST2; Short=MYST-2; AltName: Full=Histone acetyltransferase binding to ORC1; AltName: Full=MOZ, YBF2/SAS3, SAS2 and TIP60 protein 2	5e-59	199	220	55		HH3EI6T01AYPZZ	163
isotig13761	910										HH3EI6T08JWW48	280
isotig03901	1266										HH3EI6T08JPSWA	279
isotig15500	815	12644084	O88958	289	RecName: Full=Glucosamine-6-phosphate isomerase 1; AltName: Full=Glucosamine-6-phosphate deaminase 1; Short=GNPDA 1; Short=GlcN6P deaminase 1; AltName: Full=Oscillin	1e-57	122	68	89.71		HH3EI6T03DQSLB	346
isotig04841	887	82237677	Q6PC91	158	RecName: Full=Transcription factor BTF3 homolog 4; AltName: Full=Basic transcription factor 3-like 4	3e-42	148	95	95.79		HH3EI6T02B0FNI	471	118578019	Q3E811	62	RecName: Full=Regulator of rDNA transcription protein 15	2e-12	62.8	44	68.18
isotig07481	1700	5915766	O02703	192	RecName: Full=Apoptosis regulator BAX	3e-20	77.8	126	36.51		HH3EI6T03C6L9J	512
isotig01576	524										HH3EI6T02BUZUF	289
isotig00556	2174	6647562	Q91474	559	RecName: Full=Hepatocyte nuclear factor 1-alpha; Short=HNF-1-alpha; Short=HNF-1A; AltName: Full=Transcription factor 1; Short=TCF-1; AltName: Full=sHNF1	0	736	565	79.29		HH3EI6T08JWV4O	282
isotig29944	370										HH3EI6T07H58GA	235
isotig16380	781	81867077	Q8R5G9	115	RecName: Full=Guanylin; AltName: Full=Guanylate cyclase activator 2A; Flags: Precursor	1e-13	68.9	96	41.67		HH3EI6T01BCRVO	144
isotig15721	805										HH3EI6T01ARMCB	252
isotig05559	3751	311033537	A5PLL7	270	RecName: Full=Transmembrane protein 189	5e-56	201	101	84.16		HH3EI6T04EHVTD	321
isotig18716	709										HH3EI6T04EJHR5	180	75060399	Q56K03	148	RecName: Full=60S ribosomal protein L27a	6e-08	48.9	20	95
isotig22591	623										HH3EI6T04D79UV	650
isotig14822	844	6166601	Q13454	348	RecName: Full=Tumor suppressor candidate 3; AltName: Full=Protein N33	1e-90	279	180	85.56		HH3EI6T04D8GB6	661
isotig28889	439	134870	P11113	332	RecName: Full=Spherulin-4; Flags: Precursor	1e-09	58.2	81	40.74		HH3EI6T08JNK06	167
isotig13193	941										HH3EI6T05FWBH7	259
isotig02037	3723	20138952	Q15025	636	RecName: Full=TNFAIP3-interacting protein 1; AltName: Full=HIV-1 Nef-interacting protein; AltName: Full=Nef-associated factor 1; Short=Naf1; AltName: Full=Nip40-1; AltName: Full=Virion-associated nuclear shuttling protein; Short=VAN; Short=hVAN	1e-125	407	605	45.62		HH3EI6T07IGECJ	458	74630365	Q8TGM7	61	RecName: Full=Putative uncharacterized protein ART2; AltName: Full=Antisense to ribosomal RNA transcript protein 2	1e-15	71.2	59	61.02
isotig13749	911	75054711	Q5R4S6	518	RecName: Full=Kelch repeat and BTB domain-containing protein 4	6e-163	470	290	81.03		HH3EI6T07IKM2U	532	62286982	Q6T4R5	1630	RecName: Full=Nance-Horan syndrome protein; AltName: Full=Congenital cataracts and dental anomalies protein	9e-25	105	130	54.62
isotig10854	1133	74746869	Q5VT06	3117	RecName: Full=Centrosome-associated protein 350; Short=Cep350; AltName: Full=Centrosome-associated protein of 350 kDa	2e-95	318	342	56.43		HH3EI6T06G8LMQ	662
isotig22050	632										HH3EI6T01AZ2BL	544
isotig16139	788	42559902	Q9Z1F9	638	RecName: Full=SUMO-activating enzyme subunit 2; AltName: Full=Anthracycline-associated resistance ARX; AltName: Full=Ubiquitin-like 1-activating enzyme E1B	1e-139	413	264	77.27		HH3EI6T01ATRIY	645
isotig30702	302	109892458	Q3SZF3	449	RecName: Full=Heterogeneous nuclear ribonucleoprotein H2; Short=hnRNP H2; AltName: Full=Heterogeneous nuclear ribonucleoprotein H'; Short=hnRNP H'	8e-15	72.4	48	75		HH3EI6T04EKJOX	185
isotig05991	2650	6094224	O93477	433	RecName: Full=Adenosylhomocysteinase B; Short=AdoHcyase B; AltName: Full=S-adenosyl-L-homocysteine hydrolase B	0	784	433	88.68		HH3EI6T01A2T14	375
isotig22227	621										HH3EI6T06HG6Q7	382	74630365	Q8TGM7	61	RecName: Full=Putative uncharacterized protein ART2; AltName: Full=Antisense to ribosomal RNA transcript protein 2	5e-07	47	49	55.1
isotig16753	763										HH3EI6T07IELIK	543	2506442	P00356	333	RecName: Full=Glyceraldehyde-3-phosphate dehydrogenase; Short=GAPDH; AltName: Full=Peptidyl-cysteine S-nitrosylase GAPDH	2e-41	97.1	48	91.67
isotig01709	3132	1345652	P15989	3137	RecName: Full=Collagen alpha-3(VI) chain; Flags: Precursor	7e-142	438	457	49.89		HH3EI6T07IR9J1	217
isotig01600	536	123892452	Q28CY9	692	RecName: Full=Xenotropic and polytropic retrovirus receptor 1 homolog	2e-65	217	149	69.13		HH3EI6T05F7033	397
isotig03147	2101	37537914	Q9JKL7	494	RecName: Full=Splicing regulatory glutamine/lysine-rich protein 1; AltName: Full=SR-related protein of 86 kDa; AltName: Full=Serine/arginine-rich-splicing regulatory protein 86; Short=SRrp86; AltName: Full=Splicing factor, arginine/serine-rich 12	4e-71	245	148	83.11		HH3EI6T01BIGBG	609
isotig29938	371										HH3EI6T05F0UJN	283
isotig32847	71										HH3EI6T01A0LV9	397
isotig15804	801										HH3EI6T07H4MN7	473
isotig27360	507										HH3EI6T02CI6VE	202
isotig23067	614	81892479	Q6PD24	518	RecName: Full=Ankyrin repeat domain-containing protein 13D	2e-20	92	129	45.74		HH3EI6T03C8EFZ	391
isotig14845	843	82082742	Q5ZLY0	399	RecName: Full=Phosphorylated adapter RNA export protein; AltName: Full=RNA U small nuclear RNA export adapter protein	4e-60	201	155	71.61		HH3EI6T03DKQ6T	353
isotig16187	783										HH3EI6T02BZNV4	485
isotig11225	1102	81878724	Q8R034	74	RecName: Full=Anaphase-promoting complex subunit 13; Short=APC13; AltName: Full=Cylosome subunit 13	2e-38	137	74	85.14		HH3EI6T07ITXTL	581
isotig07635	1657										HH3EI6T08JCCHF	121
isotig16219	784										HH3EI6T03DFVXL	301
isotig28386	464	254763419	Q14315	2725	RecName: Full=Filamin-C; Short=FLN-C; Short=FLNc; AltName: Full=ABP-280-like protein; AltName: Full=ABP-L; AltName: Full=Actin-binding-like protein; AltName: Full=Filamin-2; AltName: Full=Gamma-filamin	2e-41	152	80	92.5		HH3EI6T05FR74K	328
isotig30774	289										HH3EI6T02BWN7Q	610	74630365	Q8TGM7	61	RecName: Full=Putative uncharacterized protein ART2; AltName: Full=Antisense to ribosomal RNA transcript protein 2	3e-15	71.2	59	61.02
isotig32899	68										HH3EI6T06G7H3P	310
isotig05162	568	81883837	Q5XIS1	652	RecName: Full=Protein phosphatase Slingshot homolog 3; AltName: Full=SSH-like protein 3; Short=SSH-3L	4e-14	73.6	57	63.16		HH3EI6T03DPUXY	539
isotig28052	478										HH3EI6T01AUURV	865
isotig26649	528										HH3EI6T08JECV5	324
isotig29399	409										HH3EI6T06GQHIG	168
isotig05176	586										HH3EI6T03CXIA9	156
isotig04350	820	124308	P14778	569	RecName: Full=Interleukin-1 receptor type 1; Short=IL-1R-1; Short=IL-1RT-1; Short=IL-1RT1; AltName: Full=CD121 antigen-like family member A; AltName: Full=Interleukin-1 receptor alpha; Short=IL-1R-alpha; AltName: Full=Interleukin-1 receptor type I; AltName: Full=p80; AltName: CD_antigen=CD121a; Flags: Precursor	1e-11	67.4	89	38.2		HH3EI6T04D7NR6	320	81894378	Q7TMA5	4743	RecName: Full=Apolipoprotein B-100; Short=Apo B-100; Contains: RecName: Full=Apolipoprotein B-48; Short=Apo B-48; Flags: Precursor	3e-09	57.4	65	44.62
isotig19899	684										HH3EI6T03C6BPC	220
isotig21244	654										HH3EI6T03C7JWR	140
isotig05657	3287	74710509	Q6ZMB5	413	RecName: Full=Transmembrane protein 184A	3e-178	534	393	68.96		HH3EI6T04D5KHL	298
isotig22727	620	32363462	P97259	740	RecName: Full=Alpha-1,6-mannosylglycoprotein 6-beta-N-acetylglucosaminyltransferase A; AltName: Full=Alpha-mannoside beta-1,6-N-acetylglucosaminyltransferase; AltName: Full=GlcNAc-T V; Short=GNT-V; AltName: Full=Mannoside acetylglucosaminyltransferase 5; AltName: Full=N-acetylglucosaminyl-transferase V	1e-13	72.8	36	91.67		HH3EI6T08JDT6N	534
isotig29554	399										HH3EI6T07IM2IS	401
isotig18715	713										HH3EI6T02CJ8HD	612
isotig09159	1336	46396971	Q8VE62	400	RecName: Full=Polyadenylate-binding protein-interacting protein 1; Short=PABP-interacting protein 1; Short=PAIP-1; Short=Poly(A)-binding protein-interacting protein 1	6e-119	359	245	70.61		HH3EI6T05FUNRB	547	1351218	P47226	423	RecName: Full=Testin; AltName: Full=TES1/TES2	2e-07	52.4	36	75
isotig10732	1145										HH3EI6T01A8PKX	362
isotig08010	1560	78100753	Q9TTY5	342	RecName: Full=Platelet-activating factor receptor; Short=PAF-R; Short=PAFr	1e-21	99.4	222	31.98		HH3EI6T08JICCQ	139
isotig05152	526	122143024	Q3ZC34	407	RecName: Full=RNA-binding motif, single-stranded-interacting protein 2	6e-86	264	154	79.22		HH3EI6T06HKWV1	564
isotig21740	642										HH3EI6T07IACQZ	594	82185931	Q6NYI0	397	RecName: Full=Homocysteine-responsive endoplasmic reticulum-resident ubiquitin-like domain member 2 protein	2e-51	175	107	78.5
isotig05423	1089	82176818	Q7ZYH1	520	RecName: Full=Target of rapamycin complex 2 subunit MAPKAP1; Short=TORC2 subunit MAPKAP1; AltName: Full=Mitogen-activated protein kinase 2-associated protein 1; AltName: Full=Stress-activated map kinase-interacting protein 1; Short=SAPK-interacting protein 1	2e-161	469	303	77.56		HH3EI6T01AVLM4	495
isotig27463	499										HH3EI6T02BQEZ3	274
isotig27673	494										HH3EI6T01BB2ZO	339
isotig32306	124	33112667	Q13613	665	RecName: Full=Myotubularin-related protein 1	7e-14	67.8	36	83.33		HH3EI6T05FQ007	584
isotig29647	393										HH3EI6T02BYUNK	661
isotig00918	1483	73619720	Q5ZM86	301	RecName: Full=Coiled-coil domain-containing protein 50	9e-24	104	99	54.55		HH3EI6T08I41ZH	485
isotig05623	3366	116242806	Q13277	289	RecName: Full=Syntaxin-3	1e-121	382	265	73.96		HH3EI6T07H4HNH	657	75054687	Q5R439	1268	RecName: Full=Vigilin; AltName: Full=High density lipoprotein-binding protein; Short=HDL-binding protein	9e-87	283	158	88.61
isotig05325	558										HH3EI6T04EFUPL	330	82115509	Q9IA31	1544	RecName: Full=Transcriptional activator GLI3; AltName: Full=GLI3 full length protein; Short=GLI3FL; Contains: RecName: Full=Transcriptional repressor GLI3R; AltName: Full=GLI3 C-terminally truncated form	6e-08	40	37	54.05
isotig07871	1599	122137021	Q2TA14	499	RecName: Full=Lysosomal Pro-X carboxypeptidase; AltName: Full=Proline carboxypeptidase; AltName: Full=Prolylcarboxypeptidase; Short=PRCP; Flags: Precursor	0	630	457	64.11		HH3EI6T06G7I2M	309
isotig24603	576										HH3EI6T02BRKJW	502	74644329	Q8TGM6	124	RecName: Full=Protein TAR1; AltName: Full=Transcript antisense to ribosomal RNA protein 1	2e-09	55.8	74	47.3
isotig04975	727										HH3EI6T04D5FPT	319
isotig10426	1177	119364626	P08461	632	RecName: Full=Dihydrolipoyllysine-residue acetyltransferase component of pyruvate dehydrogenase complex, mitochondrial; AltName: Full=70 kDa mitochondrial autoantigen of primary biliary cirrhosis; Short=PBC; AltName: Full=Dihydrolipoamide acetyltransferase component of pyruvate dehydrogenase complex; AltName: Full=Pyruvate dehydrogenase complex component E2; Short=PDC-E2; Short=PDCE2; Flags: Prec…	1e-102	323	262	70.61		HH3EI6T05FVJ7P	591
isotig26165	537										HH3EI6T02CA20O	502	81891673	Q6IFU7	452	RecName: Full=Keratin, type I cytoskeletal 42; AltName: Full=Cytokeratin-42; Short=CK-42; AltName: Full=Keratin-42; Short=K42; AltName: Full=Type I keratin Ka22	4e-28	111	88	63.64
isotig17087	753										HH3EI6T08JIU3P	174
isotig09459	1295	109895230	Q28HR4	345	RecName: Full=UbiA prenyltransferase domain-containing protein 1	2e-147	430	317	72.24		HH3EI6T02BXRUO	579
isotig29529	402	29840788	Q922S8	721	RecName: Full=Kinesin-like protein KIF2C; AltName: Full=Mitotic centromere-associated kinesin; Short=MCAK	5e-27	109	143	44.76		HH3EI6T08JFX0K	432
isotig06516	2153	1352529	P48029	635	RecName: Full=Sodium- and chloride-dependent creatine transporter 1; Short=CT1; Short=Creatine transporter 1; AltName: Full=Solute carrier family 6 member 8	1e-15	83.6	45	91.11		HH3EI6T08I49DZ	430
isotig06421	2215	76803822	P47980	436	RecName: Full=Protein TIS11; AltName: Full=dTIS11	2e-30	128	115	53.91		HH3EI6T07IJ81I	530
isotig22125	623	1351218	P47226	423	RecName: Full=Testin; AltName: Full=TES1/TES2	4e-07	52.4	36	75		HH3EI6T08JPOS7	317
isotig29752	385										HH3EI6T08JS8S9	106	118578019	Q3E811	62	RecName: Full=Regulator of rDNA transcription protein 15	2e-06	43.1	27	74.07
isotig07434	1712	3913085	P56559	192	RecName: Full=ADP-ribosylation factor-like protein 4C; AltName: Full=ADP-ribosylation factor-like protein 7; AltName: Full=ADP-ribosylation factor-like protein LAK	4e-116	348	179	96.09		HH3EI6T08JWK7H	351
isotig30937	276	2494031	O08560	929	RecName: Full=Diacylglycerol kinase zeta; Short=DAG kinase zeta; AltName: Full=104 kDa diacylglycerol kinase; AltName: Full=DGK-IV; AltName: Full=Diglyceride kinase zeta; Short=DGK-zeta	2e-48	168	92	81.52		HH3EI6T01A66KQ	220
isotig20067	679										HH3EI6T05GD5D1	529
isotig19860	684										HH3EI6T04EPDPS	354
isotig20254	677										HH3EI6T06G3VRA	689
isotig08651	1423	34222534	Q8AXY5	496	RecName: Full=Cytochrome P450 3A56; AltName: Full=CYPIIIA56	6e-104	325	258	61.63		HH3EI6T06HAYH9	666
isotig30355	335										HH3EI6T07IJZNR	633
isotig27558	499										HH3EI6T05F6J1J	630
isotig10293	1191	6647590	O42584	183	RecName: Full=Nucleoplasmin-like protein NO29; AltName: Full=NOVA	1e-21	94.4	92	54.35		HH3EI6T05GB9L0	416
isotig29690	387										HH3EI6T01A9YZT	276
isotig05928	2722	206729880	O15403	523	RecName: Full=Monocarboxylate transporter 7; Short=MCT 7; AltName: Full=Monocarboxylate transporter 6; Short=MCT 6; AltName: Full=Solute carrier family 16 member 6	6e-58	211	378	44.18		HH3EI6T06GQ21K	322	1351218	P47226	423	RecName: Full=Testin; AltName: Full=TES1/TES2	3e-07	50.4	35	74.29
isotig10655	1153	115502381	P15924	2871	RecName: Full=Desmoplakin; Short=DP; AltName: Full=250/210 kDa paraneoplastic pemphigus antigen	2e-118	385	353	54.11		HH3EI6T02CHU3X	581
isotig28923	439	3024774	Q91987	818	RecName: Full=BDNF/NT-3 growth factors receptor; AltName: Full=Neurotrophic tyrosine kinase receptor type 2; AltName: Full=TrkB tyrosine kinase; Short=Trk-B; Flags: Precursor	1e-08	56.2	60	50		HH3EI6T01A0LZJ	193	1351218	P47226	423	RecName: Full=Testin; AltName: Full=TES1/TES2	2e-07	50.1	35	74.29
isotig26709	527	74630365	Q8TGM7	61	RecName: Full=Putative uncharacterized protein ART2; AltName: Full=Antisense to ribosomal RNA transcript protein 2	2e-15	71.2	59	61.02		HH3EI6T02CI47R	380
isotig00868	1635	125289	P11730	527	RecName: Full=Calcium/calmodulin-dependent protein kinase type II subunit gamma; Short=CaM kinase II subunit gamma; Short=CaMK-II subunit gamma	0	612	308	96.75		HH3EI6T07II385	647
isotig05512	4136	4033392	Q90593	652	RecName: Full=78 kDa glucose-regulated protein; Short=GRP-78; AltName: Full=Heat shock 70 kDa protein 5; AltName: Full=Immunoglobulin heavy chain-binding protein; Short=BiP; Flags: Precursor	0	1155	633	94		HH3EI6T02CM91M	403	51702273	P63018	646	RecName: Full=Heat shock cognate 71 kDa protein; AltName: Full=Heat shock 70 kDa protein 8	3e-69	225	133	93.98
isotig04098	965	22001885	Q90YV8	216	RecName: Full=60S ribosomal protein L10a	2e-125	364	216	93.52		HH3EI6T08JNGCC	111
isotig11449	1082	267027	Q01406	563	RecName: Full=Src substrate protein p85; AltName: Full=Cortactin; AltName: Full=p80	1e-108	292	201	64.18		HH3EI6T03C69L1	487
isotig26807	523										HH3EI6T07IG47N	629
isotig21483	648										HH3EI6T07INSJF	642
isotig16732	769										HH3EI6T06G8FB0	260
isotig24965	571										HH3EI6T02BQLGR	649	81908490	P70232	1209	RecName: Full=Neural cell adhesion molecule L1-like protein; AltName: Full=Cell adhesion molecule with homology to L1CAM; AltName: Full=Chl1-like protein; AltName: Full=Close homolog of L1; Contains: RecName: Full=Processed neural cell adhesion molecule L1-like protein; Flags: Precursor	9e-68	229	219	53.42
isotig29984	370	74630365	Q8TGM7	61	RecName: Full=Putative uncharacterized protein ART2; AltName: Full=Antisense to ribosomal RNA transcript protein 2	7e-16	71.2	59	61.02		HH3EI6T05GHNTF	600
isotig26708	526										HH3EI6T02BZDA9	617
isotig13607	918	125527	P19525	551	RecName: Full=Interferon-induced, double-stranded RNA-activated protein kinase; AltName: Full=Eukaryotic translation initiation factor 2-alpha kinase 2; Short=eIF-2A protein kinase 2; AltName: Full=Interferon-inducible RNA-dependent protein kinase; AltName: Full=P1/eIF-2A protein kinase; AltName: Full=Protein kinase RNA-activated; Short=PKR; AltName: Full=p68 kinase	2e-07	55.1	55	43.64		HH3EI6T04EMIKB	195
isotig09246	1320	251757329	Q96T23	1441	RecName: Full=Remodeling and spacing factor 1; Short=Rsf-1; AltName: Full=HBV pX-associated protein 8; AltName: Full=Hepatitis B virus X-associated protein; AltName: Full=p325 subunit of RSF chromatin-remodeling complex	1e-22	103	216	34.72		HH3EI6T01BEULH	520
isotig07166	1819	131469	P29350	595	RecName: Full=Tyrosine-protein phosphatase non-receptor type 6; AltName: Full=Hematopoietic cell protein-tyrosine phosphatase; AltName: Full=Protein-tyrosine phosphatase 1C; Short=PTP-1C; AltName: Full=Protein-tyrosine phosphatase SHP-1; AltName: Full=SH-PTP1	0	766	571	65.85		HH3EI6T02B0I68	558
isotig25571	553										HH3EI6T04EO8TY	274
isotig21999	633	82582284	Q6CQE5	109	RecName: Full=Protein TAR1	3e-08	52.8	44	63.64		HH3EI6T05GC6DI	295
isotig14692	845										HH3EI6T03DQW0U	550
isotig08808	1391										HH3EI6T03CZKG9	582
isotig17091	755										HH3EI6T01A81N5	680
isotig04855	856										HH3EI6T05GBHS2	235
isotig23427	600										HH3EI6T02B248U	188
isotig17213	751										HH3EI6T01A5CFD	638
isotig17569	742										HH3EI6T03DELOV	201	20140349	Q9Y343	169	RecName: Full=Sorting nexin-24	1e-06	45.8	25	80
isotig05580	3571	1709168	P55158	895	RecName: Full=Microsomal triglyceride transfer protein large subunit; Flags: Precursor	0	1035	882	59.18		HH3EI6T05GAXS4	120
isotig02804	585										HH3EI6T05FUNWS	321
isotig24187	583										HH3EI6T02CKYC5	346	143811435	Q13370	1112	RecName: Full=cGMP-inhibited 3',5'-cyclic phosphodiesterase B; AltName: Full=CGIPDE1; Short=CGIP1; AltName: Full=Cyclic GMP-inhibited phosphodiesterase B; Short=CGI-PDE B	5e-16	77.4	73	56.16
isotig18463	718										HH3EI6T06G533S	551
isotig23925	596										HH3EI6T04EEPLO	487
isotig30075	364										HH3EI6T07IBZF5	238
isotig07632	1652	2499438	Q90952	354	RecName: Full=Serum paraoxonase/arylesterase 2; Short=PON 2; AltName: Full=Aromatic esterase 2; Short=A-esterase 2; AltName: Full=Serum aryldialkylphosphatase 2	4e-141	418	338	59.76		HH3EI6T07H5RV7	483
isotig32350	120										HH3EI6T02CDJTF	259
isotig23239	603	20139303	Q9Y619	301	RecName: Full=Mitochondrial ornithine transporter 1; AltName: Full=Solute carrier family 25 member 15	1e-95	286	199	69.85		HH3EI6T03DL5GE	583
isotig16843	763	34098767	Q9Y4D1	1078	RecName: Full=Disheveled-associated activator of morphogenesis 1	2e-104	332	198	85.35		HH3EI6T06G6M60	115	78099807	P84589	63	RecName: Full=Ubiquitin	5e-06	42	20	95
isotig31315	231										HH3EI6T01BA5TS	623
isotig28157	476	51316659	Q6QN04	67	RecName: Full=DNA-directed RNA polymerases I, II, and III subunit RPABC5; Short=RNA polymerases I, II, and III subunit ABC5; AltName: Full=DNA-directed RNA polymerase III subunit L	3e-42	140	67	97.01		HH3EI6T04EMQCS	576
isotig17982	732	74728222	Q8IXQ4	340	RecName: Full=Uncharacterized protein KIAA1704; AltName: Full=Lipopolysaccharide-specific response protein 7	4e-13	70.5	41	78.05		HH3EI6T04EHKDI	766	12643548	O15527	345	RecName: Full=N-glycosylase/DNA lyase; Includes: RecName: Full=8-oxoguanine DNA glycosylase; Includes: RecName: Full=DNA-(apurinic or apyrimidinic site) lyase; Short=AP lyase	4e-56	158	142	54.23
isotig32705	80										HH3EI6T07IHYP4	421	417155	Q04619	725	RecName: Full=Heat shock cognate protein HSP 90-beta	2e-13	70.5	51	84.31
isotig16342	781										HH3EI6T02CB5X2	515
isotig05439	6371	50401084	Q8TDD5	553	RecName: Full=Mucolipin-3	0	628	524	61.45		HH3EI6T07H3XHC	554	94730684	Q96BR6	464	RecName: Full=Zinc finger protein 669	7e-11	63.2	60	46.67
isotig27561	499	3122816	O42387	132	RecName: Full=40S ribosomal protein S24	1e-79	238	118	99.15		HH3EI6T02CJBR3	607
isotig12118	1025										HH3EI6T05F5689	309
isotig12732	981										HH3EI6T02B7A92	525
isotig05682	3229	71153548	O75886	525	RecName: Full=Signal transducing adapter molecule 2; Short=STAM-2; AltName: Full=Hrs-binding protein	3e-149	462	459	59.69		HH3EI6T07H3HZE	381
isotig21742	642										HH3EI6T02CG71L	526
isotig24368	579										HH3EI6T07ILUGJ	645
isotig21220	651										HH3EI6T07H0IUI	356
isotig32035	155										HH3EI6T02B01KC	619
isotig28268	471	172047897	A5PJU8	105	RecName: Full=Protein LBH	5e-11	59.7	44	70.45		HH3EI6T03DS126	380
isotig06482	2176	82209564	Q7ZUK7	558	RecName: Full=WW domain-containing adapter protein with coiled-coil	2e-46	177	221	50.23		HH3EI6T05GE5EV	406
isotig10742	1146	74728832	Q8N4B1	249	RecName: Full=Sesquipedalian-1; Short=Ses1; AltName: Full=27 kDa inositol polyphosphate phosphatase-interacting protein A; Short=IPIP27A	7e-28	80.1	97	42.27		HH3EI6T03DQCJW	730
isotig05771	3011	67462027	Q5SPF7	465	RecName: Full=Protein unc-93 homolog A; Short=Unc-93A	0	677	467	72.16		HH3EI6T03DGT09	259
isotig14494	864										HH3EI6T04ECY46	620
isotig24486	578										HH3EI6T07IJDRJ	487
isotig09358	1304	82181184	Q66IH9	487	RecName: Full=Zinc finger CCHC domain-containing protein 4	0	548	407	63.88		HH3EI6T02CC86T	304
isotig11703	1057										HH3EI6T01AJEDU	325
isotig25823	550										HH3EI6T08JMP9Q	381
isotig29784	383										HH3EI6T02BYJWA	634	3024650	Q60429	1139	RecName: Full=Sterol regulatory element-binding protein 2; Short=SREBP-2; AltName: Full=Sterol regulatory element-binding transcription factor 2; Contains: RecName: Full=Processed sterol regulatory element-binding protein 2	3e-14	74.3	54	72.22
isotig19029	705										HH3EI6T04ED62V	322	74644329	Q8TGM6	124	RecName: Full=Protein TAR1; AltName: Full=Transcript antisense to ribosomal RNA protein 1	2e-09	54.7	48	62.5
isotig07377	1738										HH3EI6T05FPE2R	671
isotig15272	822	82081228	Q5ZIN0	381	RecName: Full=Monoacylglycerol lipase ABHD12; AltName: Full=2-arachidonoylglycerol hydrolase; AltName: Full=Abhydrolase domain-containing protein 12	4e-29	117	95	54.74		HH3EI6T02B4VBP	440
isotig30641	301										HH3EI6T01AY6RP	553
isotig24022	594	82188666	Q7ZVM1	1159	RecName: Full=WASH complex subunit strumpellin	3e-30	122	62	95.16		HH3EI6T05GDQ6A	305
isotig13829	887	229462760	Q86WT6	500	RecName: Full=Tripartite motif-containing protein 69; AltName: Full=RFP-like domain-containing protein trimless; AltName: Full=RING finger protein 36	1e-21	89.7	145	37.93		HH3EI6T07IMY8Q	501
isotig28953	437										HH3EI6T06G74AB	553	8134404	P56937	341	RecName: Full=3-keto-steroid reductase; AltName: Full=17-beta-hydroxysteroid dehydrogenase 7; Short=17-beta-HSD 7; AltName: Full=Estradiol 17-beta-dehydrogenase 7	2e-11	64.3	64	50
isotig16836	766	66774029	Q9DAZ9	389	RecName: Full=Zinc finger FYVE domain-containing protein 19	6e-41	149	129	55.81		HH3EI6T01AYHMQ	643
isotig30633	311										HH3EI6T05F3259	795
isotig27211	512										HH3EI6T03DK9NB	243
isotig17448	746										HH3EI6T06HH3JT	490
isotig21563	646										HH3EI6T02BTKBP	639
isotig18628	715	20178097	O15524	211	RecName: Full=Suppressor of cytokine signaling 1; Short=SOCS-1; AltName: Full=JAK-binding protein; Short=JAB; AltName: Full=STAT-induced STAT inhibitor 1; Short=SSI-1; AltName: Full=Tec-interacting protein 3; Short=TIP-3	4e-07	52	66	39.39		HH3EI6T04EA7JS	199
isotig25025	569										HH3EI6T06HJFFL	507
isotig08366	1485	61212960	Q5VYK3	1845	RecName: Full=Proteasome-associated protein ECM29 homolog; Short=Ecm29	1e-179	556	451	61.64		HH3EI6T06GYJ27	463
isotig25972	545										HH3EI6T04ED93E	378
isotig17589	741										HH3EI6T02BVGQY	450	81879274	Q8VCX6	430	RecName: Full=Kaptin	4e-21	91.7	75	60
isotig22692	622										HH3EI6T05FT5PI	387
isotig18679	713										HH3EI6T02CIDNL	597	74752435	Q9BXP2	914	RecName: Full=Solute carrier family 12 member 9; AltName: Full=Cation-chloride cotransporter 6; Short=hCCC6; AltName: Full=Cation-chloride cotransporter-interacting protein 1; Short=CCC-interacting protein 1; Short=hCIP1; AltName: Full=Potassium-chloride transporter 9; AltName: Full=WO3.3	3e-85	275	190	68.95
isotig00662	1674	160370000	O94913	1555	RecName: Full=Pre-mRNA cleavage complex 2 protein Pcf11; AltName: Full=Pre-mRNA cleavage complex II protein Pcf11	1e-72	257	291	56.7		HH3EI6T08JTT0S	346
isotig21148	656										HH3EI6T06G3T97	174	75057780	Q5BIS9	270	RecName: Full=5'-AMP-activated protein kinase subunit beta-1; Short=AMPK subunit beta-1; Short=AMPKb	4e-31	113	57	91.23
isotig22360	628	67461587	Q5BK48	440	RecName: Full=Tetratricopeptide repeat protein 5; Short=TPR repeat protein 5	5e-20	69.3	48	62.5		HH3EI6T03DBNDR	206
isotig19268	699										HH3EI6T08JXF6T	547	74630365	Q8TGM7	61	RecName: Full=Putative uncharacterized protein ART2; AltName: Full=Antisense to ribosomal RNA transcript protein 2	6e-08	49.7	40	62.5
isotig01271	3016	400245	P31153	395	RecName: Full=S-adenosylmethionine synthase isoform type-2; Short=AdoMet synthase 2; AltName: Full=Methionine adenosyltransferase 2; Short=MAT 2; AltName: Full=Methionine adenosyltransferase II; Short=MAT-II	0	709	395	90.63		HH3EI6T03DI01T	475
isotig10378	1178	108860964	Q3SZA5	365	RecName: Full=Spermine synthase; Short=SPMSY; AltName: Full=Spermidine aminopropyltransferase	9e-37	141	78	84.62		HH3EI6T08I1SW8	302	123892227	Q28BP2	271	RecName: Full=Transmembrane protein 150A; AltName: Full=Transmembrane protein 150; Flags: Precursor	7e-45	151	98	67.35
isotig11561	1075										HH3EI6T02B6SQ8	580
isotig14330	872										HH3EI6T01A3DI2	508
isotig23476	598										HH3EI6T02CJVYX	122
isotig23856	589										HH3EI6T05GDTX6	577
isotig28987	436										HH3EI6T05FTC1B	735	82202362	Q6P316	341	RecName: Full=Solute carrier family 25 member 40	2e-20	91.3	72	65.28
isotig21879	639										HH3EI6T03DEWGQ	188
isotig13034	952										HH3EI6T07IFOCL	685	1351218	P47226	423	RecName: Full=Testin; AltName: Full=TES1/TES2	6e-07	52.4	36	75
isotig13965	889	122135699	Q2HJ69	163	RecName: Full=UPF0694 transmembrane protein C14orf109 homolog	8e-31	118	126	53.97		HH3EI6T01BE7JC	405
isotig27460	501										HH3EI6T01ASGB4	555
isotig31909	166										HH3EI6T02BWXDA	527	75042375	Q5RDS0	1365	RecName: Full=Neuropathy target esterase; AltName: Full=Patatin-like phospholipase domain-containing protein 6	6e-63	199	138	73.19
isotig00725	2167	75067976	Q9N1R6	487	RecName: Full=B(0,+)-type amino acid transporter 1; Short=B(0,+)AT; AltName: Full=4F2-LC6; AltName: Full=Glycoprotein-associated amino acid transporter b0,+AT1; AltName: Full=Solute carrier family 7 member 9	3e-112	261	238	50.42		HH3EI6T06GSXT8	167
isotig16210	786										HH3EI6T01ASMGB	472
isotig00236	2680										HH3EI6T02BY403	251
isotig06604	2112										HH3EI6T08JF0L9	516
isotig06790	1983	122146108	Q32PJ8	482	RecName: Full=Histone deacetylase 1; Short=HD1	0	671	330	96.06		HH3EI6T08JZVZS	364
isotig15839	801										HH3EI6T01AX1EH	205
isotig01699	1370	74752322	Q9BT23	127	RecName: Full=LIM domain-containing protein 2	4e-37	137	114	55.26		HH3EI6T06G2JXK	239
isotig17996	728	118578019	Q3E811	62	RecName: Full=Regulator of rDNA transcription protein 15	7e-07	48.9	35	65.71		HH3EI6T02CMBYC	303
isotig32218	131										HH3EI6T07H6UCQ	644
isotig21178	648										HH3EI6T04EUT8N	403
isotig12418	1004										HH3EI6T06G11RR	414
isotig20892	662										HH3EI6T06HMOUL	348	92090990	Q9H1I8	757	RecName: Full=Activating signal cointegrator 1 complex subunit 2; AltName: Full=ASC-1 complex subunit p100; AltName: Full=Trip4 complex subunit p100	2e-35	132	116	54.31
isotig29959	372										HH3EI6T07INANX	530	82195535	Q5JAK2	375	RecName: Full=Actin, cytoplasmic 2; AltName: Full=Cytoplasmic actin type 5; AltName: Full=Gamma-actin; Contains: RecName: Full=Actin, cytoplasmic 2, N-terminally processed	8e-26	105	52	100
isotig23324	608										HH3EI6T03C4733	691
isotig23267	610										HH3EI6T01BF2ZS	422	22001927	Q9DG68	315	RecName: Full=60S acidic ribosomal protein P0; AltName: Full=60S ribosomal protein L10E	3e-30	115	70	95.71
isotig03927	1503	81885115	Q6P1I3	445	RecName: Full=UPF0536 protein C12orf66 homolog	0	570	400	70		HH3EI6T02B3TVD	136
isotig08445	1465										HH3EI6T06GSG1K	278
isotig32834	74										HH3EI6T01A841H	303
isotig09595	1273	75057745	Q58DN3	270	RecName: Full=Tetraspanin-17; Short=Tspan-17	2e-109	330	169	88.76		HH3EI6T04EAF3V	271
isotig18451	710										HH3EI6T07IB3DQ	451
isotig05110	562	38372427	Q8TA86	221	RecName: Full=Retinitis pigmentosa 9 protein; AltName: Full=Pim-1-associated protein; Short=PAP-1	1e-08	55.5	29	82.76		HH3EI6T01A09DR	623	1351218	P47226	423	RecName: Full=Testin; AltName: Full=TES1/TES2	2e-07	53.5	36	75
isotig09296	1318	74762440	Q7Z6E9	1792	RecName: Full=E3 ubiquitin-protein ligase RBBP6; AltName: Full=Proliferation potential-related protein; AltName: Full=Protein P2P-R; AltName: Full=Retinoblastoma-binding Q protein 1; Short=RBQ-1; AltName: Full=Retinoblastoma-binding protein 6; AltName: Full=p53-associated cellular protein of testis	2e-37	150	96	72.92		HH3EI6T01ATP1W	573
isotig00329	3594	399116	P13688	526	RecName: Full=Carcinoembryonic antigen-related cell adhesion molecule 1; AltName: Full=Biliary glycoprotein 1; Short=BGP-1; AltName: CD_antigen=CD66a; Flags: Precursor	6e-36	147	238	34.87		HH3EI6T03DNBIO	612
isotig02442	486	82209788	Q7ZY47	947	RecName: Full=ATP-dependent RNA helicase DDX42; AltName: Full=DEAD box protein 42	5e-47	167	161	79.5		HH3EI6T04EBQCM	146
isotig02870	2124	17432917	Q9H222	651	RecName: Full=ATP-binding cassette sub-family G member 5; AltName: Full=Sterolin-1	0	602	516	61.63		HH3EI6T03C6GB7	501
isotig30963	263										HH3EI6T05GDJ69	322	50401220	Q8CFM6	1431	RecName: Full=Stabilin-2; AltName: Full=Fasciclin, EGF-like, laminin-type EGF-like and link domain-containing scavenger receptor 2; Short=FEEL-2; AltName: Full=Hyaluronan receptor for endocytosis; Contains: RecName: Full=175 kDa stabilin-2; AltName: Full=175 kDa hyaluronan receptor for endocytosis; Flags: Precursor	6e-20	88.6	106	41.51
isotig19207	701	81892619	Q6PFX9	1320	RecName: Full=Tankyrase-1; Short=TANK1; AltName: Full=TRF1-interacting ankyrin-related ADP-ribose polymerase 1; Short=Tankyrase I	2e-26	112	64	84.38		HH3EI6T01AZKM1	291
isotig00243	654										HH3EI6T04ER98G	450
isotig18436	720	46396034	Q9UPI3	526	RecName: Full=Feline leukemia virus subgroup C receptor-related protein 2; AltName: Full=Calcium-chelate transporter; Short=CCT	2e-107	326	202	76.73		HH3EI6T08JT39N	562
isotig06024	2610										HH3EI6T08JQ7TW	477
isotig02701	2955	166214912	P30999	938	RecName: Full=Catenin delta-1; AltName: Full=Cadherin-associated Src substrate; Short=CAS; AltName: Full=p120 catenin; Short=p120(ctn); AltName: Full=p120(cas)	0	619	531	63.28		HH3EI6T05GAOP9	451
isotig30516	325										HH3EI6T06G6UFS	546
isotig12801	975	56404800	Q6P1E1	1072	RecName: Full=Zinc finger MIZ domain-containing protein 1; AltName: Full=PIAS-like protein Zimp10; AltName: Full=Retinoic acid-induced protein 17	6e-16	81.6	176	52.27		HH3EI6T02BVA2X	640
isotig25028	570										HH3EI6T02CEL0I	580
isotig03499	1573	38503352	Q8NFU0	473	RecName: Full=Bestrophin-4; AltName: Full=Vitelliform macular dystrophy 2-like protein 2	3e-157	463	351	64.1		HH3EI6T02BYCNU	634	68051940	Q5QJC9	447	RecName: Full=BAG family molecular chaperone regulator 5; Short=BAG-5; AltName: Full=Bcl-2-associated athanogene 5	1e-22	97.8	88	54.55
isotig06545	2145	1705937	P14018	451	RecName: Full=Clusterin; AltName: Full=51.5 kDa protein; Contains: RecName: Full=Clusterin beta chain; Contains: RecName: Full=Clusterin alpha chain; Flags: Precursor	2e-120	374	466	45.28		HH3EI6T06HKFFG	235
isotig24240	590										HH3EI6T05F6E7F	533	115502139	Q8NFU7	2136	RecName: Full=Methylcytosine dioxygenase TET1; AltName: Full=CXXC-type zinc finger protein 6; AltName: Full=Leukemia-associated protein with a CXXC domain; AltName: Full=Ten-eleven translocation 1 gene protein	4e-28	115	71	73.24
isotig13035	957	10720037	Q61190	349	RecName: Full=Interleukin-10 receptor subunit beta; Short=IL-10 receptor subunit beta; Short=IL-10R subunit beta; Short=IL-10RB; AltName: Full=Cytokine receptor class-II member 4; AltName: Full=Cytokine receptor family 2 member 4; Short=CRF2-4; AltName: Full=Interleukin-10 receptor subunit 2; Short=IL-10R subunit 2; Short=IL-10R2; AltName: CD_antigen=CDw210b; Flags: Precursor	8e-27	111	267	28.46		HH3EI6T04EXQO9	165
isotig19898	684	119367816	Q3T013	219	RecName: Full=BCL2/adenovirus E1B 19 kDa protein-interacting protein 3-like	2e-15	75.1	38	89.47		HH3EI6T03DA26V	547
isotig31495	213	82241534	Q7ZXB5	417	RecName: Full=Pre-mRNA-splicing factor RBM22; AltName: Full=RNA-binding motif protein 22	8e-44	150	71	97.18		HH3EI6T07IASC7	657
isotig07466	1691	547807	P07949	1114	RecName: Full=Proto-oncogene tyrosine-protein kinase receptor Ret; AltName: Full=Cadherin family member 12; AltName: Full=Proto-oncogene c-Ret; Flags: Precursor	1e-67	241	494	33.4		HH3EI6T03C9GLV	593
isotig01623	3947	75042375	Q5RDS0	1365	RecName: Full=Neuropathy target esterase; AltName: Full=Patatin-like phospholipase domain-containing protein 6	0	1532	1059	76.77		HH3EI6T02BR6M5	607	81903536	Q9CQA8	163	RecName: Full=UPF0709 protein C3orf34 homolog	2e-43	148	163	55.21
isotig30898	280										HH3EI6T02B8WQI	169
isotig21461	649										HH3EI6T06GV1XI	403
isotig19418	693										HH3EI6T06HES4L	397
isotig29176	420										HH3EI6T07IB7S2	422
isotig09407	1300	114149244	Q4AE70	651	RecName: Full=Histone-arginine methyltransferase CARM1; AltName: Full=Coactivator-associated arginine methyltransferase 1; AltName: Full=Protein arginine N-methyltransferase 4	0	353	211	83.41		HH3EI6T02B37DE	421
isotig03438	629	20137491	Q9I9H8	1261	RecName: Full=Apoptotic protease-activating factor 1; Short=APAF-1	5e-53	187	145	64.83		HH3EI6T06G1YVJ	637
isotig18438	720										HH3EI6T02BW90D	271
isotig17524	745	1174458	P42225	749	RecName: Full=Signal transducer and activator of transcription 1	1e-36	141	100	66		HH3EI6T04EDG9U	639	81889000	Q5HZE0	306	RecName: Full=Mitochondrial carnitine/acylcarnitine carrier protein CACL; AltName: Full=CACT-like; AltName: Full=Solute carrier family 25 member 29	2e-18	84.7	47	80.85
isotig14387	870										HH3EI6T03DQAUP	600
isotig19977	678										HH3EI6T07IOR44	553
isotig21431	648	12229875	Q13310	644	RecName: Full=Polyadenylate-binding protein 4; Short=PABP-4; Short=Poly(A)-binding protein 4; AltName: Full=Activated-platelet protein 1; Short=APP-1; AltName: Full=Inducible poly(A)-binding protein; Short=iPABP	8e-68	224	116	93.97		HH3EI6T08JZPBY	729	74630365	Q8TGM7	61	RecName: Full=Putative uncharacterized protein ART2; AltName: Full=Antisense to ribosomal RNA transcript protein 2	4e-15	71.2	59	61.02
isotig16583	773	81914139	Q8C8V1	858	RecName: Full=Zinc finger protein ZXDC	6e-129	392	257	73.15		HH3EI6T07IKC6D	680
isotig10973	1124										HH3EI6T07H6XHP	292
isotig13680	913										HH3EI6T01A00MU	101
isotig25895	542	75041990	Q5RB89	628	RecName: Full=Netrin-4; Flags: Precursor	1e-20	92.4	56	71.43		HH3EI6T01A6DLQ	675
isotig32240	134										HH3EI6T02B0AG1	200
isotig17613	739	81910435	Q61152	453	RecName: Full=Tyrosine-protein phosphatase non-receptor type 18; AltName: Full=Fetal liver phosphatase 1; Short=FLP-1; AltName: Full=PTP-K1	4e-08	56.2	54	53.7		HH3EI6T07IIAG5	274
isotig02513	5095	17365948	P58365	3317	RecName: Full=Cadherin-23; AltName: Full=Otocadherin; Flags: Precursor	1e-96	350	1046	29.92		HH3EI6T02CGR3D	264
isotig29488	403										HH3EI6T01A3EY1	205
isotig29685	368										HH3EI6T02BT9J5	158
isotig30003	365	124956	P05555	1153	RecName: Full=Integrin alpha-M; AltName: Full=CD11 antigen-like family member B; AltName: Full=CR-3 alpha chain; AltName: Full=Cell surface glycoprotein MAC-1 subunit alpha; AltName: Full=Leukocyte adhesion receptor MO1; AltName: CD_antigen=CD11b; Flags: Precursor	8e-16	73.2	83	42.17		HH3EI6T05F00F9	154
isotig24526	582										HH3EI6T08JXD6H	225
isotig20938	661	82184061	Q6GMG6	452	RecName: Full=Riboflavin transporter 2-B; Short=RFT2-B	1e-33	129	69	85.51		HH3EI6T07H69RS	568
isotig24288	585	74717746	Q9BZE9	553	RecName: Full=Tether containing UBX domain for GLUT4; AltName: Full=Alveolar soft part sarcoma chromosomal region candidate gene 1 protein; AltName: Full=Alveolar soft part sarcoma locus; AltName: Full=Renal papillary cell carcinoma protein 17; AltName: Full=UBX domain-containing protein 9	7e-53	182	112	77.68		HH3EI6T02CMEUP	552
isotig25115	560										HH3EI6T03C1P74	389
isotig21667	643										HH3EI6T08JBEYQ	138
isotig13947	898										HH3EI6T06GZNIO	314
isotig16517	773	130228	P10688	756	RecName: Full=1-phosphatidylinositol-4,5-bisphosphate phosphodiesterase delta-1; AltName: Full=Phosphoinositide phospholipase C-delta-1; AltName: Full=Phospholipase C-III; Short=PLC-III; AltName: Full=Phospholipase C-delta-1; Short=PLC-delta-1	2e-13	72.4	77	44.16		HH3EI6T03DJCC3	587
isotig27018	513	548719	Q04863	558	RecName: Full=Transcription factor RelB	2e-15	76.6	45	77.78		HH3EI6T02CBC5M	584
isotig01197	1939	47116958	Q9WTK5	899	RecName: Full=Nuclear factor NF-kappa-B p100 subunit; AltName: Full=DNA-binding factor KBF2; AltName: Full=Nuclear factor of kappa light polypeptide gene enhancer in B-cells 2; Contains: RecName: Full=Nuclear factor NF-kappa-B p52 subunit	5e-21	101	190	36.32		HH3EI6T04EUBG4	507
isotig21188	655										HH3EI6T06HNDZD	412	82244339	Q8QGX4	4134	RecName: Full=DNA-dependent protein kinase catalytic subunit; Short=DNA-PK catalytic subunit; Short=DNA-PKcs	8e-27	110	125	55.2
isotig09071	1351										HH3EI6T05FXDF2	164
isotig17766	736										HH3EI6T01A6B1N	493
isotig32588	97	124056473	Q9P2G9	620	RecName: Full=Kelch-like protein 8	1e-15	72.4	32	96.88		HH3EI6T04EROAW	632
isotig29600	395										HH3EI6T01AWPHV	616	13878435	Q9Y5I4	1007	RecName: Full=Protocadherin alpha-C2; Short=PCDH-alpha-C2; Flags: Precursor	4e-68	228	204	58.33
isotig32479	107	82188257	Q7T3E4	568	RecName: Full=Lariat debranching enzyme	3e-11	59.7	35	74.29		HH3EI6T02BR872	660
isotig08154	1530	28380034	Q8K3M5	481	RecName: Full=CDK5 and ABL1 enzyme substrate 2; AltName: Full=Interactor with CDK3 2; Short=Ik3-2	2e-106	332	303	63.04		HH3EI6T06HDBQR	306	1351218	P47226	423	RecName: Full=Testin; AltName: Full=TES1/TES2	7e-08	52.4	36	75
isotig23896	595										HH3EI6T01A3QD5	488
isotig30508	325										HH3EI6T05FN5QX	527
isotig25588	556										HH3EI6T02B05KI	696
isotig22376	629										HH3EI6T02CB5EU	687	44887725	Q9QYE3	773	RecName: Full=B-cell lymphoma/leukemia 11A; Short=BCL-11A; AltName: Full=B-cell CLL/lymphoma 11A; AltName: Full=COUP-TF-interacting protein 1; AltName: Full=Ecotropic viral integration site 9 protein; Short=EVI-9	4e-36	139	83	80.72
isotig01280	2634	2498672	Q99733	375	RecName: Full=Nucleosome assembly protein 1-like 4; AltName: Full=Nucleosome assembly protein 2; Short=NAP-2	2e-124	386	279	78.14		HH3EI6T03CVE2J	108
isotig20184	677	190411624	Q1L673	422	RecName: Full=Vitamin D3 receptor B; Short=VDR-B; AltName: Full=1,25-dihydroxyvitamin D3 receptor B; AltName: Full=Nuclear receptor subfamily 1 group I member 1-B	2e-71	229	142	80.28		HH3EI6T08JDWCB	559
isotig28414	463										HH3EI6T08I3PYF	748
isotig00296	1634	19861766	P80961	128	RecName: Full=Type-4 ice-structuring protein LS-12; Short=ISP LS-12; AltName: Full=Antifreeze protein LS-12; Flags: Precursor	2e-53	182	128	67.97		HH3EI6T05FSTXA	645
isotig00550	5042	143811362	P15144	967	RecName: Full=Aminopeptidase N; Short=AP-N; Short=hAPN; AltName: Full=Alanyl aminopeptidase; AltName: Full=Aminopeptidase M; Short=AP-M; AltName: Full=Microsomal aminopeptidase; AltName: Full=Myeloid plasma membrane glycoprotein CD13; AltName: Full=gp150; AltName: CD_antigen=CD13	0	1128	926	61.99		HH3EI6T02CB2M1	566
isotig06789	1997										HH3EI6T02CAGNB	846
isotig12364	1008										HH3EI6T03C1JP2	492
isotig08038	1554	81882834	Q5FVN8	476	RecName: Full=WD repeat, SAM and U-box domain-containing protein 1	4e-83	271	265	58.11		HH3EI6T07INZA5	286
isotig18516	714	74737212	Q6P2H3	762	RecName: Full=Coiled-coil domain-containing protein 21	2e-31	120	93	58.06		HH3EI6T03CZA1T	441
isotig14532	858										HH3EI6T07IHO3E	627	172045720	Q69ZU8	712	RecName: Full=Ankyrin repeat domain-containing protein 6; AltName: Full=Diversin	6e-08	55.1	44	61.36
isotig21718	637										HH3EI6T01AS3JW	523
isotig12507	998	31340019	Q8N8R3	303	RecName: Full=Mitochondrial carnitine/acylcarnitine carrier protein CACL; AltName: Full=CACT-like; AltName: Full=Solute carrier family 25 member 29	5e-72	231	171	69.59		HH3EI6T01ALU5M	114
isotig29053	428	112930	P08592	770	RecName: Full=Amyloid beta A4 protein; AltName: Full=ABPP; Short=APP; AltName: Full=Alzheimer disease amyloid A4 protein homolog; AltName: Full=Amyloidogenic glycoprotein; Short=AG; Contains: RecName: Full=N-APP; Contains: RecName: Full=Soluble APP-alpha; Short=S-APP-alpha; Contains: RecName: Full=Soluble APP-beta; Short=S-APP-beta; Contains: RecName: Full=C99; Contains: RecName: Full=Beta-amyloi…	1e-27	111	86	58.14		HH3EI6T05GFYX3	271
isotig25710	553										HH3EI6T07IQIPY	498
isotig02263	1942	313471454	A2AQ19	715	RecName: Full=RNA polymerase-associated protein RTF1 homolog	5e-135	350	238	86.13		HH3EI6T03C4WX9	191
isotig12678	981	1708932	P51948	309	RecName: Full=CDK-activating kinase assembly factor MAT1; AltName: Full=CDK7/cyclin-H assembly factor; AltName: Full=Cyclin-G1-interacting protein; AltName: Full=Menage a trois; AltName: Full=RING finger protein 66; AltName: Full=RING finger protein MAT1; AltName: Full=p35; AltName: Full=p36	1e-53	183	132	71.21		HH3EI6T04EIO5Z	466	2829685	P80560	1001	RecName: Full=Receptor-type tyrosine-protein phosphatase N2; Short=R-PTP-N2; AltName: Full=PTP IA-2beta; AltName: Full=Protein tyrosine phosphatase-NP; Short=PTP-NP; Flags: Precursor	3e-60	204	155	78.06
isotig30134	359										HH3EI6T08JCADW	112
isotig22763	620	82233519	Q5XJP1	387	RecName: Full=Protein TSSC1	1e-82	200	133	80.45		HH3EI6T08I7UC3	472
isotig14560	861	158564024	Q9H5H4	540	RecName: Full=Zinc finger protein 768	3e-20	93.6	285	25.96		HH3EI6T01BEPL3	453
isotig11887	1042	74729171	Q8N6S5	226	RecName: Full=ADP-ribosylation factor-like protein 6-interacting protein 6; Short=ARL-6-interacting protein 6; Short=Aip-6; AltName: Full=Phosphonoformate immuno-associated protein 1	3e-28	114	129	47.29		HH3EI6T07H63QY	703
isotig06549	2134										HH3EI6T05FO5NK	566
isotig01991	712	81900327	Q8CGA3	568	RecName: Full=Large neutral amino acids transporter small subunit 4; AltName: Full=L-type amino acid transporter 4; AltName: Full=Solute carrier family 43 member 2	2e-111	337	199	81.91		HH3EI6T05F542A	108
isotig01149	3045	82177022	Q803C7	491	RecName: Full=Limb region 1 homolog-like protein	0	623	425	84.71		HH3EI6T08JYZ23	323
isotig02153	3523	62512184	Q9UBV2	794	RecName: Full=Protein sel-1 homolog 1; AltName: Full=Suppressor of lin-12-like protein 1; Short=Sel-1L; Flags: Precursor	0	954	570	84.21		HH3EI6T02CHE7W	516
isotig24081	592	109896167	Q3SWZ7	540	RecName: Full=Telomerase Cajal body protein 1; AltName: Full=WD repeat-containing protein 79; AltName: Full=WD40 repeat-containing protein encoded by RNA antisense to p53	3e-104	316	197	72.08		HH3EI6T01BHHSZ	558	118572639	P09417	244	RecName: Full=Dihydropteridine reductase; AltName: Full=HDHPR; AltName: Full=Quinoid dihydropteridine reductase	2e-41	145	92	69.57
isotig09819	1245	12643993	O75534	798	RecName: Full=Cold shock domain-containing protein E1; AltName: Full=N-ras upstream gene protein; AltName: Full=Protein UNR	9e-29	122	65	83.08		HH3EI6T06GWOCI	685
isotig22900	618										HH3EI6T02CIC7Z	448
isotig13708	911	85540713	Q5RFU5	250	RecName: Full=Methylmalonic aciduria and homocystinuria type C protein homolog	3e-47	164	200	44		HH3EI6T06G6BDO	676
isotig15060	833										HH3EI6T03DPX81	427
isotig12479	992	34921723	Q8BX17	1502	RecName: Full=Gem-associated protein 5; Short=Gemin5	9e-17	84.3	136	32.35		HH3EI6T01AM6OS	148
isotig24084	593	81912689	Q7TT28	1213	RecName: Full=RNA exonuclease 1 homolog; AltName: Full=Transcription elongation factor B polypeptide 3-binding protein 1	1e-77	256	197	65.48		HH3EI6T07H2SIE	501
isotig14514	850										HH3EI6T01AOMDC	579
isotig23444	607										HH3EI6T01AQ6VN	111
isotig25344	563										HH3EI6T05FOMJV	451	325530089	A2A5N8	826	RecName: Full=Lethal(3)malignant brain tumor-like protein 1; Short=H-l(3)mbt; Short=H-l(3)mbt protein; Short=L(3)mbt-like; AltName: Full=L(3)mbt protein homolog	3e-12	67	40	82.5
isotig03517	1967	113178	P13676	732	RecName: Full=Acylamino-acid-releasing enzyme; Short=AARE; AltName: Full=Acyl-peptide hydrolase; Short=APH; AltName: Full=Acylaminoacyl-peptidase	2e-155	447	333	63.66		HH3EI6T01AZVJW	131
isotig13899	900										HH3EI6T07H29R4	499
isotig08416	1464	82582294	Q69ZZ6	649	RecName: Full=Transmembrane and coiled-coil domains protein 1	2e-94	238	206	81.55		HH3EI6T06GWVVL	681
isotig21961	638	10720082	Q9Y4Z0	139	RecName: Full=U6 snRNA-associated Sm-like protein LSm4; AltName: Full=Glycine-rich protein; Short=GRP	3e-12	64.7	31	96.77		HH3EI6T01A89RV	177
isotig14864	844										HH3EI6T03DPSRI	615	257051061	Q12955	4377	RecName: Full=Ankyrin-3; Short=ANK-3; AltName: Full=Ankyrin-G	3e-72	244	165	75.76
isotig31705	188										HH3EI6T06GVZK1	297
isotig28252	473	51701422	Q8BMI0	1194	RecName: Full=F-box only protein 38; AltName: Full=Modulator of KLF7 activity; Short=MoKA	3e-25	105	58	82.76		HH3EI6T07HZN6L	676
isotig27138	515	238054331	Q62393	224	RecName: Full=Tumor protein D52; Short=mD52	3e-34	125	121	66.12		HH3EI6T05GGS2X	692
isotig31061	263	71152218	Q56NL1	805	RecName: Full=Angiotensin-converting enzyme 2; AltName: Full=ACE-related carboxypeptidase; Contains: RecName: Full=Processed angiotensin-converting enzyme 2; Flags: Precursor	3e-18	82.4	84	47.62		HH3EI6T02CAARE	280
isotig09867	1241	81913387	Q8BM85	762	RecName: Full=TBC domain-containing protein kinase-like protein	0	793	413	91.53		HH3EI6T08JPV6N	327
isotig08906	1378	215274129	P35580	1976	RecName: Full=Myosin-10; AltName: Full=Cellular myosin heavy chain, type B; AltName: Full=Myosin heavy chain 10; AltName: Full=Myosin heavy chain, non-muscle IIb; AltName: Full=Non-muscle myosin heavy chain B; Short=NMMHC-B; AltName: Full=Non-muscle myosin heavy chain IIb; Short=NMMHC II-b; Short=NMMHC-IIB	2e-13	75.9	387	23.51		HH3EI6T08JP80F	671	74630365	Q8TGM7	61	RecName: Full=Putative uncharacterized protein ART2; AltName: Full=Antisense to ribosomal RNA transcript protein 2	3e-15	71.2	59	61.02
isotig09783	1252	62900350	Q5R611	162	RecName: Full=Group XVI phospholipase A2; AltName: Full=H-rev 107 protein homolog; AltName: Full=HRAS-like suppressor 3	2e-48	167	125	63.2		HH3EI6T01APW33	339
isotig29393	406										HH3EI6T07H1J9A	494
isotig09291	1319										HH3EI6T02B1IA9	614
isotig14781	846										HH3EI6T08JYHRI	556
isotig07899	1586	81868369	Q9ESC8	1160	RecName: Full=AF4/FMR2 family member 4	1e-128	409	443	58.24		HH3EI6T08JDTPM	628
isotig21281	647	152031673	Q92766	1687	RecName: Full=Ras-responsive element-binding protein 1; Short=RREB-1; AltName: Full=Finger protein in nuclear bodies; AltName: Full=Raf-responsive zinc finger protein LZ321; AltName: Full=Zinc finger motif enhancer-binding protein 1; Short=Zep-1	3e-56	197	117	76.07		HH3EI6T07IJAC4	437
isotig09559	1277	62906847	P31722	245	RecName: Full=Complement C1q subcomponent subunit C; Flags: Precursor	2e-39	146	173	51.45		HH3EI6T03DOHZ4	333
isotig02059	2719	158518626	Q8BPM0	1077	RecName: Full=Disheveled-associated activator of morphogenesis 1	0	587	405	83.21		HH3EI6T08I7SCZ	638
isotig22544	625										HH3EI6T05F3FGT	611	45476971	Q9BV10	488	RecName: Full=Dolichyl-P-Man:Man(7)GlcNAc(2)-PP-dolichyl-alpha-1,6-mannosyltransferase; AltName: Full=Asparagine-linked glycosylation protein 12 homolog; Short=hALG12; AltName: Full=Mannosyltransferase ALG12 homolog; AltName: Full=Membrane protein SB87	3e-53	182	163	52.76
isotig09713	1261	45477319	Q8TBZ5	544	RecName: Full=Zinc finger protein 502	4e-101	317	379	41.42		HH3EI6T04EK8L0	667
isotig16547	765										HH3EI6T05F1FAR	615
isotig26340	537										HH3EI6T05GFWUO	530	160380525	Q3V1L4	560	RecName: Full=Cytosolic purine 5'-nucleotidase; AltName: Full=Cytosolic 5'-nucleotidase II	4e-06	48.9	24	87.5
isotig18467	702										HH3EI6T04D9LIU	276
isotig16378	779	38257303	Q7TSL3	843	RecName: Full=F-box only protein 11	1e-151	450	232	93.1		HH3EI6T03C2XRH	478
isotig14400	869										HH3EI6T02CCEND	529
isotig17145	755	82237242	Q6NVP7	296	RecName: Full=Polyadenylate-binding protein 2; Short=PABP-2; Short=Poly(A)-binding protein 2; AltName: Full=Nuclear poly(A)-binding protein 1; AltName: Full=Poly(A)-binding protein II; Short=PABII; AltName: Full=Polyadenylate-binding nuclear protein 1	8e-76	238	149	91.28		HH3EI6T03C5CN0	340	1351218	P47226	423	RecName: Full=Testin; AltName: Full=TES1/TES2	8e-08	52.4	36	75
isotig22684	622										HH3EI6T04ED7KN	352
isotig18747	711	74730697	Q8WUD4	166	RecName: Full=Coiled-coil domain-containing protein 12	2e-53	175	114	72.81		HH3EI6T08JK3Q9	209
isotig30917	278										HH3EI6T03DFFW4	147
isotig32673	88										HH3EI6T06G8M3T	242
isotig09451	1292	2506136	P12785	2505	RecName: Full=Fatty acid synthase; Includes: RecName: Full=[Acyl-carrier-protein] S-acetyltransferase; Includes: RecName: Full=[Acyl-carrier-protein] S-malonyltransferase; Includes: RecName: Full=3-oxoacyl-[acyl-carrier-protein] synthase; Includes: RecName: Full=3-oxoacyl-[acyl-carrier-protein] reductase; Includes: RecName: Full=3-hydroxypalmitoyl-[acyl-carrier-protein] dehydratase; Includes: Rec…	0	610	406	75.62		HH3EI6T02CH3HR	133
isotig19653	684										HH3EI6T07IH05J	263
isotig11380	1086	14194994	Q9QZS3	653	RecName: Full=Protein numb homolog; Short=m-Nb; Short=m-Numb	1e-173	505	346	78.9		HH3EI6T08JKDQQ	213
isotig02033	720	21362442	Q9MIY8	516	RecName: Full=Cytochrome c oxidase subunit 1; AltName: Full=Cytochrome c oxidase polypeptide I	1e-53	185	103	85.44		HH3EI6T01AS92P	619
isotig09660	1263	54039790	P63281	158	RecName: Full=SUMO-conjugating enzyme UBC9; AltName: Full=SUMO-protein ligase; AltName: Full=Ubiquitin carrier protein 9; AltName: Full=Ubiquitin carrier protein I; AltName: Full=Ubiquitin-conjugating enzyme E2 I; AltName: Full=Ubiquitin-conjugating enzyme UbcE2A; AltName: Full=Ubiquitin-protein ligase I	3e-113	335	158	99.37		HH3EI6T08JJG9P	718	189031483	Q28DE7	411	RecName: Full=Kelch domain-containing protein 10	9e-131	382	238	74.37
isotig31886	170										HH3EI6T02BYFSK	628
isotig16322	780										HH3EI6T02CENTH	705
isotig28704	448										HH3EI6T01BB3KD	447	52783778	P63174	70	RecName: Full=60S ribosomal protein L38	8e-23	90.5	44	100
isotig01750	1939	13633961	Q9TUZ0	787	RecName: Full=Signal transducer and activator of transcription 5B	3e-89	300	227	71.37		HH3EI6T08JL3K8	455
isotig23120	611	81895968	Q8BFZ8	149	RecName: Full=Protein FAM72A	2e-16	76.6	42	76.19		HH3EI6T03DBRK0	690
isotig26985	519										HH3EI6T05GDIIQ	400
isotig24065	589										HH3EI6T02BY0WT	742
isotig01823	1371	81861523	O88665	651	RecName: Full=Bromodomain-containing protein 7; AltName: Full=75 kDa bromodomain protein	5e-20	82	89	53.93		HH3EI6T01A4Q2W	311	1351218	P47226	423	RecName: Full=Testin; AltName: Full=TES1/TES2	7e-08	52.4	36	75
isotig08957	1363										HH3EI6T07H0DGE	128
isotig07995	1569	17865514	Q9PTJ6	275	RecName: Full=CTD small phosphatase-like protein; Short=CTDSP-like; AltName: Full=Nuclear LIM interactor-interacting factor 1; Short=NLI-interacting factor 1; AltName: Full=Small C-terminal domain phosphatase 3	8e-80	256	135	91.85		HH3EI6T01A4TOY	616
isotig28920	440	81880393	Q9CQT7	168	RecName: Full=PPPDE peptidase domain-containing protein 2; AltName: Full=Protein FAM152B	3e-55	176	106	73.58		HH3EI6T06G8UUC	216
isotig23860	598										HH3EI6T08I5X4Y	490	74630365	Q8TGM7	61	RecName: Full=Putative uncharacterized protein ART2; AltName: Full=Antisense to ribosomal RNA transcript protein 2	8e-15	69.3	47	70.21
isotig26172	536										HH3EI6T08JOFNP	376
isotig19272	699										HH3EI6T08JYUVE	313
isotig15899	798										HH3EI6T08JFZMB	618
isotig01694	3600	50401072	Q8NFU5	416	RecName: Full=Inositol polyphosphate multikinase; AltName: Full=Inositol 1,3,4,6-tetrakisphosphate 5-kinase	5e-124	394	450	50.44		HH3EI6T08I8IT5	534	61211337	Q684M2	469	RecName: Full=Cysteine protease ATG4D; AltName: Full=Autophagin-4; AltName: Full=Autophagy-related protein 4 homolog D	5e-08	40.8	66	42.42
isotig25949	547										HH3EI6T04D7BP9	519
isotig08477	1458										HH3EI6T06HG641	371	2494403	Q91775	132	RecName: Full=Fatty acid-binding protein, intestinal; AltName: Full=Fatty acid-binding protein 2; AltName: Full=Intestinal-type fatty acid-binding protein; Short=I-FABP	9e-13	64.3	41	70.73
isotig00026	3559	28201899	Q91453	700	RecName: Full=Stonustoxin subunit beta; Short=SNTX subunit beta	4e-24	112	142	43.66		HH3EI6T06GS5PU	493
isotig30967	272										HH3EI6T03DIB89	393
isotig06006	2630	75041150	Q5R5S4	953	RecName: Full=26S proteasome non-ATPase regulatory subunit 1; AltName: Full=26S proteasome regulatory subunit RPN2; AltName: Full=26S proteasome regulatory subunit S1	0	1283	797	89.84		HH3EI6T04D7JKI	659
isotig08113	1542	74746874	Q5VT25	1732	RecName: Full=Serine/threonine-protein kinase MRCK alpha; AltName: Full=CDC42-binding protein kinase alpha; AltName: Full=DMPK-like alpha; AltName: Full=Myotonic dystrophy kinase-related CDC42-binding kinase alpha; Short=MRCK alpha; Short=Myotonic dystrophy protein kinase-like alpha	9e-85	291	346	59.83		HH3EI6T05GGPN0	565
isotig13723	911	119862	P06734	321	RecName: Full=Low affinity immunoglobulin epsilon Fc receptor; AltName: Full=BLAST-2; AltName: Full=C-type lectin domain family 4 member J; AltName: Full=Fc-epsilon-RII; AltName: Full=Immunoglobulin E-binding factor; AltName: Full=Lymphocyte IgE receptor; AltName: CD_antigen=CD23; Contains: RecName: Full=Low affinity immunoglobulin epsilon Fc receptor membrane-bound form; Contains: RecName: Full=…	1e-07	55.1	83	34.94		HH3EI6T02B5C5X	598
isotig22532	625	134876	P11831	508	RecName: Full=Serum response factor; Short=SRF	1e-79	252	191	79.06		HH3EI6T08I8WUR	467
isotig10937	1128										HH3EI6T05FWO0V	464
isotig14924	841	1168736	Q00973	533	RecName: Full=Beta-1,4 N-acetylgalactosaminyltransferase 1; AltName: Full=(N-acetylneuraminyl)-galactosylglucosylceramide; AltName: Full=GM2/GD2 synthase; AltName: Full=GalNAc-T	3e-27	113	126	47.62		HH3EI6T07IAYNI	251
isotig10639	1156										HH3EI6T02B2FJ2	130
isotig25487	559	81894378	Q7TMA5	4743	RecName: Full=Apolipoprotein B-100; Short=Apo B-100; Contains: RecName: Full=Apolipoprotein B-48; Short=Apo B-48; Flags: Precursor	6e-12	67.4	113	36.28		HH3EI6T05F1FV4	589	586314	P38298	316	RecName: Full=Alkaline ceramidase YPC1	4e-13	69.3	116	35.34
isotig16864	766										HH3EI6T02B6OZB	143
isotig25167	567										HH3EI6T03DBOKI	618
isotig25061	568										HH3EI6T02CKEON	557
isotig22013	637										HH3EI6T06HD0T1	300
isotig21872	640										HH3EI6T08JP8QY	150
isotig18571	717										HH3EI6T06G7XU0	625
isotig27420	502										HH3EI6T02B8IUK	517
isotig09448	1293										HH3EI6T04ECFM2	290
isotig31209	245										HH3EI6T01BEB6L	432
isotig14211	882										HH3EI6T07IN8DR	661	74630365	Q8TGM7	61	RecName: Full=Putative uncharacterized protein ART2; AltName: Full=Antisense to ribosomal RNA transcript protein 2	4e-14	68.2	59	59.32
isotig22374	629										HH3EI6T08JP7SD	461
isotig27500	497										HH3EI6T02CLJX0	458
isotig03611	1499										HH3EI6T01AP37Q	643
isotig04954	589										HH3EI6T06G4I7V	182
isotig26550	531										HH3EI6T02BYA8I	413	123081	P07686	556	RecName: Full=Beta-hexosaminidase subunit beta; AltName: Full=Beta-N-acetylhexosaminidase subunit beta; Short=Hexosaminidase subunit B; AltName: Full=Cervical cancer proto-oncogene 7 protein; Short=HCC-7; AltName: Full=N-acetyl-beta-glucosaminidase subunit beta; Contains: RecName: Full=Beta-hexosaminidase subunit beta chain B; Contains: RecName: Full=Beta-hexosaminidase subunit beta chain A; Flag…	2e-66	216	136	72.79
isotig14078	884										HH3EI6T05FOB1F	761	3182909	O19053	374	RecName: Full=Alcohol dehydrogenase class-3; AltName: Full=Alcohol dehydrogenase 5; AltName: Full=Alcohol dehydrogenase class-III; AltName: Full=Glutathione-dependent formaldehyde dehydrogenase; Short=FALDH; Short=FDH; Short=GSH-FDH; AltName: Full=S-(hydroxymethyl)glutathione dehydrogenase	4e-122	359	211	78.67
isotig06475	2179	33301533	Q8VHQ7	672	RecName: Full=Synaptotagmin-like protein 4; AltName: Full=Exophilin-2; AltName: Full=Granuphilin	1e-138	264	439	41.69		HH3EI6T02CDLBE	570
isotig11598	1065	129730	P21195	509	RecName: Full=Protein disulfide-isomerase; Short=PDI; AltName: Full=Cellular thyroid hormone-binding protein; AltName: Full=Prolyl 4-hydroxylase subunit beta; AltName: Full=p55; Flags: Precursor	6e-26	111	59	81.36		HH3EI6T01BEG7V	437
isotig30762	297	10720075	Q9UK45	103	RecName: Full=U6 snRNA-associated Sm-like protein LSm7	1e-08	51.6	38	65.79		HH3EI6T04EKAPQ	671
isotig04510	530	1174842	Q00899	414	RecName: Full=Transcriptional repressor protein YY1; AltName: Full=Delta transcription factor; AltName: Full=NF-E1; AltName: Full=UCR-motif DNA-binding protein; AltName: Full=Yin and yang 1; Short=YY-1	4e-13	69.7	63	84.13		HH3EI6T08JAGA3	597
isotig23326	609										HH3EI6T06HBNLG	568	82593003	Q4JQI7	324	RecName: Full=NADH-ubiquinone oxidoreductase chain 1; AltName: Full=NADH dehydrogenase subunit 1	4e-31	119	80	90
isotig20183	677										HH3EI6T04EVVVU	474	6166599	P35579	1960	RecName: Full=Myosin-9; AltName: Full=Cellular myosin heavy chain, type A; AltName: Full=Myosin heavy chain 9; AltName: Full=Myosin heavy chain, non-muscle IIa; AltName: Full=Non-muscle myosin heavy chain A; Short=NMMHC-A; AltName: Full=Non-muscle myosin heavy chain IIa; Short=NMMHC II-a; Short=NMMHC-IIA	3e-25	73.6	48	70.83
isotig05004	687	1705988	P51511	669	RecName: Full=Matrix metalloproteinase-15; Short=MMP-15; AltName: Full=Membrane-type matrix metalloproteinase 2; Short=MT-MMP 2; Short=MTMMP2; AltName: Full=Membrane-type-2 matrix metalloproteinase; Short=MT2-MMP; Short=MT2MMP; AltName: Full=SMCP-2; Flags: Precursor	2e-52	183	214	47.66		HH3EI6T08JDN5G	536
isotig17876	735	74996600	Q54G57	2195	RecName: Full=Activating signal cointegrator 1 complex subunit 3	8e-49	133	174	36.78		HH3EI6T01AXYZX	319
isotig15139	830	56405066	Q9H3H1	467	RecName: Full=tRNA dimethylallyltransferase, mitochondrial; AltName: Full=Isopentenyl-diphosphate:tRNA isopentenyltransferase; Short=IPP transferase; Short=IPPT; AltName: Full=hGRO1; AltName: Full=tRNA isopentenyltransferase; Short=IPTase; Flags: Precursor	2e-17	57.8	43	58.14		HH3EI6T08I82C4	611
isotig10563	1163	6226638	P05708	918	RecName: Full=Hexokinase-1; AltName: Full=Brain form hexokinase; AltName: Full=Hexokinase type I; Short=HK I	2e-11	68.9	40	80		HH3EI6T06HOLDW	485	115502849	Q3U186	578	RecName: Full=Probable arginyl-tRNA synthetase, mitochondrial; AltName: Full=Arginine--tRNA ligase; Short=ArgRS; AltName: Full=Arginyl-tRNA synthetase-like; Flags: Precursor	4e-39	143	125	60.8
isotig31024	267										HH3EI6T04D54UA	533
isotig13857	904										HH3EI6T03CVN9K	629
isotig08767	1403	82083881	Q65Z54	119	RecName: Full=Protein yippee-like 3; AltName: Full=Protein yippee-like a	5e-82	255	119	100		HH3EI6T02B63FB	393
isotig27745	493										HH3EI6T07IMC7M	616
isotig10469	1169	44888264	Q7TQI3	271	RecName: Full=Ubiquitin thioesterase OTUB1; AltName: Full=Deubiquitinating enzyme OTUB1; AltName: Full=OTU domain-containing ubiquitin aldehyde-binding protein 1; AltName: Full=Otubain-1; AltName: Full=Ubiquitin-specific-processing protease OTUB1	2e-151	435	255	82.35		HH3EI6T04ECSVJ	166
isotig03348	653	93204574	O94887	1054	RecName: Full=FERM, RhoGEF and pleckstrin domain-containing protein 2; AltName: Full=FERM domain including RhoGEF; Short=FIR; AltName: Full=Pleckstrin homology domain-containing family C member 3; Short=PH domain-containing family C member 3	2e-78	258	227	62.56		HH3EI6T06GWDS8	686
isotig17327	750	122135297	Q29RP8	393	RecName: Full=Histone-lysine N-methyltransferase SUV420H1; AltName: Full=Suppressor of variegation 4-20 homolog 1; Short=Su(var)4-20 homolog 1; Short=Suv4-20h1	3e-143	413	249	81.93		HH3EI6T07H1EMA	344
isotig07199	1806	229462969	P17535	347	RecName: Full=Transcription factor jun-D	9e-94	298	339	56.93		HH3EI6T08JFH2A	308
isotig21962	638	1174458	P42225	749	RecName: Full=Signal transducer and activator of transcription 1	6e-68	226	176	63.64		HH3EI6T04EO2QW	583	74630365	Q8TGM7	61	RecName: Full=Putative uncharacterized protein ART2; AltName: Full=Antisense to ribosomal RNA transcript protein 2	6e-09	53.1	45	60
isotig23941	596										HH3EI6T02CMFIQ	335
isotig17021	758										HH3EI6T05GEDBB	729
isotig06682	2059	82187487	Q6TNS7	233	RecName: Full=Rab-like protein 3	1e-140	417	232	94.4		HH3EI6T08JFQLU	598
isotig28049	481										HH3EI6T02CIYFO	429
isotig17456	744										HH3EI6T04EU94N	234
isotig11750	1057	61213741	Q9H422	1215	RecName: Full=Homeodomain-interacting protein kinase 3; AltName: Full=Androgen receptor-interacting nuclear protein kinase; Short=ANPK; AltName: Full=Fas-interacting serine/threonine-protein kinase; Short=FIST; AltName: Full=Homolog of protein kinase YAK1	4e-39	152	282	42.55		HH3EI6T05GCJUL	522
isotig08683	1417										HH3EI6T06GXM9P	105
isotig14408	858	50403793	Q96L93	1317	RecName: Full=Kinesin-like protein KIF16B; AltName: Full=Sorting nexin-23	9e-116	367	214	83.64		HH3EI6T02BXBRN	581	82188552	Q7ZV00	293	RecName: Full=OTU domain-containing protein 6B	3e-37	94.4	125	64
isotig17480	746	75042158	Q5RCB6	218	RecName: Full=Transmembrane gamma-carboxyglutamic acid protein 1; AltName: Full=Proline-rich gamma-carboxyglutamic acid protein 1; Short=Proline-rich Gla protein 1; Flags: Precursor	2e-31	120	216	41.2		HH3EI6T06GXAZJ	295
isotig18693	712										HH3EI6T01AV7H0	152
isotig26249	533	74751902	Q96H78	314	RecName: Full=Solute carrier family 25 member 44	2e-74	231	177	72.32		HH3EI6T02CH2DC	336
isotig23599	601										HH3EI6T02BTSE9	395	1351218	P47226	423	RecName: Full=Testin; AltName: Full=TES1/TES2	1e-07	52.4	36	75
isotig27464	499										HH3EI6T08I62O6	452
isotig06155	2456										HH3EI6T04EC5BK	358
isotig08149	1529										HH3EI6T05F0X5L	622	48428035	Q7YRK6	86	RecName: Full=Cytochrome c oxidase subunit 6B1; AltName: Full=Cytochrome c oxidase subunit VIb isoform 1; Short=COX VIb-1	1e-29	110	59	74.58
isotig17954	733	93140677	Q3B7D5	326	RecName: Full=Ras association domain-containing protein 2	5e-26	107	85	58.82		HH3EI6T02BU4E2	696
isotig06638	2093	61212952	Q5R6J0	1810	RecName: Full=Proteasome-associated protein ECM29 homolog; Short=Ecm29	0	919	692	71.82		HH3EI6T08I7IMI	365
isotig23352	609										HH3EI6T03DM8UK	505	728953	P41183	707	RecName: Full=B-cell lymphoma 6 protein homolog	9e-56	191	92	92.39
isotig24585	567										HH3EI6T01AXZ2U	180	82582284	Q6CQE5	109	RecName: Full=Protein TAR1	1e-13	64.3	57	63.16
isotig19137	702										HH3EI6T01A2RI2	217
isotig13625	917										HH3EI6T07IDHVP	541
isotig21904	638										HH3EI6T08JQLCL	666
isotig24540	580	48429207	O43295	1099	RecName: Full=SLIT-ROBO Rho GTPase-activating protein 3; Short=srGAP3; AltName: Full=Mental disorder-associated GAP; AltName: Full=Rho GTPase-activating protein 14; AltName: Full=WAVE-associated Rac GTPase-activating protein; Short=WRP; AltName: Full=srGAP2	5e-107	336	192	88.54		HH3EI6T03C5M53	102	123904207	Q4H4B6	1724	RecName: Full=Protein scribble homolog; AltName: Full=Scribble1	7e-12	62	33	90.91
isotig05165	772										HH3EI6T05GGCYU	617
isotig26503	530										HH3EI6T07H8NW7	388
isotig32425	113										HH3EI6T07II5RX	520
isotig14470	864										HH3EI6T07HZ7OB	557
isotig00846	1800	48428915	Q8BM96	785	RecName: Full=Probable G-protein coupled receptor 128; Flags: Precursor	3e-42	153	329	40.12		HH3EI6T02B4HG5	636	1706897	P51145	327	RecName: Full=Fos-related antigen 2; Short=FRA-2	7e-12	50.8	43	55.81
isotig16717	766	109940043	P00130	64	RecName: Full=Cytochrome b-c1 complex subunit 9; AltName: Full=Complex III subunit 9; AltName: Full=Complex III subunit X; AltName: Full=Cytochrome c1 non-heme 7 kDa protein; AltName: Full=Ubiquinol-cytochrome c reductase complex 7.2 kDa protein	5e-24	96.3	55	76.36		HH3EI6T02BP8L7	529
isotig17553	737										HH3EI6T02BWOHQ	473
isotig13974	892	82178232	Q568K2	122	RecName: Full=Protein phosphatase 1 regulatory subunit 11	2e-37	134	123	87.8		HH3EI6T07H8EUC	529
isotig19059	703	62510486	Q6PAM0	271	RecName: Full=5'-AMP-activated protein kinase subunit beta-2; Short=AMPK subunit beta-2	4e-101	301	187	79.68		HH3EI6T06HMMN4	251	34222664	Q80UP3	929	RecName: Full=Diacylglycerol kinase zeta; Short=DAG kinase zeta; AltName: Full=Diglyceride kinase zeta; Short=DGK-zeta	4e-18	82	43	83.72
isotig18281	720										HH3EI6T07HYC7S	263
isotig27817	490	38372382	Q99JY3	219	RecName: Full=GTPase IMAP family member 4; AltName: Full=Immunity-associated nucleotide 1 protein; Short=IAN-1; AltName: Full=Immunity-associated protein 4	9e-39	136	157	40.76		HH3EI6T06HB4EH	536	74630365	Q8TGM7	61	RecName: Full=Putative uncharacterized protein ART2; AltName: Full=Antisense to ribosomal RNA transcript protein 2	2e-15	71.2	59	61.02
isotig30557	319										HH3EI6T03CVFEM	532
isotig27649	487										HH3EI6T02CKP40	369
isotig02021	557										HH3EI6T06GW9XI	584	288558828	Q9PTG8	931	RecName: Full=Transforming acidic coiled-coil-containing protein 3; AltName: Full=Cytoplasmic polyadenylation element-binding protein-associated factor Maskin; Short=CPEB-associated factor Maskin	2e-56	195	137	70.07
isotig07413	1729										HH3EI6T04EDXIY	291
isotig08720	1409	20143880	Q9BXW6	950	RecName: Full=Oxysterol-binding protein-related protein 1; Short=ORP-1; Short=OSBP-related protein 1	1e-142	439	441	57.14		HH3EI6T07IOPEY	660
isotig08631	1425										HH3EI6T04EB7B3	536	74630365	Q8TGM7	61	RecName: Full=Putative uncharacterized protein ART2; AltName: Full=Antisense to ribosomal RNA transcript protein 2	2e-15	71.2	59	61.02
isotig14595	859	75067858	Q9MYP6	270	RecName: Full=17-beta-hydroxysteroid dehydrogenase 14; Short=17-beta-HSD 14; AltName: Full=17-beta-hydroxysteroid dehydrogenase DHRS10; AltName: Full=Dehydrogenase/reductase SDR family member 10; AltName: Full=Retinal short-chain dehydrogenase/reductase retSDR3	2e-60	198	150	63.33		HH3EI6T01A7JAC	185
isotig18737	712	158512808	A2RSJ4	1457	RecName: Full=UHRF1-binding protein 1-like	9e-07	52.4	45	51.11		HH3EI6T08JSPBT	666	129731	P04785	509	RecName: Full=Protein disulfide-isomerase; Short=PDI; AltName: Full=Cellular thyroid hormone-binding protein; AltName: Full=Prolyl 4-hydroxylase subunit beta; Flags: Precursor	1e-30	121	72	79.17
isotig04943	768	57015418	Q9NZR2	4599	RecName: Full=Low-density lipoprotein receptor-related protein 1B; Short=LRP-1B; AltName: Full=Low-density lipoprotein receptor-related protein-deleted in tumor; Short=LRP-DIT; Flags: Precursor	1e-08	58.2	43	55.81		HH3EI6T07IKFF4	702	126253805	Q6PJ21	355	RecName: Full=SPRY domain-containing SOCS box protein 3; Short=SSB-3	8e-122	357	197	84.26
isotig04180	769	122064902	Q4KME6	1335	RecName: Full=PERQ amino acid-rich with GYF domain-containing protein 2; AltName: Full=Trinucleotide repeat-containing gene 15 protein	1e-07	55.5	39	64.1		HH3EI6T06HIPD1	283
isotig13115	946	81875848	Q8BZG5	475	RecName: Full=Protein RRNAD1	6e-56	193	165	58.18		HH3EI6T03CZS2F	209
isotig32554	100										HH3EI6T06HPDZR	143	1706907	P49946	177	RecName: Full=Ferritin, heavy subunit; Short=Ferritin H	2e-18	77.8	39	87.18
isotig08807	1388	61211743	Q5R5Y3	422	RecName: Full=Beta-1,3-galactosyltransferase 2; Short=Beta-1,3-GalTase 2; Short=Beta3Gal-T2; Short=Beta3GalT2; AltName: Full=UDP-galactose:2-acetamido-2-deoxy-D-glucose 3beta-galactosyltransferase 2	2e-46	171	268	36.57		HH3EI6T01AYS6Y	415
isotig05264	469	2851396	P11799	1906	RecName: Full=Myosin light chain kinase, smooth muscle; Short=MLCK; AltName: Full=Telokin	2e-08	48.5	48	43.75		HH3EI6T02CF66N	518
isotig20813	663	81884790	Q6IMY1	440	RecName: Full=Microtubule-associated tumor suppressor 1 homolog; AltName: Full=Angiotensin-II type 2 receptor-interacting protein; AltName: Full=Mitochondrial tumor suppressor 1 homolog	4e-34	130	164	37.2		HH3EI6T03DM8TU	538
isotig28289	471	26399400	Q8RIH3	164	RecName: Full=30S ribosomal protein S5	1e-45	152	93	79.57		HH3EI6T01A4S61	563
isotig19072	703										HH3EI6T06GZ2DT	491	81861616	P70206	1894	RecName: Full=Plexin-A1; Short=Plex 1; Short=Plexin-1; Flags: Precursor	6e-53	186	103	78.64
isotig25925	545										HH3EI6T07IRWPE	437
isotig17049	757										HH3EI6T03DONDZ	765
isotig16867	760	122140173	Q3SZ40	546	RecName: Full=Probable ATP-dependent RNA helicase DDX56; AltName: Full=DEAD box protein 56	3e-114	345	252	70.63		HH3EI6T02CI6XR	617
isotig20663	668	1353216	P48143	200	RecName: Full=VIP peptides; Contains: RecName: Full=Intestinal peptide PHI-27-like; Contains: RecName: Full=Vasoactive intestinal peptide; Short=VIP; AltName: Full=Vasoactive intestinal polypeptide; Flags: Precursor	1e-38	137	119	63.87		HH3EI6T04EJSFZ	522
isotig14429	866	90101281	Q3T0X9	107	RecName: Full=DNA polymerase delta subunit 4; AltName: Full=DNA polymerase delta subunit p12	7e-22	92	105	47.62		HH3EI6T07IFHX3	125
isotig07838	1606	1705760	P51779	259	RecName: Full=Complement factor D; AltName: Full=Adipsin; AltName: Full=C3 convertase activator; AltName: Full=Properdin factor D; Flags: Precursor	3e-58	199	255	40.39		HH3EI6T04ER4Z7	449
isotig13972	898	123780610	Q3KR73	877	RecName: Full=Uncharacterized protein KIAA1310 homolog	4e-69	143	216	48.15		HH3EI6T02CAV4W	461
isotig19403	696	74630365	Q8TGM7	61	RecName: Full=Putative uncharacterized protein ART2; AltName: Full=Antisense to ribosomal RNA transcript protein 2	4e-15	71.2	59	61.02		HH3EI6T07IPDU4	671
isotig03127	2088	21362442	Q9MIY8	516	RecName: Full=Cytochrome c oxidase subunit 1; AltName: Full=Cytochrome c oxidase polypeptide I	1e-12	62.8	37	81.08		HH3EI6T05F9OOD	460
isotig24737	577										HH3EI6T07INBF5	438
isotig31754	180										HH3EI6T01BGTHI	288	118578019	Q3E811	62	RecName: Full=Regulator of rDNA transcription protein 15	5e-13	62.8	44	68.18
isotig22615	623	127743	P02566	1966	RecName: Full=Myosin-4; AltName: Full=Myosin heavy chain B; Short=MHC B; AltName: Full=Uncoordinated protein 54	2e-08	57	167	22.75		HH3EI6T06HJADP	151
isotig13106	946	31339956	O95400	341	RecName: Full=CD2 antigen cytoplasmic tail-binding protein 2; Short=CD2 cytoplasmic domain-binding protein 2; Short=CD2 tail-binding protein 2	2e-41	152	138	63.04		HH3EI6T01A3AM3	548
isotig06886	1941	223634714	Q58DR8	346	RecName: Full=Succinyl-CoA ligase [GDP-forming] subunit alpha, mitochondrial; AltName: Full=Succinyl-CoA synthetase subunit alpha; Short=SCS-alpha; Flags: Precursor	8e-153	451	326	85.58		HH3EI6T01AV4AX	265
isotig16035	793	92090583	P52505	156	RecName: Full=Acyl carrier protein, mitochondrial; Short=ACP; AltName: Full=CI-SDAP; AltName: Full=NADH-ubiquinone oxidoreductase 9.6 kDa subunit; Flags: Precursor	3e-49	165	93	86.02		HH3EI6T08JIYPC	331
isotig26157	541	549045	P36371	702	RecName: Full=Antigen peptide transporter 2; Short=APT2; AltName: Full=ATP-binding cassette sub-family B member 3; AltName: Full=Histocompatibility antigen modifier 2	7e-56	191	178	51.69		HH3EI6T02CG298	386
isotig29769	382	117809	P00167	134	RecName: Full=Cytochrome b5; AltName: Full=Microsomal cytochrome b5 type A; Short=MCB5	7e-40	135	84	71.43		HH3EI6T06HJZU7	174	6094037	O42867	139	RecName: Full=60S ribosomal protein L23	3e-08	49.7	23	95.65
isotig02666	1390										HH3EI6T08JUVZX	133	74727602	Q86VQ1	547	RecName: Full=Glucocorticoid-induced transcript 1 protein	4e-19	82.4	44	86.36
isotig30059	364	82202213	Q6NWF6	520	RecName: Full=Keratin, type II cytoskeletal 8; AltName: Full=Cytokeratin-8; Short=CK-8; AltName: Full=Keratin-8; Short=K8	3e-41	147	81	93.83		HH3EI6T08JEYG3	150
isotig25994	545										HH3EI6T08JJ6XI	525
isotig32898	69	2851506	P40615	509	RecName: Full=H/ACA ribonucleoprotein complex subunit 4; AltName: Full=Dyskerin; AltName: Full=Nopp140-associated protein of 57 kDa; AltName: Full=Nucleolar protein NAP57; AltName: Full=Nucleolar protein family A member 4; AltName: Full=snoRNP protein DKC1	2e-06	45.4	22	95.45		HH3EI6T07II24D	655
isotig11659	1064										HH3EI6T03DHQ64	221
isotig20571	670										HH3EI6T03DG8DG	128
isotig17664	741	82187338	Q6PHE8	216	RecName: Full=Coiled-coil domain-containing protein 124	5e-67	212	220	77.27		HH3EI6T06HGCH8	111
isotig31402	222	82217274	Q90YT2	105	RecName: Full=60S ribosomal protein L36	1e-24	92	47	93.62		HH3EI6T01BD2SB	214	302393746	P68200	156	RecName: Full=Ubiquitin-40S ribosomal protein S27a; AltName: Full=Ubiquitin carboxyl extension protein 80; Contains: RecName: Full=Ubiquitin; Contains: RecName: Full=40S ribosomal protein S27a; Flags: Precursor	4e-25	95.9	39	100
isotig05168	530	2494862	Q60992	868	RecName: Full=Guanine nucleotide exchange factor VAV2; Short=VAV-2	3e-36	137	69	89.86		HH3EI6T02B8VCS	155
isotig15700	801										HH3EI6T03DJT5U	273
isotig04105	1164	81906128	Q9DC58	238	RecName: Full=DNA damage-regulated autophagy modulator protein 1; AltName: Full=Damage-regulated autophagy modulator	1e-41	151	158	46.2		HH3EI6T07H6H9J	398
isotig14911	843										HH3EI6T06HGPFV	671
isotig16576	768	46577497	Q8K4Q0	1335	RecName: Full=Regulatory-associated protein of mTOR; Short=Raptor; AltName: Full=p150 target of rapamycin (TOR)-scaffold protein	9e-98	316	212	73.11		HH3EI6T02B8DJD	504
isotig11645	1064	82264543	Q4SG99	104	RecName: Full=Cytochrome c	6e-32	120	66	80.3		HH3EI6T07H7CK4	610
isotig23852	598	21759090	Q9Z1L3	318	RecName: Full=Death effector domain-containing protein; AltName: Full=DEDPro1	7e-67	213	114	92.11		HH3EI6T03DRW5V	358
isotig11803	1053	1346695	P49355	437	RecName: Full=Protein farnesyltransferase subunit beta; Short=FTase-beta; AltName: Full=CAAX farnesyltransferase subunit beta; AltName: Full=Ras proteins prenyltransferase subunit beta	3e-104	202	125	74.4		HH3EI6T08I6BSE	355
isotig01349	3213	75041052	Q5R533	473	RecName: Full=Serine incorporator 3	0	568	480	61.67		HH3EI6T08JDL9F	474
isotig15862	800	142984904	Q6TEP1	831	RecName: Full=Protein FAM91A1	2e-142	426	268	85.45		HH3EI6T03DHWZL	282
isotig10144	1210										HH3EI6T04D4JTH	468
isotig00957	5113	1170103	P46896	490	RecName: Full=Solute carrier family 2, facilitated glucose transporter member 1; AltName: Full=Glucose transporter type 1; Short=GLUT-1; Short=GT1	0	636	491	78.62		HH3EI6T06G8L20	608	81885083	Q6P0K8	745	RecName: Full=Junction plakoglobin	1e-20	93.6	63	71.43
isotig33089	52										HH3EI6T06HEQTL	433
isotig09342	1310	82233677	Q5ZHN3	436	RecName: Full=WD repeat domain phosphoinositide-interacting protein 2; Short=WIPI-2	0	726	410	89.76		HH3EI6T08JNQIB	480
isotig31563	203	57012959	Q8TAQ2	1214	RecName: Full=SWI/SNF complex subunit SMARCC2; AltName: Full=BRG1-associated factor 170; Short=BAF170; AltName: Full=SWI/SNF complex 170 kDa subunit; AltName: Full=SWI/SNF-related matrix-associated actin-dependent regulator of chromatin subfamily C member 2	2e-32	122	68	83.82		HH3EI6T07IMIO1	638
isotig01097	3564	82245348	Q90965	212	RecName: Full=Ras-related protein Rab-2A	1e-125	390	198	98.48		HH3EI6T01APY9F	507	118578019	Q3E811	62	RecName: Full=Regulator of rDNA transcription protein 15	1e-06	47	34	64.71
isotig16481	773	74754309	O14545	582	RecName: Full=TRAF-type zinc finger domain-containing protein 1; AltName: Full=Protein FLN29	1e-16	82	159	36.48		HH3EI6T04EPI7W	400
isotig07214	1798	74747988	Q5W0V3	765	RecName: Full=Protein FAM160B1	3e-51	192	274	45.26		HH3EI6T03DDLLI	402
isotig14700	854	52782720	Q6RHR9	1471	RecName: Full=Membrane-associated guanylate kinase, WW and PDZ domain-containing protein 1; AltName: Full=BAI1-associated protein 1; Short=BAP-1; AltName: Full=Membrane-associated guanylate kinase inverted 1; Short=MAGI-1	2e-44	143	153	60.13		HH3EI6T02B7QAU	216	62297500	P50120	134	RecName: Full=Retinol-binding protein 2; AltName: Full=Cellular retinol-binding protein II; Short=CRBP-II	8e-12	60.1	50	62
isotig22761	618	74856230	Q54WR2	2667	RecName: Full=Translational activator gcn1; AltName: Full=GCN1-like protein 1	2e-37	144	213	45.07		HH3EI6T08JDCOI	219
isotig04346	827	20532395	O43639	380	RecName: Full=Cytoplasmic protein NCK2; AltName: Full=NCK adaptor protein 2; Short=Nck-2; AltName: Full=SH2/SH3 adaptor protein NCK-beta	2e-67	194	133	72.18		HH3EI6T07IOI0D	622
isotig12167	1016	75074170	Q9BGS7	247	RecName: Full=Myelin-oligodendrocyte glycoprotein; Flags: Precursor	7e-07	52.8	91	35.16		HH3EI6T06HFQFF	249	83305554	P49792	3224	RecName: Full=E3 SUMO-protein ligase RanBP2; AltName: Full=358 kDa nucleoporin; AltName: Full=Nuclear pore complex protein Nup358; AltName: Full=Nucleoporin Nup358; AltName: Full=Ran-binding protein 2; Short=RanBP2; AltName: Full=p270	1e-10	60.5	83	48.19
isotig04915	775	75042027	Q5RBH4	316	RecName: Full=BTB/POZ domain-containing adapter for CUL3-mediated RhoA degradation protein 2; AltName: Full=BTB/POZ domain-containing protein TNFAIP1	8e-119	348	216	78.7		HH3EI6T03CYFZL	360
isotig31885	169										HH3EI6T01ARZP1	351
isotig00579	743										HH3EI6T01BADGL	477
isotig31560	204										HH3EI6T07ILJWT	635
isotig02787	2976	81868528	Q9JID1	469	RecName: Full=Programmed cell death protein 4; AltName: Full=Death up-regulated gene protein	2e-121	385	297	63.97		HH3EI6T04ENHWD	260
isotig29210	423										HH3EI6T07IOCR9	250
isotig18590	707										HH3EI6T08I40OA	603
isotig04679	877	33112639	O43301	675	RecName: Full=Heat shock 70 kDa protein 12A	1e-28	119	226	28.76		HH3EI6T08JCCZI	100
isotig12279	1014										HH3EI6T07IN6S1	607
isotig20089	679										HH3EI6T02BY73B	570
isotig29584	396										HH3EI6T08JUFX4	741	82582284	Q6CQE5	109	RecName: Full=Protein TAR1	4e-09	55.8	50	60
isotig15094	832	44887723	Q9C0K0	894	RecName: Full=B-cell lymphoma/leukemia 11B; Short=BCL-11B; AltName: Full=B-cell CLL/lymphoma 11B; AltName: Full=COUP-TF-interacting protein 2; AltName: Full=Radiation-induced tumor suppressor gene 1 protein; Short=hRit1	1e-42	160	248	48.79		HH3EI6T01AQ3G1	469
isotig03554	1335	122142797	Q2KHZ9	438	RecName: Full=Glutaryl-CoA dehydrogenase, mitochondrial; Short=GCD; Flags: Precursor	0	657	391	78.52		HH3EI6T06HD6WK	158
isotig19704	689										HH3EI6T02CL2WM	555
isotig14229	875										HH3EI6T05FYILW	450	74630365	Q8TGM7	61	RecName: Full=Putative uncharacterized protein ART2; AltName: Full=Antisense to ribosomal RNA transcript protein 2	9e-14	66.2	57	59.65
isotig09590	1270										HH3EI6T08JGEOB	607
isotig16639	773										HH3EI6T07IJI3J	554
isotig06382	2245	317373322	P54802	743	RecName: Full=Alpha-N-acetylglucosaminidase; AltName: Full=N-acetyl-alpha-glucosaminidase; Short=NAG; Contains: RecName: Full=Alpha-N-acetylglucosaminidase 82 kDa form; Contains: RecName: Full=Alpha-N-acetylglucosaminidase 77 kDa form; Flags: Precursor	4e-128	405	342	54.09		HH3EI6T03DD36P	196	118578019	Q3E811	62	RecName: Full=Regulator of rDNA transcription protein 15	5e-14	64.3	45	68.89
isotig27895	484										HH3EI6T01A9E7D	593
isotig09939	1231										HH3EI6T02B2XXM	372
isotig01542	1120										HH3EI6T02BWVU8	316
isotig16944	757										HH3EI6T02B67U1	645
isotig26374	534	75041216	Q5R685	724	RecName: Full=Phosphatidylinositol 3-kinase regulatory subunit alpha; Short=PI3-kinase regulatory subunit alpha; Short=PI3K regulatory subunit alpha; Short=PtdIns-3-kinase regulatory subunit alpha; AltName: Full=Phosphatidylinositol 3-kinase 85 kDa regulatory subunit alpha; Short=PI3-kinase subunit p85-alpha; Short=PtdIns-3-kinase regulatory subunit p85-alpha	1e-33	129	171	42.11		HH3EI6T04EMHML	606
isotig09112	1343	296434581	Q96PK2	5938	RecName: Full=Microtubule-actin cross-linking factor 1, isoform 4	1e-85	293	333	48.65		HH3EI6T08I6AIM	281
isotig08064	1546	74858883	Q55E72	3147	RecName: Full=Probable polyketide synthase 1; Short=dipks1; Includes: RecName: Full=Polyketide synthase stlA; Includes: RecName: Full=Chalcone synthase stlA; AltName: Full=Steely1	5e-59	217	509	30.65		HH3EI6T02B1ZSS	291	46395889	Q8K0V4	751	RecName: Full=CCR4-NOT transcription complex subunit 3; AltName: Full=CCR4-associated factor 3	2e-45	159	82	90.24
isotig30966	273	82190139	O57535	153	RecName: Full=Nucleoside diphosphate kinase; Short=NDK; Short=NDP kinase	2e-33	112	64	79.69		HH3EI6T07IJMNB	508
isotig02608	3244	73622073	Q8IWV8	1755	RecName: Full=E3 ubiquitin-protein ligase UBR2; AltName: Full=N-recognin-2; AltName: Full=Ubiquitin-protein ligase E3-alpha-2; AltName: Full=Ubiquitin-protein ligase E3-alpha-II	0	766	655	64.12		HH3EI6T02BVFXG	447
isotig02083	1603	82178330	Q569U0	971	RecName: Full=Myosin-XIX	4e-40	159	119	63.87		HH3EI6T06HB93V	558
isotig06582	2119	14194753	Q9EQZ1	134	RecName: Full=TSC22 domain family protein 3; AltName: Full=Glucocorticoid-induced leucine zipper protein	2e-51	179	114	89.47		HH3EI6T01AVGU6	335
isotig05312	455										HH3EI6T02CCBLT	549
isotig12549	992	75070048	Q5E9N5	677	RecName: Full=Caseinolytic peptidase B protein homolog; AltName: Full=Suppressor of potassium transport defect 3	2e-62	215	167	63.47		HH3EI6T05FSNSI	492
isotig09915	1237	41688801	Q9NWX5	421	RecName: Full=Ankyrin repeat and SOCS box protein 6; Short=ASB-6	3e-120	362	400	51.5		HH3EI6T03CUP19	137
isotig22135	634										HH3EI6T04D5NGU	650
isotig25403	560	74746869	Q5VT06	3117	RecName: Full=Centrosome-associated protein 350; Short=Cep350; AltName: Full=Centrosome-associated protein of 350 kDa	6e-15	76.6	50	72		HH3EI6T06GYSRR	251
isotig02687	3187	75054856	Q5R7F7	589	RecName: Full=Phenylalanyl-tRNA synthetase beta chain; AltName: Full=Phenylalanine--tRNA ligase beta chain; Short=PheRS	0	899	588	76.87		HH3EI6T02BRG11	722	74630365	Q8TGM7	61	RecName: Full=Putative uncharacterized protein ART2; AltName: Full=Antisense to ribosomal RNA transcript protein 2	4e-15	71.2	59	61.02
isotig28011	483										HH3EI6T02B7OI4	600
isotig30498	326	74746530	Q5TGY1	634	RecName: Full=Transmembrane and coiled-coil domain-containing protein 4	6e-27	107	71	67.61		HH3EI6T05FNAWP	497
isotig17721	741										HH3EI6T06G26T4	593
isotig24003	594	73920761	Q9JKF7	336	RecName: Full=39S ribosomal protein L39, mitochondrial; Short=L39mt; Short=MRP-L39	6e-33	125	129	48.06		HH3EI6T06G0A5L	488	74630365	Q8TGM7	61	RecName: Full=Putative uncharacterized protein ART2; AltName: Full=Antisense to ribosomal RNA transcript protein 2	5e-12	61.6	55	58.18
isotig24467	583	74630365	Q8TGM7	61	RecName: Full=Putative uncharacterized protein ART2; AltName: Full=Antisense to ribosomal RNA transcript protein 2	7e-15	70.1	50	68		HH3EI6T02CJAPQ	335
isotig27795	490										HH3EI6T07H2A0X	672	158513218	A2RT67	1274	RecName: Full=DENN domain-containing protein 3	1e-80	266	229	54.15
isotig05810	2928	78099145	Q78IQ7	660	RecName: Full=Zinc transporter ZIP4; AltName: Full=Activated in W/Wv mouse stomach 2; Short=mAWMS2; AltName: Full=Solute carrier family 39 member 4; AltName: Full=Zrt- and Irt-like protein 4; Short=ZIP-4; Flags: Precursor	1e-117	381	681	37.89		HH3EI6T01A5608	576
isotig26645	526										HH3EI6T03DCHWR	391
isotig16209	784										HH3EI6T03DMJUF	578	317373301	Q14119	521	RecName: Full=Vascular endothelial zinc finger 1; AltName: Full=Putative transcription factor DB1; AltName: Full=Zinc finger protein 161	4e-72	164	105	72.38
isotig14785	847										HH3EI6T01A9BYG	550	32469672	P59764	1978	RecName: Full=Dedicator of cytokinesis protein 4	3e-63	217	183	67.76
isotig12827	972	34924986	Q96AT9	228	RecName: Full=Ribulose-phosphate 3-epimerase; AltName: Full=Ribulose-5-phosphate-3-epimerase	1e-90	276	156	85.9		HH3EI6T01AQII4	260
isotig27128	515										HH3EI6T08I7C5B	528
isotig02931	2251	317373471	Q13410	526	RecName: Full=Butyrophilin subfamily 1 member A1; Short=BT; Flags: Precursor	1e-15	79.7	206	26.7		HH3EI6T04EW089	505	11136107	Q61116	645	RecName: Full=Zinc finger protein 235; AltName: Full=Zinc finger protein 93; Short=Zfp-93	1e-20	92	95	44.21
isotig10124	1209	68565647	Q99MY2	179	RecName: Full=Diphosphoinositol polyphosphate phosphohydrolase 2; Short=DIPP-2; Short=rDIPP2; AltName: Full=Diadenosine 5',5'''-P1,P6-hexaphosphate hydrolase 2; AltName: Full=Nucleoside diphosphate-linked moiety X motif 4; Short=Nudix motif 4	1e-28	114	90	61.11		HH3EI6T06G1MS5	352	88911273	Q12873	2000	RecName: Full=Chromodomain-helicase-DNA-binding protein 3; Short=CHD-3; AltName: Full=ATP-dependent helicase CHD3; AltName: Full=Mi-2 autoantigen 240 kDa protein; AltName: Full=Mi2-alpha; AltName: Full=Zinc finger helicase; Short=hZFH	3e-57	196	115	95.65
isotig23813	595										HH3EI6T04ET628	179
isotig15937	797	3023393	P87362	455	RecName: Full=Bleomycin hydrolase; Short=BH; Short=BLM hydrolase; Short=BMH; AltName: Full=Aminopeptidase H	3e-141	411	235	78.72		HH3EI6T05FYA2K	186
isotig13120	951										HH3EI6T01A12J7	338
isotig27180	513										HH3EI6T04ENUJ6	573
isotig25362	562										HH3EI6T01A00UJ	629
isotig30584	317	81883523	Q5U2X5	1040	RecName: Full=Activated CDC42 kinase 1; Short=ACK-1; AltName: Full=Tyrosine kinase non-receptor protein 2	1e-07	52	56	46.43		HH3EI6T04EB14S	646
isotig23928	594										HH3EI6T01A2OUE	398	62287175	Q6SA96	143	RecName: Full=40S ribosomal protein S23	3e-29	108	53	100
isotig18015	731										HH3EI6T04D9P9A	239
isotig28055	475										HH3EI6T05FTSM6	407
isotig14289	873	27805665	Q8TE04	598	RecName: Full=Pantothenate kinase 1; Short=hPanK; Short=hPanK1; AltName: Full=Pantothenic acid kinase 1	4e-32	128	71	81.69		HH3EI6T06HNDLC	377	74630365	Q8TGM7	61	RecName: Full=Putative uncharacterized protein ART2; AltName: Full=Antisense to ribosomal RNA transcript protein 2	2e-15	70.1	50	68
isotig20351	673										HH3EI6T01AM8H4	597
isotig21710	643										HH3EI6T06HBAG4	284
isotig00239	1206										HH3EI6T07IGC28	494	81917386	Q9ERQ3	566	RecName: Full=Zinc finger protein 704; AltName: Full=Glucocorticoid-induced gene 1 protein	5e-18	84.3	54	72.22
isotig27045	515	74630365	Q8TGM7	61	RecName: Full=Putative uncharacterized protein ART2; AltName: Full=Antisense to ribosomal RNA transcript protein 2	3e-08	51.2	47	57.45		HH3EI6T05F5NLT	106
isotig10840	1130	121743	P20936	1047	RecName: Full=Ras GTPase-activating protein 1; Short=GAP; Short=GTPase-activating protein; Short=RasGAP; AltName: Full=Ras p21 protein activator; AltName: Full=p120GAP	0	578	382	78.27		HH3EI6T01BGDRT	260
isotig12664	985										HH3EI6T06GXY7G	339	74644329	Q8TGM6	124	RecName: Full=Protein TAR1; AltName: Full=Transcript antisense to ribosomal RNA protein 1	2e-09	54.7	48	62.5
isotig23168	612										HH3EI6T02BS4XE	722
isotig12804	973	123893574	Q29R99	224	RecName: Full=Putative lipoyltransferase 2, mitochondrial; AltName: Full=Lipoate-protein ligase B; AltName: Full=Lipoyl/octanoyl transferase; AltName: Full=Octanoyl-[acyl-carrier-protein]-protein N-octanoyltransferase; Flags: Precursor	3e-107	318	218	67.89		HH3EI6T02CBB58	671
isotig24742	574										HH3EI6T02CE9NU	752
isotig25096	568										HH3EI6T06HG365	188
isotig31391	223	110832801	Q3T0Q6	170	RecName: Full=Cellular nucleic acid-binding protein; Short=CNBP; AltName: Full=Zinc finger protein 9	7e-14	66.2	33	81.82		HH3EI6T02BTKY1	391
isotig24212	589	74712594	Q709C8	3753	RecName: Full=Vacuolar protein sorting-associated protein 13C	1e-42	158	197	45.69		HH3EI6T02B820M	391
isotig06376	2250	82187334	Q6PHD9	457	RecName: Full=Selenium-binding protein 1	0	785	451	79.6		HH3EI6T04ERGSE	602
isotig19012	705	82220488	Q9DDJ0	157	RecName: Full=SUMO-conjugating enzyme UBC9-B; AltName: Full=SUMO-protein ligase B; AltName: Full=Ubiquitin carrier protein 9-B; AltName: Full=Ubiquitin carrier protein I-B; AltName: Full=Ubiquitin-conjugating enzyme E2 I-B; AltName: Full=Ubiquitin-protein ligase I-B	8e-25	100	47	97.87		HH3EI6T07IMZNN	488
isotig25766	552										HH3EI6T01A5HVT	252
isotig02760	2662	162416022	A1L1P9	590	RecName: Full=Multidrug and toxin extrusion protein 1; Short=MATE-1; AltName: Full=Solute carrier family 47 member 1	2e-124	340	332	56.63		HH3EI6T06GR4AK	318	118578019	Q3E811	62	RecName: Full=Regulator of rDNA transcription protein 15	2e-09	53.5	64	48.44
isotig04259	1272	12643781	Q60974	2453	RecName: Full=Nuclear receptor corepressor 1; Short=N-CoR; Short=N-CoR1; AltName: Full=Retinoid X receptor-interacting protein 13; Short=RIP13	9e-132	424	392	59.95		HH3EI6T07ICC1C	534	55976538	Q8NHV1	300	RecName: Full=GTPase IMAP family member 7; AltName: Full=Immunity-associated nucleotide 7 protein; Short=IAN-7	1e-30	117	100	58
isotig23534	599										HH3EI6T08JAFIX	229
isotig01834	2719										HH3EI6T08JM9EO	514
isotig28979	432	78099269	Q6NU21	1001	RecName: Full=Serine/threonine-protein kinase TAO1-A; AltName: Full=Thousand and one amino acid protein 1-A	6e-66	219	143	76.22		HH3EI6T01A483B	134
isotig03299	1832	148886613	Q7ZTS4	431	RecName: Full=Keratin, type I cytoskeletal 18; AltName: Full=Cytokeratin-18; Short=CK-18; AltName: Full=Dorsal aorta proneprin kinesin-1; AltName: Full=DreK18; AltName: Full=Keratin-18; Short=K18	0	545	431	76.1		HH3EI6T05FTGHQ	640	54041071	Q9WUM4	474	RecName: Full=Coronin-1C; AltName: Full=Coronin-3	1e-107	323	207	72.95
isotig31122	243										HH3EI6T07H2MJQ	710
isotig19838	685										HH3EI6T06G69OZ	167
isotig20370	670										HH3EI6T02CDL1K	342
isotig08257	1506	48428061	Q8BVW0	898	RecName: Full=Neutral alpha-glucosidase C	2e-65	231	241	46.89		HH3EI6T03C5WAF	217	74630365	Q8TGM7	61	RecName: Full=Putative uncharacterized protein ART2; AltName: Full=Antisense to ribosomal RNA transcript protein 2	9e-06	42.4	31	64.52
isotig11735	1059	76789665	Q53FA7	332	RecName: Full=Quinone oxidoreductase PIG3; AltName: Full=Tumor protein p53-inducible protein 3; AltName: Full=p53-induced gene 3 protein	7e-108	325	281	64.06		HH3EI6T08I7YEV	595
isotig15219	823										HH3EI6T05FUQL0	645	74630365	Q8TGM7	61	RecName: Full=Putative uncharacterized protein ART2; AltName: Full=Antisense to ribosomal RNA transcript protein 2	3e-15	71.2	59	61.02
isotig06528	2153	130861	P25789	261	RecName: Full=Proteasome subunit alpha type-4; AltName: Full=Macropain subunit C9; AltName: Full=Multicatalytic endopeptidase complex subunit C9; AltName: Full=Proteasome component C9; AltName: Full=Proteasome subunit L	1e-158	465	240	96.67		HH3EI6T08I3JQM	162
isotig00195	1513	158563940	Q7RTR2	1065	RecName: Full=Protein NLRC3; AltName: Full=CARD15-like protein; AltName: Full=Caterpiller protein 16.2; Short=CLR16.2; AltName: Full=Nucleotide-binding oligomerization domain protein 3	6e-34	140	215	37.21		HH3EI6T02CGO2W	623
isotig31449	207										HH3EI6T01A5NDO	528
isotig24688	563	74762781	Q9UM44	414	RecName: Full=HERV-H LTR-associating protein 2; AltName: Full=Human endogenous retrovirus-H long terminal repeat-associating protein 2; Flags: Precursor	4e-14	72.8	83	44.58		HH3EI6T01BBHIH	710
isotig05056	580	56404683	Q6MFZ5	488	RecName: Full=Tripartite motif-containing protein 39; AltName: Full=RING finger protein 23	2e-23	100	157	33.76		HH3EI6T01A29R5	671
isotig20174	677										HH3EI6T05F4F06	620	118578019	Q3E811	62	RecName: Full=Regulator of rDNA transcription protein 15	7e-11	58.9	41	68.29
isotig32677	87										HH3EI6T02B0JY9	110
isotig24570	582										HH3EI6T01A6CQS	358	74630365	Q8TGM7	61	RecName: Full=Putative uncharacterized protein ART2; AltName: Full=Antisense to ribosomal RNA transcript protein 2	2e-15	70.1	50	68
isotig06997	1892	22002027	Q9Y6I9	313	RecName: Full=Testis-expressed sequence 264 protein; AltName: Full=Putative secreted protein Zsig11; Flags: Precursor	4e-45	167	139	58.27		HH3EI6T08I8AG1	685	124015203	Q8IXS6	379	RecName: Full=Paralemmin-2; Flags: Precursor	4e-30	119	208	41.83
isotig22628	620										HH3EI6T03DDRVA	625
isotig31396	222	83288217	Q6DRB1	695	RecName: Full=Nucleoporin GLE1; AltName: Full=GLE1-like protein	1e-29	114	74	77.03		HH3EI6T06HC8EQ	151
isotig10120	1211										HH3EI6T03DQR7O	583
isotig27840	483										HH3EI6T07IGJ23	525	6166159	O43909	919	RecName: Full=Exostosin-like 3; AltName: Full=EXT-related protein 1; AltName: Full=Glucuronyl-galactosyl-proteoglycan 4-alpha-N-acetylglucosaminyltransferase; AltName: Full=Hereditary multiple exostoses gene isolog; AltName: Full=Multiple exostosis-like protein 3; AltName: Full=Putative tumor suppressor protein EXTL3	1e-62	211	154	67.53
isotig21315	641										HH3EI6T02COHY6	283
isotig20592	667										HH3EI6T05FQMHJ	639	81890569	Q66PY1	993	RecName: Full=Signal peptide, CUB and EGF-like domain-containing protein 3; Flags: Precursor	1e-45	166	186	48.39
isotig04651	1088	108935910	Q95108	166	RecName: Full=Thioredoxin, mitochondrial; Short=MTRX; Short=Mt-Trx; AltName: Full=Thioredoxin-2; Flags: Precursor	7e-53	178	126	65.87		HH3EI6T01AUOKZ	289
isotig11936	1041	46396411	Q8BML1	960	RecName: Full=Protein MICAL-2	2e-115	363	345	54.2		HH3EI6T08JAVYO	516
isotig23070	614										HH3EI6T07H9N3D	309
isotig23321	609										HH3EI6T02CGHS8	642
isotig23877	595										HH3EI6T03C3CEX	529
isotig00620	1309	1352944	P47179	1161	RecName: Full=Cell wall protein DAN4; AltName: Full=Delayed anaerobic protein 4; Flags: Precursor	5e-13	55.1	99	31.31		HH3EI6T08JRMD7	423
isotig29857	380										HH3EI6T04EB4V1	429	19861766	P80961	128	RecName: Full=Type-4 ice-structuring protein LS-12; Short=ISP LS-12; AltName: Full=Antifreeze protein LS-12; Flags: Precursor	5e-34	120	129	51.94
isotig01238	5192	21263757	O12990	1153	RecName: Full=Tyrosine-protein kinase JAK1; AltName: Full=Janus kinase 1; Short=JAK-1	0	976	612	78.92		HH3EI6T02CBNW5	527
isotig17125	756	1351218	P47226	423	RecName: Full=Testin; AltName: Full=TES1/TES2	6e-07	52.8	36	75		HH3EI6T03DESDC	154
isotig18510	719										HH3EI6T04D91SF	363
isotig24348	586										HH3EI6T01A93IU	168
isotig21981	636										HH3EI6T06HDCI8	224
isotig28440	463										HH3EI6T04D07KO	157
isotig26780	525	67461557	Q5R9A1	432	RecName: Full=Adenosine 3'-phospho 5'-phosphosulfate transporter 1; AltName: Full=PAPS transporter 1; AltName: Full=Solute carrier family 35 member B2	2e-24	101	98	45.92		HH3EI6T05F4QY1	333
isotig20906	661										HH3EI6T03C1M5N	677
isotig05927	2722	82240383	Q7T0U6	473	RecName: Full=Calcium-binding mitochondrial carrier protein SCaMC-1-B; AltName: Full=Small calcium-binding mitochondrial carrier protein 1-B; AltName: Full=Solute carrier family 25 member 24-B	0	694	474	71.31		HH3EI6T01BGDBD	539
isotig14143	886										HH3EI6T08JYU4F	320
isotig25722	549										HH3EI6T02B7IYE	148
isotig00274	2501	24212394	Q9WTW7	604	RecName: Full=Solute carrier family 23 member 1; AltName: Full=Na(+)/L-ascorbic acid transporter 1; AltName: Full=Sodium-dependent vitamin C transporter 1	1e-91	298	264	53.79		HH3EI6T02CEHN4	354
isotig05024	505										HH3EI6T06GS3EE	558
isotig30299	344										HH3EI6T08JNFL1	297
isotig21678	644	84029397	Q8K1N2	1249	RecName: Full=Pleckstrin homology-like domain family B member 2; AltName: Full=Protein LL5-beta	5e-104	331	213	81.22		HH3EI6T03CYRAI	451	1351218	P47226	423	RecName: Full=Testin; AltName: Full=TES1/TES2	1e-07	52.8	36	75
isotig14908	842										HH3EI6T06HBG0H	110	20139890	Q90YR8	249	RecName: Full=40S ribosomal protein S6	5e-11	51.2	24	100
isotig30543	321										HH3EI6T03CX06N	628
isotig30308	345										HH3EI6T04EJ5FI	628
isotig16426	770										HH3EI6T02BS7GJ	131
isotig30105	362	81885310	Q6P752	578	RecName: Full=Torsin-1A-interacting protein 2	1e-18	84.3	104	43.27		HH3EI6T04EN496	141
isotig32853	72										HH3EI6T03C20L1	694
isotig00943	6405	1709906	P23468	1912	RecName: Full=Receptor-type tyrosine-protein phosphatase delta; Short=Protein-tyrosine phosphatase delta; Short=R-PTP-delta; Flags: Precursor	0	1196	598	96.15		HH3EI6T04D8UUX	213
isotig25757	552	1173335	P16960	5035	RecName: Full=Ryanodine receptor 1; Short=RYR-1; Short=RyR1; AltName: Full=Skeletal muscle calcium release channel; AltName: Full=Skeletal muscle-type ryanodine receptor	2e-28	117	74	75.68		HH3EI6T08I5LYX	565
isotig05425	427										HH3EI6T02B8ONB	425	82100803	Q8AXC6	984	RecName: Full=Mast/stem cell growth factor receptor; Short=SCFR; AltName: Full=Tyrosine-protein kinase Kit; Flags: Precursor	5e-26	107	49	97.96
isotig19080	704										HH3EI6T08JQVX1	299	118578019	Q3E811	62	RecName: Full=Regulator of rDNA transcription protein 15	6e-11	57.4	42	66.67
isotig18767	708	74724278	Q96QU8	1125	RecName: Full=Exportin-6; Short=Exp6; AltName: Full=Ran-binding protein 20	1e-85	280	151	88.08		HH3EI6T03C788M	737	1351954	P26644	297	RecName: Full=Beta-2-glycoprotein 1; AltName: Full=Apolipoprotein H; Short=Apo-H; AltName: Full=Beta-2-glycoprotein I; Short=B2GPI; Short=Beta(2)GPI; Flags: Precursor	2e-24	102	109	38.53
isotig24687	577										HH3EI6T01APNZN	418
isotig16689	768	6015047	Q62651	327	RecName: Full=Delta(3,5)-Delta(2,4)-dienoyl-CoA isomerase, mitochondrial; Flags: Precursor	3e-23	99.8	66	71.21		HH3EI6T05F16Y8	524
isotig09226	1319										HH3EI6T08JK48F	285
isotig26790	524	75070678	Q5R9H4	587	RecName: Full=APOBEC1 complementation factor; AltName: Full=APOBEC1-stimulating protein	2e-10	62	59	62.71		HH3EI6T01AW8U4	433
isotig23827	599	18202592	Q61329	3726	RecName: Full=Zinc finger homeobox protein 3; AltName: Full=AT motif-binding factor; AltName: Full=AT-binding transcription factor 1; AltName: Full=Alpha-fetoprotein enhancer-binding protein; AltName: Full=Zinc finger homeodomain protein 3; Short=ZFH-3	7e-43	159	123	85.37		HH3EI6T04D21CD	200
isotig13134	950										HH3EI6T08JWUMA	533	145559535	O95361	564	RecName: Full=Tripartite motif-containing protein 16; AltName: Full=Estrogen-responsive B box protein	3e-15	55.8	63	41.27
isotig09089	1349	74834190	O76329	1738	RecName: Full=Interaptin; AltName: Full=Actin-binding protein D; AltName: Full=Alpha-actinin B	7e-14	77.4	483	21.33		HH3EI6T06G8UIW	409
isotig10100	1212	123782362	Q8VCG9	231	RecName: Full=Regulatory factor X-associated protein; Short=RFX-associated protein	4e-38	142	148	65.54		HH3EI6T01BAVFI	404
isotig04797	856	24418473	Q95L11	911	RecName: Full=Potassium voltage-gated channel subfamily B member 2; AltName: Full=Voltage-gated potassium channel subunit Kv2.2	1e-86	283	155	93.55		HH3EI6T07IG720	525
isotig21415	648										HH3EI6T02B5YUM	180
isotig31046	265										HH3EI6T08JHPGU	382
isotig23901	596	46396411	Q8BML1	960	RecName: Full=Protein MICAL-2	3e-110	342	198	82.83		HH3EI6T08JUZTW	428
isotig09803	1248	6093855	Q98936	1422	RecName: Full=Receptor-type tyrosine-protein phosphatase gamma; Short=Protein-tyrosine phosphatase gamma; Short=R-PTP-gamma; Flags: Precursor	4e-98	324	191	83.77		HH3EI6T02BXAJ0	200
isotig30664	307										HH3EI6T06G5L31	407
isotig10172	1208										HH3EI6T08JWT0I	243
isotig07143	1826	82135764	Q8UVK2	1726	RecName: Full=Transcription elongation factor SPT6; AltName: Full=Protein pandora	0	639	430	76.05		HH3EI6T07H8BHV	309
isotig32484	105										HH3EI6T04EWVBM	592
isotig29258	419										HH3EI6T03CX42J	650	14548316	O15015	1829	RecName: Full=Zinc finger protein 646	3e-14	75.1	78	42.31
isotig15998	790										HH3EI6T03DGDRG	515
isotig02089	1491										HH3EI6T02BUD0L	256
isotig19940	682										HH3EI6T02B73EI	508
isotig03320	1476	251757415	Q9NS37	354	RecName: Full=CREB/ATF bZIP transcription factor; AltName: Full=Host cell factor-binding transcription factor Zhangfei; Short=HCF-binding transcription factor Zhangfei	2e-38	147	153	52.94		HH3EI6T04EIB2E	502	158563940	Q7RTR2	1065	RecName: Full=Protein NLRC3; AltName: Full=CARD15-like protein; AltName: Full=Caterpiller protein 16.2; Short=CLR16.2; AltName: Full=Nucleotide-binding oligomerization domain protein 3	2e-14	74.3	158	29.75
isotig31193	244										HH3EI6T02CNJX8	276
isotig12567	991	2506263	P55213	277	RecName: Full=Caspase-3; Short=CASP-3; AltName: Full=Apopain; AltName: Full=Cysteine protease CPP32; Short=CPP-32; AltName: Full=IRP; AltName: Full=LICE; AltName: Full=Protein Yama; AltName: Full=SREBP cleavage activity 1; Short=SCA-1; Contains: RecName: Full=Caspase-3 subunit p17; Contains: RecName: Full=Caspase-3 subunit p12; Flags: Precursor	1e-105	317	239	65.27		HH3EI6T02BR0AF	665	1708855	P53413	377	RecName: Full=LIM/homeobox protein LMX-1.2; Short=Homeobox protein LMX-1; Short=LIM/homeobox protein 1; Short=LMX	3e-83	258	209	62.68
isotig16610	772	2842763	Q99731	98	RecName: Full=C-C motif chemokine 19; AltName: Full=Beta-chemokine exodus-3; AltName: Full=CK beta-11; AltName: Full=Epstein-Barr virus-induced molecule 1 ligand chemokine; Short=EBI1 ligand chemokine; Short=ELC; AltName: Full=Macrophage inflammatory protein 3 beta; Short=MIP-3-beta; AltName: Full=Small-inducible cytokine A19; Flags: Precursor	2e-10	59.3	71	32.39		HH3EI6T01A6XI8	258
isotig22274	630	146325547	Q8IVG5	1584	RecName: Full=Sterile alpha motif domain-containing protein 9-like; Short=SAM domain-containing protein 9-like	7e-20	92	212	26.42		HH3EI6T04EAYPJ	168
isotig29030	433										HH3EI6T07II28E	570
isotig00619	1400										HH3EI6T01BGCYC	609
isotig22141	631										HH3EI6T06HPKA6	595
isotig22184	633										HH3EI6T06G04ZR	460
isotig04012	1094	93140629	Q9CXG3	492	RecName: Full=Peptidyl-prolyl cis-trans isomerase-like 4; Short=PPIase; AltName: Full=Cyclophilin-like protein PPIL4; AltName: Full=Rotamase PPIL4	1e-130	291	186	80.65		HH3EI6T01AORFT	398
isotig07998	1565										HH3EI6T02BRYVU	294
isotig30517	322										HH3EI6T02BUJDT	494
isotig04364	999	6686389	Q91488	262	RecName: Full=Apolipoprotein A-I; Short=Apo-AI; Short=ApoA-I; AltName: Full=Apolipoprotein A1; Flags: Precursor	1e-19	89.4	174	26.44		HH3EI6T07H4E65	153
isotig31233	240										HH3EI6T05GAFSV	459
isotig07586	1667										HH3EI6T02BZ7UG	339
isotig12966	959										HH3EI6T05FRODB	535
isotig23263	610	1709985	P54727	409	RecName: Full=UV excision repair protein RAD23 homolog B; Short=HR23B; Short=hHR23B; AltName: Full=XP-C repair-complementing complex 58 kDa protein; Short=p58	5e-22	95.5	54	81.48		HH3EI6T08JLBFM	493
isotig06602	2103	34922941	Q90687	593	RecName: Full=Tyrosine-protein phosphatase non-receptor type 11; AltName: Full=SH-PTP2; Short=cSH-PTP2	0	759	453	87.64		HH3EI6T05FU1QW	370
isotig12913	967	584742	P80276	316	RecName: Full=Aldose reductase; Short=AR; AltName: Full=Aldehyde reductase	1e-30	122	88	67.05		HH3EI6T08JMUGF	667
isotig30341	340										HH3EI6T02BWGPC	310	1173339	P35467	94	RecName: Full=Protein S100-A1; AltName: Full=S-100 protein alpha chain; AltName: Full=S-100 protein subunit alpha; AltName: Full=S100 calcium-binding protein A1	7e-22	87	90	58.89
isotig02919	2586	74723323	Q7Z460	1538	RecName: Full=CLIP-associating protein 1; AltName: Full=Cytoplasmic linker-associated protein 1; AltName: Full=Multiple asters homolog 1; AltName: Full=Protein Orbit homolog 1; Short=hOrbit1	0	335	269	76.58		HH3EI6T01A3BEB	707
isotig30022	368										HH3EI6T07IQJ5Y	409
isotig11596	1068	50400622	Q99MP8	591	RecName: Full=BRCA1-associated protein; AltName: Full=BRAP2; AltName: Full=Impedes mitogenic signal propagation; Short=IMP	0	677	354	89.83		HH3EI6T06G63W4	346
isotig28645	452										HH3EI6T02BUSI9	157
isotig26944	520	115843	P25211	122	RecName: Full=Nuclear transcription factor Y subunit beta; AltName: Full=CAAT box DNA-binding protein subunit B; AltName: Full=Nuclear transcription factor Y subunit B; Short=NF-YB	2e-19	83.6	59	69.49		HH3EI6T06GWCD8	551
isotig05214	579										HH3EI6T06GUVVQ	302
isotig02818	1617	12643426	O60779	497	RecName: Full=Thiamine transporter 1; Short=ThTr-1; Short=ThTr1; AltName: Full=Solute carrier family 19 member 2; AltName: Full=Thiamine carrier 1; Short=TC1	8e-155	458	474	52.53		HH3EI6T02BPJN6	380
isotig21815	641	8134322	P70704	1149	RecName: Full=Probable phospholipid-transporting ATPase IA; AltName: Full=ATPase class I type 8A member 1; AltName: Full=Chromaffin granule ATPase II	5e-129	397	213	96.24		HH3EI6T03C85SH	521
isotig28504	460										HH3EI6T02B7ZCP	414
isotig09938	1232	1351179	P49696	1217	RecName: Full=Valyl-tRNA synthetase; AltName: Full=Valine--tRNA ligase; Short=ValRS	0	687	407	83.54		HH3EI6T08JN37Z	410
isotig05400	402	6094384	O89093	97	RecName: Full=C-C motif chemokine 20; AltName: Full=Beta-chemokine exodus-1; AltName: Full=CC chemokine LARC; AltName: Full=CC chemokine ST38; AltName: Full=Liver and activation-regulated chemokine; AltName: Full=Macrophage inflammatory protein 3 alpha; Short=MIP-3-alpha; AltName: Full=Small-inducible cytokine A20; Flags: Precursor	9e-12	61.2	65	43.08		HH3EI6T01ANA7G	277
isotig08614	1432										HH3EI6T08JEUMK	432
isotig09239	1324	158563940	Q7RTR2	1065	RecName: Full=Protein NLRC3; AltName: Full=CARD15-like protein; AltName: Full=Caterpiller protein 16.2; Short=CLR16.2; AltName: Full=Nucleotide-binding oligomerization domain protein 3	1e-17	85.5	432	21.99		HH3EI6T04EML6K	667
isotig29070	431										HH3EI6T07IL9FY	577
isotig24828	575										HH3EI6T07IJ61A	551
isotig03583	1623	1706627	P54755	1013	RecName: Full=Ephrin type-A receptor 5; AltName: Full=EPH-like kinase 7; Short=EK7; Short=cEK7; Flags: Precursor	8e-124	345	181	90.06		HH3EI6T07ISY1N	113
isotig13430	930	1703322	P50995	505	RecName: Full=Annexin A11; AltName: Full=56 kDa autoantigen; AltName: Full=Annexin XI; AltName: Full=Annexin-11; AltName: Full=Calcyclin-associated annexin 50; Short=CAP-50	4e-06	51.2	36	72.22		HH3EI6T04ENKBQ	493
isotig18383	721										HH3EI6T06HEEKQ	611	13878821	Q92956	283	RecName: Full=Tumor necrosis factor receptor superfamily member 14; AltName: Full=Herpes virus entry mediator A; Short=Herpesvirus entry mediator A; Short=HveA; AltName: Full=Tumor necrosis factor receptor-like 2; Short=TR2; AltName: CD_antigen=CD270; Flags: Precursor	1e-17	82	88	39.77
isotig05644	3316	61213042	O88387	766	RecName: Full=FYVE, RhoGEF and PH domain-containing protein 4; AltName: Full=Actin filament-binding protein frabin; AltName: Full=FGD1-related F-actin-binding protein	0	766	555	68.29		HH3EI6T04D8DQK	776
isotig16827	766										HH3EI6T01AMDFH	664
isotig10889	1133	82182163	Q6DC53	501	RecName: Full=Cytoplasmic tRNA 2-thiolation protein 2	3e-94	296	308	55.84		HH3EI6T07IPMU5	237
isotig16883	752										HH3EI6T08JP1AA	344
isotig10716	1147										HH3EI6T06HGNYI	571	45477215	Q924T7	1066	RecName: Full=RING finger protein 31; AltName: Full=HOIL-1-interacting protein; Short=HOIP	6e-25	106	73	61.64
isotig02716	2729	54036441	O54981	543	RecName: Full=Stress-induced-phosphoprotein 1; Short=STI1; AltName: Full=Hsc70/Hsp90-organizing protein; Short=Hop	2e-19	95.9	143	38.46		HH3EI6T06HKB4M	125
isotig04827	864	66774203	P18850	670	RecName: Full=Cyclic AMP-dependent transcription factor ATF-6 alpha; Short=cAMP-dependent transcription factor ATF-6 alpha; AltName: Full=Activating transcription factor 6 alpha; Short=ATF6-alpha; Contains: RecName: Full=Processed cyclic AMP-dependent transcription factor ATF-6 alpha	1e-14	76.6	48	66.67		HH3EI6T01BBHWY	399
isotig30446	333										HH3EI6T04EQV76	597
isotig15200	827	20454848	Q9D187	163	RecName: Full=Mitotic spindle-associated MMXD complex subunit MIP18; AltName: Full=Protein FAM96B	2e-85	258	157	83.44		HH3EI6T02B84W8	475
isotig25333	561										HH3EI6T05GE729	181
isotig29797	379										HH3EI6T01AWRM8	640
isotig23754	600	82187204	Q6PFM1	665	RecName: Full=Sodium-dependent phosphate transporter 1-B; AltName: Full=Solute carrier family 20 member 1-B	6e-106	324	170	91.76		HH3EI6T06HJ6UT	269
isotig11595	1069										HH3EI6T07IRHX8	554
isotig28309	467										HH3EI6T08JSL3S	570
isotig28094	473										HH3EI6T08I9DNV	149
isotig27584	497										HH3EI6T06HBT2R	139
isotig02111	801										HH3EI6T01A0EE1	130
isotig30127	361										HH3EI6T06GVCPI	243	2500285	Q95276	125	RecName: Full=60S ribosomal protein L5	2e-49	157	80	91.25
isotig05595	3488	81885417	Q6P8X1	406	RecName: Full=Sorting nexin-6	1e-178	536	308	92.86		HH3EI6T02BXD87	514
isotig01045	1353	81870421	O35403	293	RecName: Full=Amine sulfotransferase; AltName: Full=SULT-X2; AltName: Full=Sulfotransferase 3A1; Short=ST3A1	1e-87	275	290	44.48		HH3EI6T03DPNVU	344
isotig10288	1188										HH3EI6T03DNR6O	483
isotig26867	520	130224	P08487	1291	RecName: Full=1-phosphatidylinositol-4,5-bisphosphate phosphodiesterase gamma-1; AltName: Full=PLC-148; AltName: Full=Phosphoinositide phospholipase C-gamma-1; AltName: Full=Phospholipase C-II; Short=PLC-II; AltName: Full=Phospholipase C-gamma-1; Short=PLC-gamma-1	2e-61	210	174	66.09		HH3EI6T07IFJJR	708
isotig02897	2497	1705537	P52826	627	RecName: Full=Carnitine O-acetyltransferase; Short=Carnitine acetylase; AltName: Full=Carnitine acetyltransferase; Short=CAT; Short=CrAT; Flags: Precursor	0	669	574	56.79		HH3EI6T08JEDU9	542
isotig17673	733										HH3EI6T01BDLGJ	139
isotig10389	1180										HH3EI6T04EQAKG	495
isotig07543	1680	116241283	Q92793	2442	RecName: Full=CREB-binding protein	4e-23	107	215	45.12		HH3EI6T02CMUPA	379
isotig28978	436	81911463	Q6PGC1	1365	RecName: Full=ATP-dependent RNA helicase Dhx29; AltName: Full=DEAH box protein 29	6e-22	95.9	115	46.09		HH3EI6T02B7B30	569
isotig28588	458										HH3EI6T07II1EX	179
isotig30899	280	125608	P00548	530	RecName: Full=Pyruvate kinase muscle isozyme	1e-31	119	69	84.06		HH3EI6T08I636N	122
isotig10430	1176										HH3EI6T02B1UB6	717
isotig18584	716										HH3EI6T01BCC4A	585
isotig12134	1023										HH3EI6T07IK7YV	150	82190150	O57607	438	RecName: Full=Keratin, type I cytoskeletal 18; AltName: Full=Cytokeratin-18; Short=CK-18; AltName: Full=Keratin-18; Short=K18; AltName: Full=Simple type I keratin	4e-11	59.7	33	81.82
isotig28928	441	51315850	Q6GYQ0	2036	RecName: Full=Ral GTPase-activating protein subunit alpha-1; AltName: Full=GAP-related-interacting partner to E12; Short=GRIPE; AltName: Full=GTPase-activating Rap/Ran-GAP domain-like 1; AltName: Full=Tuberin-like protein 1; AltName: Full=p240	1e-06	36.6	30	56.67		HH3EI6T06G9PP9	245
isotig06520	2154	124530	P15208	1372	RecName: Full=Insulin receptor; Short=IR; AltName: CD_antigen=CD220; Contains: RecName: Full=Insulin receptor subunit alpha; Contains: RecName: Full=Insulin receptor subunit beta; Flags: Precursor	0	716	496	68.35		HH3EI6T01APG6B	565
isotig32022	153										HH3EI6T01A4EFH	555
isotig27423	500	114237	P13914	290	RecName: Full=Arylamine N-acetyltransferase, pineal gland isozyme NAT-3; Short=Arylamine acetylase	6e-28	109	126	43.65		HH3EI6T08JPE5X	592
isotig30775	296										HH3EI6T08JWFGH	468
isotig00545	6084	143811362	P15144	967	RecName: Full=Aminopeptidase N; Short=AP-N; Short=hAPN; AltName: Full=Alanyl aminopeptidase; AltName: Full=Aminopeptidase M; Short=AP-M; AltName: Full=Microsomal aminopeptidase; AltName: Full=Myeloid plasma membrane glycoprotein CD13; AltName: Full=gp150; AltName: CD_antigen=CD13	0	1078	892	61.55		HH3EI6T04D403S	216
isotig10707	1146	75041775	Q5R9R3	541	RecName: Full=Protein wntless homolog; AltName: Full=Integral membrane protein GPR177; AltName: Full=Protein evenness interrupted homolog; Short=EVI; Flags: Precursor	8e-73	242	146	79.45		HH3EI6T04D5ECF	394
isotig05202	526										HH3EI6T02CF7UB	561
isotig06250	2359	17380576	Q62283	249	RecName: Full=Tetraspanin-7; Short=Tspan-7; AltName: Full=Cell surface glycoprotein A15; AltName: Full=PE31; AltName: Full=TALLA homolog; AltName: Full=Transmembrane 4 superfamily member 2; AltName: CD_antigen=CD231	1e-13	75.1	243	24.69		HH3EI6T07IM6LI	145
isotig25248	565	122140306	Q3SZZ2	261	RecName: Full=X-box-binding protein 1; Short=XBP-1	8e-19	84.7	89	58.43		HH3EI6T08JLAZ2	385
isotig25171	567										HH3EI6T06G0EZX	101
isotig27468	502										HH3EI6T03DPGI9	340
isotig30336	340	123905094	Q4LBC7	275	RecName: Full=Toll-interacting protein B; AltName: Full=Toll-interacting protein 2	3e-68	212	113	90.27		HH3EI6T04EN256	654
isotig31318	227										HH3EI6T01A54DV	617	17432990	O93274	581	RecName: Full=Frizzled-8; Short=Fz-8; Short=Xfz8; Flags: Precursor	3e-88	276	159	79.25
isotig06922	1923	187609603	A7MBI3	463	RecName: Full=L-2-hydroxyglutarate dehydrogenase, mitochondrial; AltName: Full=Duranin; Flags: Precursor	0	574	433	68.13		HH3EI6T07IUC1W	197
isotig27356	505	206729905	P31483	386	RecName: Full=Nucleolysin TIA-1 isoform p40; AltName: Full=RNA-binding protein TIA-1; AltName: Full=T-cell-restricted intracellular antigen-1; Short=TIA-1; AltName: Full=p40-TIA-1	9e-67	214	130	80		HH3EI6T04EQODX	105
isotig16485	776										HH3EI6T02BQ627	517
isotig04691	934										HH3EI6T06G4Y2V	380
isotig11125	1112										HH3EI6T02CJDG9	616
isotig12542	992	82188119	Q7T291	322	RecName: Full=Manganese-dependent ADP-ribose/CDP-alcohol diphosphatase; AltName: Full=ADPRibase-Mn; AltName: Full=CDP-choline phosphohydrolase	2e-117	348	307	58.96		HH3EI6T02CFSV9	395	1345773	P40201	1711	RecName: Full=Chromodomain-helicase-DNA-binding protein 1; Short=CHD-1; AltName: Full=ATP-dependent helicase CHD1	1e-57	198	130	78.46
isotig21432	649	81872764	Q9QZS8	854	RecName: Full=SH2 domain-containing protein 3C; AltName: Full=Cas/HEF1-associated signal transducer; AltName: Full=SH2 domain-containing Eph receptor-binding protein 1	2e-55	192	173	55.49		HH3EI6T08JQSNG	200
isotig05097	680										HH3EI6T05FPZ3I	587
isotig18481	719										HH3EI6T01A6NHI	391
isotig30534	320	82196725	Q5U3V7	345	RecName: Full=Solute carrier family 25 member 43	1e-42	147	104	75		HH3EI6T02CCVIA	332
isotig04706	668	145559484	Q9UPT6	1336	RecName: Full=C-Jun-amino-terminal kinase-interacting protein 3; Short=JIP-3; Short=JNK-interacting protein 3; AltName: Full=JNK MAP kinase scaffold protein 3; AltName: Full=Mitogen-activated protein kinase 8-interacting protein 3	1e-62	216	203	67.98		HH3EI6T07H7NE0	592
isotig09383	1304	13633614	Q9UL26	194	RecName: Full=Ras-related protein Rab-22A; Short=Rab-22	5e-104	313	177	87.01		HH3EI6T06G8P71	674
isotig14896	844	146345435	Q03164	3969	RecName: Full=Histone-lysine N-methyltransferase MLL; AltName: Full=ALL-1; AltName: Full=CXXC-type zinc finger protein 7; AltName: Full=Lysine N-methyltransferase 2A; Short=KMT2A; AltName: Full=Trithorax-like protein; AltName: Full=Zinc finger protein HRX; Contains: RecName: Full=MLL cleavage product N320; AltName: Full=N-terminal cleavage product of 320 kDa; Short=p320; Contains: RecName: Full=M…	5e-21	97.4	196	43.37		HH3EI6T02BZHS1	688	82241414	Q7ZVL2	779	RecName: Full=WD repeat-containing protein 24	2e-90	227	170	75.29
isotig05914	2742	73919294	Q8NBX0	429	RecName: Full=Probable saccharopine dehydrogenase	0	540	425	64.47		HH3EI6T01AR3CW	585	17369313	Q9NR56	388	RecName: Full=Muscleblind-like protein 1; AltName: Full=Triplet-expansion RNA-binding protein	3e-61	201	208	68.27
isotig21697	648										HH3EI6T03C69F3	152
isotig14478	867	75042674	Q5RFN8	257	RecName: Full=Transmembrane protein 101	7e-51	173	96	85.42		HH3EI6T07IIAIE	681
isotig21044	659										HH3EI6T06HB71R	550
isotig13693	909										HH3EI6T04EG60H	531	118578019	Q3E811	62	RecName: Full=Regulator of rDNA transcription protein 15	6e-08	50.4	36	66.67
isotig31317	231	82180873	Q640K1	720	RecName: Full=Neurochondrin	4e-12	64.3	71	46.48		HH3EI6T01AXD5N	159
isotig13130	949	158706479	Q9C0D3	744	RecName: Full=Protein zyg-11 homolog B	4e-66	226	205	57.07		HH3EI6T06GWRY2	498
isotig29736	386										HH3EI6T03C3CYS	165	1173239	P46791	202	RecName: Full=40S ribosomal protein S2	2e-21	86.3	43	97.67
isotig20375	671										HH3EI6T08JGSZN	295
isotig04317	1077	74712301	Q6ZVM7	507	RecName: Full=TOM1-like protein 2; AltName: Full=Target of Myb-like protein 2	1e-06	53.1	50	66		HH3EI6T07HYY4F	433
isotig33125	43										HH3EI6T06G38PK	504
isotig32228	133										HH3EI6T04D4ZN0	555	74630365	Q8TGM7	61	RecName: Full=Putative uncharacterized protein ART2; AltName: Full=Antisense to ribosomal RNA transcript protein 2	2e-15	71.2	59	61.02
isotig03213	1901	172044640	Q3TTY0	1478	RecName: Full=Phospholipase B1, membrane-associated; Short=Phospholipase B; AltName: Full=Phospholipase B/lipase; Short=PLB/LIP; Includes: RecName: Full=Phospholipase A2; Includes: RecName: Full=Lysophospholipase; Flags: Precursor	5e-74	263	361	38.78		HH3EI6T02CBK8T	220
isotig28467	458										HH3EI6T04EWEAP	185
isotig04276	737										HH3EI6T05FWOD0	514	82194904	Q5F478	990	RecName: Full=Serine/threonine-protein phosphatase 6 regulatory ankyrin repeat subunit B; Short=PP6-ARS-B; Short=Serine/threonine-protein phosphatase 6 regulatory subunit ARS-B; AltName: Full=Ankyrin repeat domain-containing protein 44	2e-46	108	96	57.29
isotig02839	3432										HH3EI6T02CB70M	448
isotig04248	886	38257303	Q7TSL3	843	RecName: Full=F-box only protein 11	0	610	295	99.66		HH3EI6T06GWRZV	227
isotig27210	512										HH3EI6T03DO8XD	415
isotig19634	687	25009458	Q8VCT9	570	RecName: Full=Dual specificity testis-specific protein kinase 2; AltName: Full=Testicular protein kinase 2	8e-13	70.1	68	55.88		HH3EI6T07HW5OO	161
isotig10754	1145										HH3EI6T07H2VUY	622
isotig26396	535										HH3EI6T02CFTIX	518
isotig08183	1525	126176	P08520	129	RecName: Full=Beta-galactoside-binding lectin; AltName: Full=14 kDa lectin; AltName: Full=Electrolectin	3e-33	126	126	49.21		HH3EI6T06GWZTO	222
isotig13076	954										HH3EI6T06HIMFK	365
isotig13591	920										HH3EI6T07IP350	641
isotig14529	861										HH3EI6T06G54SV	321
isotig25834	549										HH3EI6T05F2UEB	344
isotig01034	864										HH3EI6T07IBM5H	509
isotig04879	743	2499523	Q13183	592	RecName: Full=Solute carrier family 13 member 2; AltName: Full=Na(+)/dicarboxylate cotransporter 1; Short=NaDC-1; AltName: Full=Renal sodium/dicarboxylate cotransporter	2e-18	87.4	61	68.85		HH3EI6T07IL6QQ	148
isotig25866	545										HH3EI6T06G0GUC	590	122138226	Q2YDN1	528	RecName: Full=G protein-coupled receptor 161	1e-08	57	159	26.42
isotig01602	623	126306585	Q28C69	259	RecName: Full=Enolase-phosphatase E1; AltName: Full=2,3-diketo-5-methylthio-1-phosphopentane phosphatase; AltName: Full=MASA homolog	1e-68	216	145	69.66		HH3EI6T08JUIPP	487
isotig24575	581										HH3EI6T01A7UNX	519
isotig13290	940										HH3EI6T04D1M3S	680	82185589	Q6NUT7	814	RecName: Full=Sortilin; Flags: Precursor	4e-112	345	225	69.78
isotig16441	778										HH3EI6T01AXGJO	258
isotig02885	2771	311033499	P12111	3177	RecName: Full=Collagen alpha-3(VI) chain; Flags: Precursor	1e-59	191	281	37.72		HH3EI6T08JDXSU	740
isotig26930	514	75065697	Q8SQ01	434	RecName: Full=Nuclear receptor subfamily 1 group I member 2; AltName: Full=Orphan nuclear receptor PXR; AltName: Full=Pregnane X receptor	3e-52	177	131	62.6		HH3EI6T07IR6X2	438	1351218	P47226	423	RecName: Full=Testin; AltName: Full=TES1/TES2	1e-07	52.8	36	75
isotig02412	1067	68565858	P0C024	238	RecName: Full=Peroxisomal coenzyme A diphosphatase NUDT7; AltName: Full=Nucleoside diphosphate-linked moiety X motif 7; Short=Nudix motif 7	1e-34	124	161	47.2		HH3EI6T01A0JVQ	598
isotig06633	2093	123898859	Q32LU7	667	RecName: Full=Pentatricopeptide repeat-containing protein 3, mitochondrial; Flags: Precursor	0	375	338	56.51		HH3EI6T02B0Q9R	448
isotig16520	768										HH3EI6T01A6L8G	663	74630365	Q8TGM7	61	RecName: Full=Putative uncharacterized protein ART2; AltName: Full=Antisense to ribosomal RNA transcript protein 2	2e-14	69.3	47	70.21
isotig09369	1305	125989	P23913	637	RecName: Full=Lamin-B receptor	1e-89	282	273	57.14		HH3EI6T01BIC3I	558
isotig32496	105										HH3EI6T05F1NLE	455
isotig03519	2367	84029407	Q9NWZ5	548	RecName: Full=Uridine-cytidine kinase-like 1	7e-110	352	205	87.32		HH3EI6T07H0GKK	573
isotig08759	1395	127822	P15535	399	RecName: Full=Beta-1,4-galactosyltransferase 1; Short=Beta-1,4-GalTase 1; Short=Beta4Gal-T1; Short=b4Gal-T1; AltName: Full=UDP-Gal:beta-GlcNAc beta-1,4-galactosyltransferase 1; AltName: Full=UDP-galactose:beta-N-acetylglucosamine beta-1,4-galactosyltransferase 1; Includes: RecName: Full=Lactose synthase A protein; Includes: RecName: Full=N-acetyllactosamine synthase; AltName: Full=Nal synthase; I…	1e-27	116	61	81.97		HH3EI6T06HDKZB	377
isotig28129	478	82209800	Q7ZYC4	739	RecName: Full=Long-chain-fatty-acid--CoA ligase ACSBG2; AltName: Full=Acyl-CoA synthetase bubblegum family member 2	7e-27	110	76	67.11		HH3EI6T06HJUZL	865
isotig07828	1605	110278994	Q1RMW5	532	RecName: Full=Growth factor receptor-bound protein 7; AltName: Full=Epidermal growth factor receptor GRB-7; AltName: Full=GRB7 adapter protein	2e-156	464	465	53.12		HH3EI6T06HFVJQ	690
isotig16698	755										HH3EI6T07H8KXN	680
isotig18520	714	143811362	P15144	967	RecName: Full=Aminopeptidase N; Short=AP-N; Short=hAPN; AltName: Full=Alanyl aminopeptidase; AltName: Full=Aminopeptidase M; Short=AP-M; AltName: Full=Microsomal aminopeptidase; AltName: Full=Myeloid plasma membrane glycoprotein CD13; AltName: Full=gp150; AltName: CD_antigen=CD13	4e-18	87	132	35.61		HH3EI6T02BV6S1	606
isotig12625	985										HH3EI6T07IHLVS	653	82180062	Q5U4W1	666	RecName: Full=Leucine zipper putative tumor suppressor 2 homolog; AltName: Full=Protein lapser1	7e-18	57.8	53	50.94
isotig09943	1235	68053048	Q5RE43	202	RecName: Full=Transmembrane 4 L6 family member 1	1e-41	150	196	43.37		HH3EI6T04D1P0A	608
isotig27934	486										HH3EI6T06G1TO9	209
isotig12897	962	22001962	Q90YS2	245	RecName: Full=40S ribosomal protein S3	2e-169	477	245	98.78		HH3EI6T02CABXJ	471	113998	P27007	258	RecName: Full=Apolipoprotein A-I; Short=Apo-AI; Short=ApoA-I; AltName: Full=Apolipoprotein A1; Flags: Precursor	9e-22	92	70	61.43
isotig16561	773	37081798	Q8JHF0	101	RecName: Full=Gamma-secretase subunit PEN-2; AltName: Full=Presenilin enhancer protein 2 homolog	3e-62	196	99	88.89		HH3EI6T08JQFT5	208	118578019	Q3E811	62	RecName: Full=Regulator of rDNA transcription protein 15	1e-08	50.4	36	66.67
isotig30101	362										HH3EI6T03DOWLQ	218
isotig11851	1048	74738221	Q6UXH9	720	RecName: Full=Inactive serine protease PAMR1; AltName: Full=Peptidase domain-containing protein associated with muscle regeneration 1; AltName: Full=Regeneration-associated muscle protease homolog; Flags: Precursor	2e-65	225	305	39.67		HH3EI6T06HGJOV	173	4033695	P80020	128	RecName: Full=Gastrotropin; Short=GT; AltName: Full=14 kDa bile acid-binding protein; AltName: Full=Fatty acid-binding protein 6; AltName: Full=I-BABP; AltName: Full=Ileal lipid-binding protein; Short=ILBP; AltName: Full=Intestinal 15 kDa protein; Short=I-15P	3e-06	35.4	21	61.9
isotig26983	517										HH3EI6T01AWQ01	568
isotig32324	126										HH3EI6T06G6XFD	509
isotig18044	731	50401206	Q9Y2S7	368	RecName: Full=Polymerase delta-interacting protein 2; AltName: Full=38 kDa DNA polymerase delta interaction protein; Short=p38	2e-113	336	195	82.05		HH3EI6T06GY17Q	135
isotig31702	188										HH3EI6T05FNRF0	628
isotig28903	434										HH3EI6T02BUK90	398
isotig25465	551										HH3EI6T02BUR5W	534
isotig07241	1788	30923427	Q9NUQ2	364	RecName: Full=1-acyl-sn-glycerol-3-phosphate acyltransferase epsilon; AltName: Full=1-acylglycerol-3-phosphate O-acyltransferase 5; Short=1-AGP acyltransferase 5; Short=1-AGPAT 5; AltName: Full=Lysophosphatidic acid acyltransferase epsilon; Short=LPAAT-epsilon	2e-157	462	342	64.62		HH3EI6T08JBGNL	584
isotig26998	518	109825494	Q2NL22	411	RecName: Full=Eukaryotic initiation factor 4A-III; AltName: Full=ATP-dependent RNA helicase DDX48; AltName: Full=ATP-dependent RNA helicase eIF4A-3; AltName: Full=DEAD box protein 48; AltName: Full=Eukaryotic translation initiation factor 4A isoform 3	3e-16	78.6	37	100		HH3EI6T02BQX0S	374
isotig00980	2030										HH3EI6T07H9IBE	650	30913163	Q8TEW8	1205	RecName: Full=Partitioning defective 3 homolog B; AltName: Full=Amyotrophic lateral sclerosis 2 chromosomal region candidate gene 19 protein; AltName: Full=PAR3-beta; AltName: Full=Partitioning defective 3-like protein; Short=PAR3-L protein	4e-37	116	65	86.15
isotig03053	2331	85687567	Q3U2P1	1090	RecName: Full=Protein transport protein Sec24A; AltName: Full=SEC24-related protein A	0	1194	768	78.65		HH3EI6T07H6VX8	479
isotig08141	1533										HH3EI6T02B911O	268
isotig22914	613										HH3EI6T04EAPSR	268	74750974	Q8N3Y7	309	RecName: Full=Epidermal retinol dehydrogenase 2; Short=EPHD-2; Short=RDH-E2; AltName: Full=Retinal short-chain dehydrogenase reductase 2; Short=retSDR2; AltName: Full=Short-chain dehydrogenase/reductase family 16C member 5	1e-14	55.5	50	54
isotig06752	2011	50400455	Q80UP5	588	RecName: Full=Ankyrin repeat domain-containing protein 13A	1e-38	153	197	50.76		HH3EI6T03DCBT1	269
isotig00689	1275	1703007	P51857	326	RecName: Full=3-oxo-5-beta-steroid 4-dehydrogenase; AltName: Full=Aldo-keto reductase family 1 member D1; AltName: Full=Delta(4)-3-ketosteroid 5-beta-reductase; AltName: Full=Delta(4)-3-oxosteroid 5-beta-reductase	0	539	326	76.38		HH3EI6T08JDE8P	459
isotig18512	719	48428276	O43432	1585	RecName: Full=Eukaryotic translation initiation factor 4 gamma 3; Short=eIF-4-gamma 3; Short=eIF-4G 3; Short=eIF4G 3; AltName: Full=eIF-4-gamma II; Short=eIF4GII	4e-60	126	84	73.81		HH3EI6T02BPS12	231	56757653	Q13029	1718	RecName: Full=PR domain zinc finger protein 2; AltName: Full=GATA-3-binding protein G3B; AltName: Full=Lysine N-methyltransferase 8; AltName: Full=MTB-ZF; AltName: Full=MTE-binding protein; AltName: Full=PR domain-containing protein 2; AltName: Full=Retinoblastoma protein-interacting zinc finger protein; AltName: Full=Zinc finger protein RIZ	2e-07	50.8	50	48
isotig16161	791	1709587	P50580	394	RecName: Full=Proliferation-associated protein 2G4; AltName: Full=IRES-specific cellular trans-acting factor 45 kDa; Short=ITAF45; AltName: Full=Mpp1; AltName: Full=Proliferation-associated protein 1; AltName: Full=Protein p38-2G4	2e-79	251	176	83.52		HH3EI6T02BRF7C	191
isotig32115	146										HH3EI6T02BVS9L	695	135469	P09653	446	RecName: Full=Tubulin beta-5 chain; AltName: Full=Beta-tubulin class-V	8e-93	285	140	95.71
isotig22703	622	121077	P11183	164	RecName: Full=Glycine cleavage system H protein, mitochondrial; Flags: Precursor	7e-21	89.4	52	75		HH3EI6T08I787E	444
isotig32750	81										HH3EI6T04EFR7F	520
isotig12482	998										HH3EI6T07IOAXJ	513
isotig09441	1296	50403670	P62700	121	RecName: Full=Protein yippee-like 5	9e-80	248	121	100		HH3EI6T03DM6PA	381
isotig02577	3571										HH3EI6T02B3GWN	726
isotig00975	1937	464376	Q05017	1458	RecName: Full=Phospholipase B1, membrane-associated; Short=Phospholipase B; AltName: Full=Phospholipase AdRab-B; AltName: Full=Phospholipase B/lipase; Short=PLB/LIP; Includes: RecName: Full=Phospholipase A2; Includes: RecName: Full=Lysophospholipase; Flags: Precursor	5e-50	192	192	50		HH3EI6T06G62FP	121
isotig21994	637										HH3EI6T05GAVY2	588	82111804	Q98TA5	896	RecName: Full=Chromatin assembly factor 1 subunit A-A; Short=CAF-1 subunit A; AltName: Full=Chromatin assembly factor I p150 subunit A; Short=CAF-I 150 kDa subunit A; Short=CAF-I p150-A; Short=xp150	2e-16	54.7	158	29.75
isotig03873	1401	2492913	Q28758	401	RecName: Full=Apolipoprotein A-IV; Short=Apo-AIV; Short=ApoA-IV; AltName: Full=Apolipoprotein A4; Flags: Precursor	8e-24	105	259	22.78		HH3EI6T05FROGH	185
isotig26238	539	3913341	O54749	501	RecName: Full=Cytochrome P450 2J5; AltName: Full=Arachidonic acid epoxygenase; AltName: Full=CYPIIJ5	3e-15	76.3	106	39.62		HH3EI6T07IMC02	375
isotig09289	1318										HH3EI6T01A3P33	440
isotig05268	483										HH3EI6T06G5TK1	247	74630365	Q8TGM7	61	RecName: Full=Putative uncharacterized protein ART2; AltName: Full=Antisense to ribosomal RNA transcript protein 2	1e-12	61.2	47	63.83
isotig21519	647	123892401	Q28CN3	892	RecName: Full=Ubiquitin carboxyl-terminal hydrolase 33; AltName: Full=Deubiquitinating enzyme 33; AltName: Full=Ubiquitin thiolesterase 33; AltName: Full=Ubiquitin-specific-processing protease 33	2e-128	389	215	84.19		HH3EI6T06HNE9G	445
isotig14541	862	317373420	Q6VMQ6	1270	RecName: Full=Activating transcription factor 7-interacting protein 1; AltName: Full=ATF-interacting protein; Short=ATF-IP; AltName: Full=ATF7-interacting protein; AltName: Full=ATFa-associated modulator; Short=hAM; AltName: Full=MBD1-containing chromatin-associated factor 1; AltName: Full=P621	4e-18	88.2	131	38.17		HH3EI6T02B847E	163
isotig17656	741										HH3EI6T02B4PEE	188
isotig08310	1494	334302830	Q8TF66	581	RecName: Full=Leucine-rich repeat-containing protein 15; AltName: Full=Leucine-rich repeat protein induced by beta-amyloid homolog; Short=hLib; Flags: Precursor	4e-46	173	212	45.28		HH3EI6T02CJM31	301
isotig15134	830										HH3EI6T07H8T2R	285
isotig06152	2443	82180897	Q640U7	610	RecName: Full=Coiled-coil domain-containing protein 93	0	762	566	72.97		HH3EI6T02BQXCY	638
isotig22126	633										HH3EI6T08JNTII	666	74853002	Q54K96	514	RecName: Full=Lysine-specific demethylase NO66; AltName: Full=JmjC domain-containing protein G; AltName: Full=Nucleolar protein 66	2e-28	114	188	36.17
isotig15773	788										HH3EI6T06HNUX0	571
isotig18766	711										HH3EI6T02B5C18	223
isotig21861	640	61234173	P0A2F0	191	RecName: Full=RNA polymerase sigma-E factor; AltName: Full=Sigma-24	1e-65	206	128	76.56		HH3EI6T08JIYNO	299
isotig04439	1323	81891588	Q6F596	300	RecName: Full=Geranylgeranyl pyrophosphate synthase; Short=GGPP synthase; Short=GGPPSase; AltName: Full=(2E,6E)-farnesyl diphosphate synthase; AltName: Full=Dimethylallyltranstransferase; AltName: Full=Farnesyl diphosphate synthase; AltName: Full=Farnesyltranstransferase; AltName: Full=Geranylgeranyl diphosphate synthase; AltName: Full=Geranyltranstransferase	0	520	290	87.24		HH3EI6T04EK27L	686
isotig25432	560										HH3EI6T06HAUUO	590	81901574	Q8R2Z5	415	RecName: Full=von Willebrand factor A domain-containing protein 1; AltName: Full=von Willebrand factor A domain-related protein; Flags: Precursor	2e-12	68.2	84	41.67
isotig07170	1812										HH3EI6T01AZ3AN	485
isotig18221	722	82241425	Q7ZVP8	289	RecName: Full=Trimeric intracellular cation channel type B; Short=TRIC-B; Short=TRICB; AltName: Full=Transmembrane protein 38B	1e-11	65.5	42	69.05		HH3EI6T03CYS3Q	386
isotig27333	508										HH3EI6T02CBB8G	462
isotig11410	1085	14194724	Q9HBU6	452	RecName: Full=Ethanolamine kinase 1; Short=EKI 1	2e-156	454	331	63.14		HH3EI6T02CBXN1	537	57015418	Q9NZR2	4599	RecName: Full=Low-density lipoprotein receptor-related protein 1B; Short=LRP-1B; AltName: Full=Low-density lipoprotein receptor-related protein-deleted in tumor; Short=LRP-DIT; Flags: Precursor	8e-65	221	178	58.99
isotig20766	665	75136136	Q6ZJ05	324	RecName: Full=Probable uridine nucleosidase 1; AltName: Full=Uridine ribohydrolase 1	1e-36	135	181	43.65		HH3EI6T02CH2VJ	659
isotig31427	220										HH3EI6T08JO7ED	607
isotig00692	768	59799184	Q6UX41	500	RecName: Full=Butyrophilin-like protein 8; Flags: Precursor	1e-08	57.8	58	46.55		HH3EI6T01A7SC6	237
isotig12195	1019										HH3EI6T02BYM2W	357
isotig05478	4569	8134354	Q9XSJ7	1460	RecName: Full=Collagen alpha-1(I) chain; AltName: Full=Alpha-1 type I collagen; Flags: Precursor	9e-132	450	269	82.53		HH3EI6T07IP695	518
isotig04496	842	123896288	Q2T9I9	1555	RecName: Full=Uncharacterized protein C3orf63 homolog	2e-09	43.1	74	32.43		HH3EI6T02B6FJL	568
isotig10180	1206	74872128	Q9W138	302	RecName: Full=UPF0532 protein CG3570	2e-19	90.9	252	31.75		HH3EI6T02BVE7I	666	74749769	Q71F56	2210	RecName: Full=Mediator of RNA polymerase II transcription subunit 13-like; AltName: Full=Mediator complex subunit 13-like; AltName: Full=Thyroid hormone receptor-associated protein 2; AltName: Full=Thyroid hormone receptor-associated protein complex 240 kDa component-like	4e-26	88.2	165	38.18
isotig32516	104										HH3EI6T03C1A07	365
isotig21082	657										HH3EI6T08JC5LD	637	3913520	O62855	364	RecName: Full=Deoxyribonuclease-2-alpha; AltName: Full=Acid DNase; AltName: Full=Deoxyribonuclease II alpha; Short=DNase II alpha; AltName: Full=Lysosomal DNase II; Flags: Precursor	4e-10	61.2	54	46.3
isotig20603	661										HH3EI6T02BTR35	663	61252360	O88904	1210	RecName: Full=Homeodomain-interacting protein kinase 1; AltName: Full=Nuclear body-associated kinase 2; AltName: Full=Protein kinase Myak	4e-06	50.1	92	50
isotig14789	849										HH3EI6T03DH0ZW	333
isotig07596	1664	81862634	Q5SYL3	2234	RecName: Full=UPF0378 protein KIAA0100; Flags: Precursor	0	717	456	82.46		HH3EI6T03DBPM2	422
isotig03850	1120	82127516	Q6U7I1	1101	RecName: Full=Ubiquitin carboxyl-terminal hydrolase 7; AltName: Full=Deubiquitinating enzyme 7; AltName: Full=Ubiquitin thioesterase 7; AltName: Full=Ubiquitin-specific-processing protease 7	0	627	309	95.47		HH3EI6T07IL764	570
isotig33061	54										HH3EI6T06HI9NW	611
isotig08089	1531										HH3EI6T02B2ZGR	687	24212017	Q9NU22	5596	RecName: Full=Midasin; AltName: Full=MIDAS-containing protein	3e-26	112	159	40.25
isotig07378	1744	82234804	Q68EV1	308	RecName: Full=CD276 antigen homolog; AltName: CD_antigen=CD276; Flags: Precursor	6e-14	75.9	230	24.35		HH3EI6T07INVQO	532	14423892	Q9IA76	124	RecName: Full=60S ribosomal protein L31	4e-51	166	96	97.92
isotig07078	1860	119318	P08317	103	RecName: Full=Interleukin-8; Short=IL-8; AltName: Full=9E3; AltName: Full=C-X-C motif chemokine 8; AltName: Full=CEF-4; AltName: Full=Embryo fibroblast protein 1; Short=EMF-1; Flags: Precursor	6e-12	67	86	34.88		HH3EI6T01A5DWF	671
isotig12668	985	62901084	Q6J9G1	429	RecName: Full=Tyrosine-protein kinase STYK1; AltName: Full=Novel oncogene with kinase domain; Short=mNOK; AltName: Full=Serine/threonine/tyrosine kinase 1	3e-24	104	128	43.75		HH3EI6T05F0PN0	359
isotig28013	476										HH3EI6T05F6N5Z	574
isotig27697	494										HH3EI6T05FQPFS	524
isotig21788	643										HH3EI6T08I8FHS	664
isotig31874	169										HH3EI6T06G0F23	379
isotig25427	544										HH3EI6T02CCETB	508
isotig26611	529										HH3EI6T05F57IS	109
isotig08596	1432	59799184	Q6UX41	500	RecName: Full=Butyrophilin-like protein 8; Flags: Precursor	9e-07	54.3	152	25.66		HH3EI6T07IR7PP	212
isotig23157	613	116242695	Q9HC10	1997	RecName: Full=Otoferlin; AltName: Full=Fer-1-like protein 2	3e-84	278	205	61.46		HH3EI6T01AWBEK	606
isotig14176	881										HH3EI6T07H9EA4	376
isotig11335	1093	67461585	Q9UHJ3	866	RecName: Full=Scm-like with four MBT domains protein 1; AltName: Full=Renal ubiquitous protein 1	3e-127	392	363	54.27		HH3EI6T02BYB96	386
isotig23966	597										HH3EI6T03CY399	473
isotig01309	966	82187126	Q6PEI3	754	RecName: Full=Phosphatase and actin regulator 4	2e-32	131	143	57.34		HH3EI6T02CH073	608
isotig11131	1110										HH3EI6T01AOHKC	556
isotig04695	1039										HH3EI6T08JYKPG	547
isotig32962	63										HH3EI6T05GBQYV	180
isotig10724	1149										HH3EI6T02BZPMF	642	119776	P16296	282	RecName: Full=Coagulation factor IX; AltName: Full=Christmas factor	4e-39	100	114	44.74
isotig20073	681	21542075	P82951	85	RecName: Full=Hepcidin; Flags: Precursor	3e-16	75.1	72	56.94		HH3EI6T07IL82W	729
isotig08513	1444	81916898	Q9CZI9	336	RecName: Full=Apoptosis-enhancing nuclease; AltName: Full=Interferon-stimulated 20 kDa exonuclease-like 1	7e-53	186	189	51.32		HH3EI6T03DP81H	269
isotig07344	1757	34978341	Q9R1T3	306	RecName: Full=Cathepsin Z; AltName: Full=Cathepsin Y; Flags: Precursor	1e-157	460	279	73.48		HH3EI6T03C9ZXD	449
isotig25624	556	75041564	Q5R8H5	439	RecName: Full=General transcription factor IIE subunit 1; AltName: Full=Transcription initiation factor IIE subunit alpha; Short=TFIIE-alpha	2e-79	249	129	90.7		HH3EI6T03DDRT3	579
isotig11284	1099	26396585	Q8K4B0	715	RecName: Full=Metastasis-associated protein MTA1	1e-63	105	102	62.75		HH3EI6T02B9KSY	304
isotig02024	688	73620986	Q9UPP1	1060	RecName: Full=Histone lysine demethylase PHF8; AltName: Full=PHD finger protein 8	2e-31	126	96	66.67		HH3EI6T03DCOAM	646	6686251	Q90625	706	RecName: Full=Zinc finger and BTB domain-containing protein 17; AltName: Full=Zinc finger protein 151; AltName: Full=Zinc finger protein Z13	3e-20	92.4	54	74.07
isotig22159	634										HH3EI6T01AMZIM	674
isotig10912	1130										HH3EI6T04D7UUT	486	74630365	Q8TGM7	61	RecName: Full=Putative uncharacterized protein ART2; AltName: Full=Antisense to ribosomal RNA transcript protein 2	8e-15	69.3	47	70.21
isotig07537	1684	23396508	Q9D1A2	475	RecName: Full=Cytosolic non-specific dipeptidase; AltName: Full=CNDP dipeptidase 2; AltName: Full=Glutamate carboxypeptidase-like protein 1	0	492	290	76.21		HH3EI6T07H93WV	337	75067394	Q9GKL8	333	RecName: Full=Cathepsin L1; AltName: Full=Major excreted protein; Short=MEP; Contains: RecName: Full=Cathepsin L1 heavy chain; Contains: RecName: Full=Cathepsin L1 light chain; Flags: Precursor	5e-25	100	75	61.33
isotig22871	619										HH3EI6T01ASRIO	334
isotig27357	507	12643624	O60830	172	RecName: Full=Mitochondrial import inner membrane translocase subunit Tim17-B	3e-22	92.4	62	77.42		HH3EI6T08JZZYR	556	51702191	Q9H2Y7	1883	RecName: Full=Zinc finger protein 106 homolog; Short=Zfp-106; AltName: Full=Zinc finger protein 474	8e-45	164	139	51.8
isotig32270	126										HH3EI6T03C4CPU	665	1345652	P15989	3137	RecName: Full=Collagen alpha-3(VI) chain; Flags: Precursor	2e-12	69.3	49	61.22
isotig09495	1289	113985	P28352	317	RecName: Full=DNA-(apurinic or apyrimidinic site) lyase; AltName: Full=APEX nuclease; Short=APEN; AltName: Full=Apurinic-apyrimidinic endonuclease 1; Short=AP endonuclease 1; AltName: Full=REF-1; AltName: Full=Redox factor-1; Contains: RecName: Full=DNA-(apurinic or apyrimidinic site) lyase, mitochondrial	1e-148	431	315	66.98		HH3EI6T06G03H0	529
isotig09335	1310	94730445	P51523	738	RecName: Full=Zinc finger protein 84; AltName: Full=Zinc finger protein HPF2	2e-68	223	244	42.21		HH3EI6T05F6BCG	523
isotig04009	1555	81906051	Q9DAZ5	108	RecName: Full=Uncharacterized membrane protein C19orf24 homolog; Flags: Precursor	2e-07	53.1	67	44.78		HH3EI6T08I8ULD	323
isotig00926	913	127100	P10889	100	RecName: Full=C-X-C motif chemokine 2; AltName: Full=Macrophage inflammatory protein 2; Short=MIP2; Flags: Precursor	2e-08	54.7	60	40		HH3EI6T01A29W8	513
isotig22717	622	3024073	O02827	438	RecName: Full=Myosin light chain kinase, smooth muscle; Short=MLCK; AltName: Full=Telokin; Contains: RecName: Full=Myosin light chain kinase, smooth muscle, deglutamylated form	4e-86	267	207	63.77		HH3EI6T03C68MM	593
isotig19048	689	239938840	Q4JK59	1912	RecName: Full=Methylcytosine dioxygenase TET2; AltName: Full=Protein Ayu17-449	2e-62	216	168	61.9		HH3EI6T02CKKSS	585
isotig17103	757										HH3EI6T02BV139	268	2492905	P97429	319	RecName: Full=Annexin A4; AltName: Full=Annexin IV; AltName: Full=Annexin-4	2e-23	94.7	60	78.33
isotig15600	809	81892462	Q6PCU2	226	RecName: Full=V-type proton ATPase subunit E 1; Short=V-ATPase subunit E 1; AltName: Full=Vacuolar proton pump subunit E 1	4e-13	69.3	46	71.74		HH3EI6T08JEY2D	112
isotig07945	1579	32363144	Q8C166	536	RecName: Full=Copine-1; AltName: Full=Copine I	0	687	527	67.74		HH3EI6T04D9CQV	105
isotig17599	742										HH3EI6T08JQXNI	103
isotig14540	862	82186868	Q6PBC4	263	RecName: Full=40S ribosomal protein S4	3e-176	494	262	94.66		HH3EI6T05GAIXB	530	21542277	Q15554	500	RecName: Full=Telomeric repeat-binding factor 2; AltName: Full=TTAGGG repeat-binding factor 2; AltName: Full=Telomeric DNA-binding protein	1e-21	94.7	153	35.29
isotig10422	1177	166232152	A2ABU4	1439	RecName: Full=Myomesin-3; AltName: Full=Myomesin family member 3	3e-58	165	194	41.75		HH3EI6T04EV5X4	290
isotig17244	745										HH3EI6T08JHMDV	195
isotig24705	577	3914657	P79733	386	RecName: Full=Ribonucleoside-diphosphate reductase subunit M2; AltName: Full=Ribonucleotide reductase protein R2 class I; AltName: Full=Ribonucleotide reductase small chain; AltName: Full=Ribonucleotide reductase small subunit	1e-117	345	183	91.26		HH3EI6T01BC7XE	660	82592772	Q4JQI5	515	RecName: Full=Cytochrome c oxidase subunit 1; AltName: Full=Cytochrome c oxidase polypeptide I	4e-36	136	108	93.52
isotig32786	78										HH3EI6T03CZF7K	230
isotig22697	622										HH3EI6T03DFJKK	161
isotig06036	2594	54036524	Q922B6	594	RecName: Full=E3 ubiquitin-protein ligase TRAF7; AltName: Full=TNF receptor-associated factor 7	1e-56	209	101	100		HH3EI6T07H1FID	564
isotig26579	531										HH3EI6T08JTWZP	535	229544670	A3KPK0	860	RecName: Full=Protein argonaute-3; Short=Argonaute3; AltName: Full=Eukaryotic translation initiation factor 2C 3; Short=eIF-2C 3; Short=eIF2C 3	3e-124	376	178	99.44
isotig12624	988	37999865	Q8BRH4	4903	RecName: Full=Histone-lysine N-methyltransferase MLL3; AltName: Full=Myeloid/lymphoid or mixed-lineage leukemia protein 3 homolog	4e-159	500	332	68.67		HH3EI6T06GZVRI	667
isotig32156	137										HH3EI6T04EHWC8	372	74630365	Q8TGM7	61	RecName: Full=Putative uncharacterized protein ART2; AltName: Full=Antisense to ribosomal RNA transcript protein 2	2e-09	51.2	47	57.45
isotig01930	1731										HH3EI6T04EEKR5	664
isotig27986	476										HH3EI6T02CIVJN	493
isotig08605	1436	82233018	Q5U554	214	RecName: Full=Tescalcin; Short=TSC	7e-59	198	209	55.02		HH3EI6T05F15F4	420
isotig10386	1178										HH3EI6T06G1KEO	559
isotig22626	620										HH3EI6T06HNQM7	526	75070736	Q5RAM9	261	RecName: Full=Zinc finger protein 664	2e-33	124	105	49.52
isotig24058	593	18203662	Q9Z2V4	622	RecName: Full=Phosphoenolpyruvate carboxykinase, cytosolic [GTP]; Short=PEPCK-C; AltName: Full=Phosphoenolpyruvate carboxylase	2e-09	58.9	70	40		HH3EI6T01ARYJL	352
isotig06459	2184	82202300	Q6P026	90	RecName: Full=Barrier-to-autointegration factor	2e-50	175	90	90		HH3EI6T07IM4U9	467
isotig04900	683										HH3EI6T06HCDJ3	478
isotig16414	771	81892619	Q6PFX9	1320	RecName: Full=Tankyrase-1; Short=TANK1; AltName: Full=TRF1-interacting ankyrin-related ADP-ribose polymerase 1; Short=Tankyrase I	2e-120	379	193	95.85		HH3EI6T01BBKGA	587
isotig10344	1169										HH3EI6T01AYDUT	722
isotig23447	606										HH3EI6T06G3FC5	548
isotig11608	1065	1711659	P48427	108	RecName: Full=Tubulin-specific chaperone A; AltName: Full=TCP1-chaperonin cofactor A; AltName: Full=Tubulin-folding cofactor A; Short=CFA	1e-39	141	107	75.7		HH3EI6T07IJLEL	583
isotig24321	586	20978553	Q9CR00	222	RecName: Full=26S proteasome non-ATPase regulatory subunit 9; AltName: Full=26S proteasome regulatory subunit p27	8e-37	132	109	58.72		HH3EI6T03DIBG2	566	82178947	Q5EB20	978	RecName: Full=Protein FAM65C	1e-42	103	79	60.76
isotig03033	2078										HH3EI6T02B06WS	442
isotig10351	1184										HH3EI6T02BWFBR	525
isotig26712	516	24211441	Q13443	819	RecName: Full=Disintegrin and metalloproteinase domain-containing protein 9; Short=ADAM 9; AltName: Full=Cellular disintegrin-related protein; AltName: Full=Meltrin-gamma; AltName: Full=Metalloprotease/disintegrin/cysteine-rich protein 9; AltName: Full=Myeloma cell metalloproteinase; Flags: Precursor	2e-34	132	121	52.07		HH3EI6T06G1YOD	600
isotig03059	2064	311033483	Q12891	473	RecName: Full=Hyaluronidase-2; Short=Hyal-2; AltName: Full=Hyaluronoglucosaminidase-2; AltName: Full=Lung carcinoma protein 2; Short=LuCa-2; Flags: Precursor	1e-124	385	316	56.33		HH3EI6T05GDDVI	545
isotig04122	1034										HH3EI6T06GVRCV	638	118578019	Q3E811	62	RecName: Full=Regulator of rDNA transcription protein 15	8e-08	50.8	39	64.1
isotig22452	626	74760022	Q8N972	641	RecName: Full=Zinc finger protein 709	2e-06	50.4	86	32.56		HH3EI6T07H1ZGV	164
isotig04791	1059	61216298	Q80YE2	239	RecName: Full=Tumor protein p53-inducible nuclear protein 1; AltName: Full=Stress-induced protein; AltName: Full=Thymus-expressed acidic protein; Short=TEAP; AltName: Full=p53-dependent damage-inducible nuclear protein 1; Short=p53DINP1	6e-18	84.7	59	64.41		HH3EI6T04D41BQ	590	74630365	Q8TGM7	61	RecName: Full=Putative uncharacterized protein ART2; AltName: Full=Antisense to ribosomal RNA transcript protein 2	5e-14	67.8	59	59.32
isotig28853	442	61216844	Q9IA95	315	RecName: Full=Secreted frizzled-related protein 3; Short=sFRP-3; AltName: Full=Frizzled-related protein 1; AltName: Full=FrzB-1; Flags: Precursor	2e-81	248	137	82.48		HH3EI6T08JDI0S	368
isotig01876	588										HH3EI6T01AJ9ZM	235
isotig31711	172										HH3EI6T07IM97C	436
isotig32155	142	61213484	Q6ZV73	1430	RecName: Full=FYVE, RhoGEF and PH domain-containing protein 6; AltName: Full=Zinc finger FYVE domain-containing protein 24	2e-10	58.2	49	59.18		HH3EI6T01A0YHV	192
isotig25658	545										HH3EI6T03DNHSS	692
isotig00027	3410	158563940	Q7RTR2	1065	RecName: Full=Protein NLRC3; AltName: Full=CARD15-like protein; AltName: Full=Caterpiller protein 16.2; Short=CLR16.2; AltName: Full=Nucleotide-binding oligomerization domain protein 3	3e-66	246	613	31		HH3EI6T02BVK7N	608
isotig23402	604										HH3EI6T04EX597	313
isotig13490	927	2500578	Q06155	433	RecName: Full=Vesicle-associated protein; AltName: Full=VAP-1	4e-13	72.4	271	29.15		HH3EI6T05F383Q	191
isotig01650	4037	57015308	Q14204	4646	RecName: Full=Cytoplasmic dynein 1 heavy chain 1; AltName: Full=Cytoplasmic dynein heavy chain 1; AltName: Full=Dynein heavy chain, cytosolic	0	2182	1232	88.15		HH3EI6T06HJTJC	453	74630365	Q8TGM7	61	RecName: Full=Putative uncharacterized protein ART2; AltName: Full=Antisense to ribosomal RNA transcript protein 2	1e-14	68.6	49	67.35
isotig11748	1055										HH3EI6T07II1YM	441
isotig27034	517	74711310	Q6ZS17	1223	RecName: Full=Protein FAM65A	5e-70	234	172	73.84		HH3EI6T01AQNDM	711
isotig29724	385										HH3EI6T01AZOM1	110
isotig06804	1993										HH3EI6T06HIGE0	523
isotig16306	780	52783144	Q91431	610	RecName: Full=Nuclear factor 7, ovary; Short=xNF7-O	6e-19	69.7	91	38.46		HH3EI6T02CKCSG	604	109895049	Q47TB0	576	RecName: Full=Arginyl-tRNA synthetase; AltName: Full=Arginine--tRNA ligase; Short=ArgRS	5e-78	249	192	63.54
isotig00087	1513	158563940	Q7RTR2	1065	RecName: Full=Protein NLRC3; AltName: Full=CARD15-like protein; AltName: Full=Caterpiller protein 16.2; Short=CLR16.2; AltName: Full=Nucleotide-binding oligomerization domain protein 3	3e-39	156	418	30.14		HH3EI6T07H765V	410
isotig26470	534	74750679	Q8IVU3	1022	RecName: Full=Probable E3 ubiquitin-protein ligase HERC6; AltName: Full=HECT domain and RCC1-like domain-containing protein 6	7e-29	117	155	47.74		HH3EI6T03DEECA	250
isotig27294	508										HH3EI6T02BXT1D	537
isotig07022	1885	82213243	Q8JFP1	407	RecName: Full=Eukaryotic initiation factor 4A-II; Short=eIF-4A-II; Short=eIF4A-II; AltName: Full=ATP-dependent RNA helicase eIF4A-2	0	746	411	95.13		HH3EI6T07IL9MV	388
isotig25243	565	73919265	Q96JC9	268	RecName: Full=ELL-associated factor 1	2e-23	97.8	72	69.44		HH3EI6T01AT92B	678
isotig23696	602										HH3EI6T06HCGWI	646
isotig23027	614										HH3EI6T03DKR45	439
isotig01498	1653	82187358	Q6PHK6	297	RecName: Full=Transcriptional activator protein Pur-beta; AltName: Full=Purine-rich element-binding protein B	2e-148	435	257	89.49		HH3EI6T04ES0KW	564
isotig07210	1798	9087122	O88512	791	RecName: Full=AP-1 complex subunit gamma-like 2; AltName: Full=Gamma2-adaptin; Short=G2ad	4e-26	116	248	39.92		HH3EI6T04EFCXI	731
isotig27632	497										HH3EI6T06GZJFK	133
isotig26348	536										HH3EI6T02B68IY	137
isotig33031	56										HH3EI6T07H618E	386
isotig24617	573										HH3EI6T02BXTTZ	505
isotig27156	510										HH3EI6T06GVZPR	755	82178480	Q5BIX7	611	RecName: Full=Protein Spindly-A; AltName: Full=Coiled-coil domain-containing protein 99-A	6e-70	231	192	60.42
isotig23532	604										HH3EI6T08JMQFW	478
isotig26665	526										HH3EI6T01A8L9K	618
isotig19065	704										HH3EI6T05FX5UW	145
isotig30974	268	123795509	Q3V0K9	630	RecName: Full=Plastin-1	1e-21	92	90	61.11		HH3EI6T03DC8OC	622
isotig09712	1251	1172451	Q05793	3707	RecName: Full=Basement membrane-specific heparan sulfate proteoglycan core protein; Short=HSPG; Contains: RecName: Full=Endorepellin; Contains: RecName: Full=LG3 peptide; Flags: Precursor	6e-154	328	236	61.02		HH3EI6T01A4SFH	563
isotig04512	862										HH3EI6T04D1MWF	284
isotig16307	783										HH3EI6T03DJ2E0	386
isotig01474	1561										HH3EI6T08I1ZC4	320
isotig03843	1522										HH3EI6T02BYMIV	209
isotig22504	626	205830902	Q16819	746	RecName: Full=Meprin A subunit alpha; AltName: Full=Endopeptidase-2; AltName: Full=N-benzoyl-L-tyrosyl-P-amino-benzoic acid hydrolase subunit alpha; AltName: Full=PABA peptide hydrolase; AltName: Full=PPH alpha; Flags: Precursor	3e-16	80.5	130	38.46		HH3EI6T05FTUK2	607
isotig13835	899										HH3EI6T02BUNOC	119
isotig03103	2026										HH3EI6T07H18D1	384
isotig22538	624	84028943	Q8NHQ1	597	RecName: Full=Centrosomal protein of 70 kDa; Short=Cep70; AltName: Full=p10-binding protein	6e-17	82.4	212	32.08		HH3EI6T06HEOLE	562
isotig31375	226										HH3EI6T07H3IZ0	300
isotig29091	429	82247731	Q9IBD0	501	RecName: Full=CUGBP Elav-like family member 1; Short=CELF-1; AltName: Full=Bruno-like protein 2; AltName: Full=CUG triplet repeat RNA-binding protein 1; Short=CUG-BP1; AltName: Full=CUG-BP- and ETR-3-like factor 1; AltName: Full=EDEN-BP/Bruno-like protein; AltName: Full=RNA-binding protein BRUNOL-2	2e-56	120	79	97.47		HH3EI6T01BCQNS	384
isotig27301	509										HH3EI6T08I4QBF	407
isotig20772	664	81886163	Q7TSZ8	514	RecName: Full=Nucleus accumbens-associated protein 1; Short=NAC-1; AltName: Full=BTB/POZ domain-containing protein 14B	1e-39	146	173	56.65		HH3EI6T05F7329	456
isotig13554	922	97052548	Q80UK8	1198	RecName: Full=Integrator complex subunit 2; Short=Int2	9e-16	80.9	43	83.72		HH3EI6T08JTU93	293
isotig14854	843	74684106	Q5KDV1	205	RecName: Full=Pre-mRNA-splicing factor CWC21	4e-22	95.1	153	37.91		HH3EI6T07ISLRC	495
isotig10224	1201	81894052	Q71RI9	455	RecName: Full=Kynurenine--oxoglutarate transaminase 3; AltName: Full=Cysteine-S-conjugate beta-lyase 2; AltName: Full=Kynurenine aminotransferase III; Short=KATIII; AltName: Full=Kynurenine--glyoxylate transaminase; AltName: Full=Kynurenine--oxoglutarate transaminase III	1e-175	504	341	70.09		HH3EI6T06HF34X	627
isotig06778	1994	82182765	Q6DEZ7	687	RecName: Full=Epithelial splicing regulatory protein 1; AltName: Full=RNA-binding motif protein 35A; AltName: Full=RNA-binding protein 35A	0	521	430	67.91		HH3EI6T04D4P30	588
isotig03456	1532										HH3EI6T07H83H4	159
isotig18560	717										HH3EI6T06G0RRO	498
isotig14617	858	82185991	Q6NYU2	1860	RecName: Full=Probable helicase with zinc finger domain	4e-49	154	246	35.77		HH3EI6T04ERSLJ	184
isotig09067	1348										HH3EI6T01BAOY3	607
isotig32825	75										HH3EI6T01BEYA4	244
isotig16193	786	68565296	Q9H3L0	296	RecName: Full=Methylmalonic aciduria and homocystinuria type D protein, mitochondrial; Flags: Precursor	2e-70	224	182	63.74		HH3EI6T05F79GR	240	30912889	Q94SD0	380	RecName: Full=Cytochrome b; AltName: Full=Complex III subunit 3; AltName: Full=Complex III subunit III; AltName: Full=Cytochrome b-c1 complex subunit 3; AltName: Full=Ubiquinol-cytochrome-c reductase complex cytochrome b subunit	2e-31	116	59	91.53
isotig26127	542										HH3EI6T02CGGDH	450
isotig11304	1100										HH3EI6T03CWZEL	545
isotig32456	109										HH3EI6T04D8O5O	204
isotig20863	663	81893094	Q6VYH9	334	RecName: Full=Hematopoietic SH2 domain-containing protein; Short=Hematopoietic SH2 protein; AltName: Full=Adaptor in lymphocytes of unknown function X	9e-33	125	123	48.78		HH3EI6T03DG2ZE	544
isotig32269	128										HH3EI6T04EHHQG	300	81899988	Q8CDP0	1006	RecName: Full=Cytosolic carboxypeptidase 3; AltName: Full=ATP/GTP-binding protein-like 3	6e-07	50.1	82	34.15
isotig20112	679	308153644	O95477	2261	RecName: Full=ATP-binding cassette sub-family A member 1; AltName: Full=ATP-binding cassette transporter 1; Short=ABC-1; Short=ATP-binding cassette 1; AltName: Full=Cholesterol efflux regulatory protein	3e-75	172	152	61.84		HH3EI6T05GGRNY	431
isotig05773	2975	215273899	Q99973	2627	RecName: Full=Telomerase protein component 1; AltName: Full=Telomerase-associated protein 1; Short=Telomerase protein 1; AltName: Full=p240; AltName: Full=p80 telomerase homolog	4e-97	276	608	31.74		HH3EI6T01A7GWV	409
isotig20059	680	82097231	Q7ZUA6	488	RecName: Full=Limb region 1 protein homolog	4e-69	225	150	86.67		HH3EI6T08JR9FH	492
isotig23492	605										HH3EI6T04EJC32	132
isotig30098	363	67462102	Q8VIG0	956	RecName: Full=Zinc finger CCHC domain-containing protein 14; AltName: Full=BDG-29	1e-15	76.6	115	37.39		HH3EI6T04EM5LZ	535
isotig29778	385										HH3EI6T01AQMNL	102
isotig16109	789	71152358	Q9UKZ1	510	RecName: Full=UPF0760 protein C2orf29	6e-167	478	262	93.51		HH3EI6T02B9CD2	501
isotig10070	1217	82201575	Q6IV56	222	RecName: Full=RING finger protein 141	1e-97	297	173	86.13		HH3EI6T04ERVFH	626	74630365	Q8TGM7	61	RecName: Full=Putative uncharacterized protein ART2; AltName: Full=Antisense to ribosomal RNA transcript protein 2	3e-15	71.2	59	61.02
isotig04964	666	122140755	Q3ZBB6	144	RecName: Full=AP-4 complex subunit sigma-1; AltName: Full=AP-4 adapter complex subunit sigma-1; AltName: Full=Adapter-related protein complex 4 subunit sigma-1; AltName: Full=Sigma-1 subunit of AP-4; AltName: Full=Sigma-4-adaptin; Short=Sigma4-adaptin	2e-46	156	98	71.43		HH3EI6T01AXUF6	470	1351218	P47226	423	RecName: Full=Testin; AltName: Full=TES1/TES2	1e-07	52.8	36	75
isotig01987	875	47117720	P83883	106	RecName: Full=60S ribosomal protein L36a; AltName: Full=60S ribosomal protein L44	2e-60	193	106	98.11		HH3EI6T01ASCSA	549
isotig27970	484										HH3EI6T06HGF40	596
isotig18969	710										HH3EI6T08I4CLT	511
isotig06712	2032										HH3EI6T06HOB2Q	102
isotig26161	537	23396928	Q9H270	941	RecName: Full=Vacuolar protein sorting-associated protein 11 homolog; Short=hVPS11; AltName: Full=RING finger protein 108	3e-11	64.7	44	68.18		HH3EI6T07H6VSK	650
isotig31670	192										HH3EI6T07IAQ9K	610
isotig00447	1184	83288461	Q5R996	585	RecName: Full=Butyrophilin subfamily 3 member A3; Flags: Precursor	1e-18	90.9	206	27.67		HH3EI6T05F3H0G	100
isotig22910	620	118578019	Q3E811	62	RecName: Full=Regulator of rDNA transcription protein 15	2e-06	47	34	64.71		HH3EI6T08JULEP	548
isotig18166	727										HH3EI6T07H4T7K	543
isotig01230	1112	1706907	P49946	177	RecName: Full=Ferritin, heavy subunit; Short=Ferritin H	2e-117	344	177	91.53		HH3EI6T08JEQ8O	600
isotig14118	886										HH3EI6T04EPD1A	517	21362442	Q9MIY8	516	RecName: Full=Cytochrome c oxidase subunit 1; AltName: Full=Cytochrome c oxidase polypeptide I	1e-35	133	76	86.84
isotig08390	1480										HH3EI6T01AYZKJ	619
isotig15392	819	62510597	Q5XG71	2788	RecName: Full=Small subunit processome component 20 homolog; AltName: Full=Down-regulated in metastasis protein	5e-41	156	156	55.13		HH3EI6T06GX8RG	299
isotig00351	1860	75039976	Q58DW3	152	RecName: Full=60S ribosomal protein L29	4e-27	111	54	96.3		HH3EI6T05FYEKT	510
isotig21326	647										HH3EI6T06GTAQH	661
isotig25810	547										HH3EI6T08JNYXP	399
isotig29334	412	231502	P30170	195	RecName: Full=Actin-85C	1e-91	270	133	96.99		HH3EI6T08JY6UV	634
isotig24663	575										HH3EI6T08JCYI0	113	158564273	Q32NY4	713	RecName: Full=Metal transporter CNNM3; AltName: Full=Ancient conserved domain-containing protein 3; Short=mACDP3; AltName: Full=Cyclin-M3	4e-13	65.5	37	86.49
isotig24228	588	73918936	Q6MG71	707	RecName: Full=Choline transporter-like protein 4; AltName: Full=Solute carrier family 44 member 4	5e-06	48.9	29	75.86		HH3EI6T03DPLFX	135
isotig24305	580	68052989	O14980	1071	RecName: Full=Exportin-1; Short=Exp1; AltName: Full=Chromosome region maintenance 1 protein homolog	9e-105	330	170	95.29		HH3EI6T06HO03C	184
isotig25041	570	56404683	Q6MFZ5	488	RecName: Full=Tripartite motif-containing protein 39; AltName: Full=RING finger protein 23	9e-33	125	191	32.46		HH3EI6T06HM3IP	347
isotig13764	910										HH3EI6T08JS809	618
isotig03099	2874	292495003	O95715	111	RecName: Full=C-X-C motif chemokine 14; AltName: Full=Chemokine BRAK; AltName: Full=MIP-2G; AltName: Full=Small-inducible cytokine B14; Flags: Precursor	2e-32	127	83	60.24		HH3EI6T03DEXHI	525
isotig21985	638										HH3EI6T04EIXUD	210
isotig06939	1909	97537015	Q8TCT7	592	RecName: Full=Signal peptide peptidase-like 2B; Short=SPP-like 2B; Short=SPPL2b; AltName: Full=Intramembrane protease 4; Short=IMP-4; AltName: Full=Presenilin-like protein 1	0	650	548	62.59		HH3EI6T07ILGL9	444
isotig10497	1166	294863181	A7Z052	1124	RecName: Full=WD repeat-containing protein 6	1e-40	139	179	44.69		HH3EI6T07IK3H8	584
isotig14090	886	38372887	Q9H672	318	RecName: Full=Ankyrin repeat and SOCS box protein 7; Short=ASB-7	7e-153	437	233	90.56		HH3EI6T03C8RHW	586
isotig18504	719										HH3EI6T06GZZ6R	449
isotig13952	894	20978868	Q9BY12	1399	RecName: Full=S phase cyclin A-associated protein in the endoplasmic reticulum; Short=S phase cyclin A-associated protein in the ER; AltName: Full=Zinc finger protein 291	9e-82	252	177	71.19		HH3EI6T04EW711	113
isotig12759	978	71152391	Q7TNE1	436	RecName: Full=CaiB/baiF CoA-transferase family protein C7orf10 homolog	8e-128	379	258	70.54		HH3EI6T08JB37O	695
isotig09301	1317										HH3EI6T06HDPR3	667
isotig25672	554										HH3EI6T06HI0TQ	537
isotig10967	1121										HH3EI6T08JMXZX	124
isotig05413	501										HH3EI6T01BEFQX	285
isotig05937	2698	74744979	Q5T4S7	5183	RecName: Full=E3 ubiquitin-protein ligase UBR4; AltName: Full=600 kDa retinoblastoma protein-associated factor; AltName: Full=N-recognin-4; AltName: Full=Retinoblastoma-associated factor of 600 kDa; Short=RBAF600; Short=p600; AltName: Full=Zinc finger UBR1-type protein 1	0	1291	761	90.14		HH3EI6T07H5TT6	670
isotig20056	678										HH3EI6T02B1KB9	526
isotig29082	427										HH3EI6T08JD3YR	555	1351218	P47226	423	RecName: Full=Testin; AltName: Full=TES1/TES2	2e-07	52.8	36	75
isotig08574	1438	81878452	Q8K1J5	448	RecName: Full=UPF0667 protein C1orf55 homolog	9e-35	138	139	67.63		HH3EI6T03C7Q75	570
isotig22489	626										HH3EI6T02CIKN1	503	74630365	Q8TGM7	61	RecName: Full=Putative uncharacterized protein ART2; AltName: Full=Antisense to ribosomal RNA transcript protein 2	5e-09	53.1	59	50.85
isotig04570	763	81903181	Q99LX8	37	RecName: Full=Dolichyl-diphosphooligosaccharide--protein glycosyltransferase subunit 4	2e-09	55.5	26	100		HH3EI6T07IFA85	413
isotig06844	1966	62287842	Q5R8Y6	663	RecName: Full=Transmembrane 9 superfamily member 2; Flags: Precursor	0	653	386	80.31		HH3EI6T07H85A8	620
isotig28415	464										HH3EI6T02BQNUN	426	82188126	Q7T2A3	104	RecName: Full=DET1- and DDB1-associated protein 1	2e-19	82	40	92.5
isotig06845	1966	82233762	Q5ZJ54	530	RecName: Full=T-complex protein 1 subunit zeta; Short=TCP-1-zeta; AltName: Full=CCT-zeta	0	904	529	88.66		HH3EI6T03DQZ9Q	283
isotig08248	1500	110816482	Q4G0F5	336	RecName: Full=Vacuolar protein sorting-associated protein 26B; AltName: Full=Vesicle protein sorting 26B	7e-112	341	174	95.98		HH3EI6T04EVNKP	161
isotig18069	727										HH3EI6T08JV8G6	117
isotig25338	564	74630365	Q8TGM7	61	RecName: Full=Putative uncharacterized protein ART2; AltName: Full=Antisense to ribosomal RNA transcript protein 2	2e-15	71.2	59	61.02		HH3EI6T06HEHDM	493
isotig25602	556	125961	P13648	657	RecName: Full=Lamin-A; Flags: Precursor	4e-91	285	185	79.46		HH3EI6T02BQX75	342
isotig26335	537	47606200	Q96JK2	942	RecName: Full=DDB1- and CUL4-associated factor 5; AltName: Full=Breakpoint cluster region protein 2; Short=BCRP2; AltName: Full=WD repeat-containing protein 22	2e-102	320	179	89.94		HH3EI6T01AT9OZ	130
isotig18742	708										HH3EI6T06G7EIR	445
isotig12296	1010										HH3EI6T04ELW27	483
isotig28018	480										HH3EI6T08JAL0W	608	48429207	O43295	1099	RecName: Full=SLIT-ROBO Rho GTPase-activating protein 3; Short=srGAP3; AltName: Full=Mental disorder-associated GAP; AltName: Full=Rho GTPase-activating protein 14; AltName: Full=WAVE-associated Rac GTPase-activating protein; Short=WRP; AltName: Full=srGAP2	2e-34	134	212	44.34
isotig17696	739	123797247	Q3UD01	97	RecName: Full=Putative ataxin-7-like protein 3B	2e-16	76.3	61	55.74		HH3EI6T08I5FGH	467
isotig10807	1140										HH3EI6T07H5LY0	106
isotig06514	2162	62901384	Q91X17	642	RecName: Full=Uromodulin; AltName: Full=Tamm-Horsfall urinary glycoprotein; Short=THP; Contains: RecName: Full=Uromodulin, secreted form; Flags: Precursor	2e-97	320	614	32.74		HH3EI6T01AYP6P	582
isotig21049	659	51702140	Q9CPX8	56	RecName: Full=Cytochrome b-c1 complex subunit 10; AltName: Full=Complex III subunit 10; AltName: Full=Complex III subunit XI; AltName: Full=Ubiquinol-cytochrome c reductase complex 6.4 kDa protein	4e-17	76.6	56	55.36		HH3EI6T05F53M0	542
isotig00759	820										HH3EI6T08I9N3K	399
isotig20465	671										HH3EI6T07IRT8D	589
isotig03394	1168	62286614	Q60HC5	516	RecName: Full=Delta(24)-sterol reductase; AltName: Full=24-dehydrocholesterol reductase; AltName: Full=3-beta-hydroxysterol delta-24-reductase; Flags: Precursor	6e-102	317	178	80.34		HH3EI6T06HDJQG	577
isotig07129	1835	123903349	Q49GP5	501	RecName: Full=Phosphatidylinositol 4-kinase type 2-beta; AltName: Full=Phosphatidylinositol 4-kinase type II-beta	0	835	513	83.24		HH3EI6T02BVO7X	348
isotig06568	2124	224471873	Q6P5E4	1551	RecName: Full=UDP-glucose:glycoprotein glucosyltransferase 1; Short=UGT1; AltName: Full=UDP--Glc:glycoprotein glucosyltransferase; AltName: Full=UDP-glucose ceramide glucosyltransferase-like 1; Flags: Precursor	0	1089	711	79.89		HH3EI6T08JSYMG	277
isotig09658	1266										HH3EI6T07IHEVF	700
isotig31940	162										HH3EI6T07IAKQB	275
isotig28510	458										HH3EI6T02B4WGM	282
isotig15928	776	131528	P26599	531	RecName: Full=Polypyrimidine tract-binding protein 1; Short=PTB; AltName: Full=57 kDa RNA-binding protein PPTB-1; AltName: Full=Heterogeneous nuclear ribonucleoprotein I; Short=hnRNP I	3e-88	277	247	62.35		HH3EI6T04EMIN9	189	21263573	Q9YIC0	461	RecName: Full=Elongation factor 1-alpha; Short=EF-1-alpha	2e-19	70.9	33	96.97
isotig12846	964	3041737	Q12846	297	RecName: Full=Syntaxin-4; AltName: Full=Renal carcinoma antigen NY-REN-31	6e-79	248	209	59.81		HH3EI6T02BQ9M1	273
isotig19948	679	71152383	Q9CQQ0	97	RecName: Full=UPF0708 protein C6orf162 homolog	5e-35	125	70	82.86		HH3EI6T06G9PQC	719
isotig29928	375										HH3EI6T01BELO8	144
isotig29104	426										HH3EI6T07IMVFY	616
isotig13437	928	82177315	Q8JGN5	160	RecName: Full=Baculoviral IAP repeat-containing protein 5.1-A; AltName: Full=Bir1-A protein; Short=Survivin/XBIR1; Short=XBIR1; AltName: Full=Survivin1-a; Short=XSurvivin1; Short=XSurvivin1A; Short=Xsvv1; Short=xSurvivin	8e-13	68.2	67	44.78		HH3EI6T04ESD3R	520
isotig30840	288	82188584	Q7ZV46	286	RecName: Full=Meteorin-like protein; Flags: Precursor	5e-27	104	77	64.94		HH3EI6T02CD14F	456
isotig21786	638										HH3EI6T07ILAQ8	457
isotig16138	786	18202871	Q9ER31	455	RecName: Full=Ectonucleoside triphosphate diphosphohydrolase 6; Short=NTPDase 6; AltName: Full=CD39 antigen-like 2	8e-65	187	165	55.15		HH3EI6T04EIK57	491	47117045	O88572	1613	RecName: Full=Low-density lipoprotein receptor-related protein 6; Short=LRP-6; Flags: Precursor	1e-45	165	133	56.39
isotig10996	1116										HH3EI6T02BVNEH	289
isotig21650	643										HH3EI6T05F5JFQ	642
isotig31496	213										HH3EI6T02CAX1Z	106
isotig26071	544	34098716	Q9HBF4	777	RecName: Full=Zinc finger FYVE domain-containing protein 1; AltName: Full=Double FYVE-containing protein 1; AltName: Full=SR3; AltName: Full=Tandem FYVE fingers-1	2e-49	174	138	62.32		HH3EI6T05GD5F5	339
isotig10171	1206										HH3EI6T01A8QXD	330
isotig04491	1143	37999852	Q969W1	377	RecName: Full=Probable palmitoyltransferase ZDHHC16; AltName: Full=Zinc finger DHHC domain-containing protein 16; Short=DHHC-16	2e-49	176	120	62.5		HH3EI6T05FQ1KA	452
isotig14439	865										HH3EI6T06G6QQ4	469
isotig18662	712										HH3EI6T06GQKUA	436
isotig06868	1953	118504	P05091	517	RecName: Full=Aldehyde dehydrogenase, mitochondrial; AltName: Full=ALDH class 2; AltName: Full=ALDH-E2; AltName: Full=ALDHI; Flags: Precursor	0	825	518	80.12		HH3EI6T08JE3UY	581
isotig27567	499	57015417	Q9NWF9	866	RecName: Full=E3 ubiquitin-protein ligase RNF216; AltName: Full=RING finger protein 216; AltName: Full=Triad domain-containing protein 3; AltName: Full=Ubiquitin-conjugating enzyme 7-interacting protein 1; AltName: Full=Zinc finger protein inhibiting NF-kappa-B	7e-64	214	165	61.82		HH3EI6T02CJVTI	180
isotig05677	3241										HH3EI6T08I4EFU	546	74630365	Q8TGM7	61	RecName: Full=Putative uncharacterized protein ART2; AltName: Full=Antisense to ribosomal RNA transcript protein 2	2e-15	71.2	59	61.02
isotig18427	721										HH3EI6T06G2EK3	514	47116772	Q9HAR2	1447	RecName: Full=Latrophilin-3; AltName: Full=Calcium-independent alpha-latrotoxin receptor 3; Short=CIRL-3; AltName: Full=Lectomedin-3; Flags: Precursor	8e-87	282	169	89.35
isotig21096	657										HH3EI6T01AUCQO	159
isotig17570	741										HH3EI6T08JBY9P	580
isotig27329	508										HH3EI6T07ISI9B	475
isotig02039	1876	20138952	Q15025	636	RecName: Full=TNFAIP3-interacting protein 1; AltName: Full=HIV-1 Nef-interacting protein; AltName: Full=Nef-associated factor 1; Short=Naf1; AltName: Full=Nip40-1; AltName: Full=Virion-associated nuclear shuttling protein; Short=VAN; Short=hVAN	4e-131	405	579	46.63		HH3EI6T04ENCH0	225
isotig29606	397										HH3EI6T04ELBFY	494
isotig19559	688	82176832	Q7ZYJ3	428	RecName: Full=Acylglycerol kinase, mitochondrial; AltName: Full=Multiple substrate lipid kinase; Short=MuLK; Short=Multi-substrate lipid kinase; Flags: Precursor	5e-83	171	110	68.18		HH3EI6T08JKJPK	197
isotig05900	2753	85701351	P49614	531	RecName: Full=Beta-hexosaminidase subunit beta; AltName: Full=Beta-N-acetylhexosaminidase subunit beta; Short=Hexosaminidase subunit B; AltName: Full=N-acetyl-beta-glucosaminidase subunit beta; Flags: Precursor	0	687	517	63.44		HH3EI6T03CY5WQ	453
isotig30504	325										HH3EI6T07H1TN7	353
isotig15046	835										HH3EI6T03C0BY8	247	400138	Q02595	510	RecName: Full=Probable serine/threonine-protein kinase 2	3e-09	55.8	61	37.7
isotig23705	598										HH3EI6T08JYIQY	602	62510722	Q75WE7	822	RecName: Full=von Willebrand factor A domain-containing protein 5A; AltName: Full=Loss of heterozygosity 11 chromosomal region 2 gene A protein homolog; AltName: Full=Mast cell surface antigen 1; Short=Masa-1	6e-43	157	143	57.34
isotig29137	428										HH3EI6T03DO4FC	221
isotig15860	798	74760086	Q8NAV1	312	RecName: Full=Pre-mRNA-splicing factor 38A	2e-122	358	211	90.05		HH3EI6T02CL72R	106
isotig21923	638	82240234	Q7SYD5	1254	RecName: Full=Protein transport protein Sec31A; AltName: Full=SEC31-like protein 1; AltName: Full=SEC31-related protein A	1e-72	243	208	62.98		HH3EI6T02CMELM	511
isotig26038	539										HH3EI6T04ECIWR	574	81872762	Q9QZR9	1682	RecName: Full=Collagen alpha-4(IV) chain; Flags: Precursor	3e-17	48.1	44	50
isotig20621	668										HH3EI6T06G0LVR	579
isotig30924	277										HH3EI6T08JRD5U	176
isotig27271	507										HH3EI6T01BBIPX	587
isotig07745	1623	2497450	Q90871	425	RecName: Full=Interferon regulatory factor 8; Short=IRF-8; AltName: Full=Interferon consensus sequence-binding protein; Short=ICSBP	2e-22	102	304	30.59		HH3EI6T03DNL0W	667	548350	P21359	2839	RecName: Full=Neurofibromin; AltName: Full=Neurofibromatosis-related protein NF-1; Contains: RecName: Full=Neurofibromin truncated	3e-95	311	189	82.01
isotig08802	1390	82184986	Q6IQE1	416	RecName: Full=Phosphatidylinositol-5-phosphate 4-kinase type-2 gamma; AltName: Full=Phosphatidylinositol-5-phosphate 4-kinase type II gamma; Short=PI(5)P 4-kinase type II gamma; Short=PIP4KII-gamma	1e-84	272	191	87.96		HH3EI6T08JZPQ1	390
isotig25234	552										HH3EI6T06HI0S0	212	257050981	O75962	3097	RecName: Full=Triple functional domain protein; AltName: Full=PTPRF-interacting protein	1e-27	109	70	70
isotig27641	495										HH3EI6T08JAL3X	499
isotig21254	654										HH3EI6T08JRA9X	645
isotig15757	804										HH3EI6T08JH83O	561
isotig14788	849	24212635	Q9BZ29	2069	RecName: Full=Dedicator of cytokinesis protein 9; AltName: Full=Cdc42 guanine nucleotide exchange factor zizimin-1	1e-100	328	289	59.86		HH3EI6T07H1OEX	371
isotig15948	797										HH3EI6T05GES3X	423
isotig20742	665										HH3EI6T01AQ6L0	557
isotig09321	1312	62510721	Q719N3	238	RecName: Full=Monocyte to macrophage differentiation protein; AltName: Full=Macrophage/microglia activation-associated factor; Short=MAF; AltName: Full=Progestin and adipoQ receptor family member XI	5e-143	414	223	83.86		HH3EI6T01BEAL0	507
isotig15156	825										HH3EI6T07IOV84	384
isotig29468	404	118578019	Q3E811	62	RecName: Full=Regulator of rDNA transcription protein 15	2e-13	64.7	46	67.39		HH3EI6T07IRJWW	419
isotig17521	743										HH3EI6T01AWWO3	624	75043837	Q6QD73	522	RecName: Full=Target of rapamycin complex 2 subunit MAPKAP1; Short=TORC2 subunit MAPKAP1; AltName: Full=Mitogen-activated protein kinase 2-associated protein 1; AltName: Full=Stress-activated map kinase-interacting protein 1; Short=SAPK-interacting protein 1	3e-15	77	41	90.24
isotig01753	1290	68052300	Q5MB13	654	RecName: Full=ATP-binding cassette sub-family G member 2; AltName: CD_antigen=CD338	2e-57	204	179	61.45		HH3EI6T03C9XP8	308
isotig19895	683	75041829	Q5RA37	612	RecName: Full=Putative RNA polymerase II subunit B1 CTD phosphatase RPAP2; AltName: Full=RNA polymerase II-associated protein 2	9e-62	208	175	56		HH3EI6T01A9YEN	756
isotig23112	612										HH3EI6T03DNQWT	344
isotig18205	726	74871771	Q9VZ08	1712	RecName: Full=Receptor-mediated endocytosis protein 6 homolog	5e-16	80.9	232	28.45		HH3EI6T02B5DRR	408
isotig16393	774	118573085	Q96P11	429	RecName: Full=Putative methyltransferase NSUN5; AltName: Full=NOL1-related protein; Short=NOL1R; AltName: Full=NOL1/NOP2/Sun domain family member 5; AltName: Full=Williams-Beuren syndrome chromosomal region 20A protein	2e-76	243	219	57.99		HH3EI6T02B6GSL	568
isotig15165	827										HH3EI6T08JME45	164
isotig03116	969	73921206	Q5RBF2	959	RecName: Full=E3 ubiquitin-protein ligase NEDD4-like	3e-60	211	112	86.61		HH3EI6T03C3UQ0	475
isotig11594	1066	308153605	Q9P219	2028	RecName: Full=Protein Daple; AltName: Full=Coiled-coil domain-containing protein 88C; AltName: Full=Dvl-associating protein with a high frequency of leucine residues; Short=hDaple; AltName: Full=Hook-related protein 2; Short=HkRP2	3e-65	229	170	68.82		HH3EI6T03DBXVD	719	30179885	P51509	549	RecName: Full=Transcription factor RelB homolog	6e-09	58.5	60	53.33
isotig03144	1164	212287924	Q9NXR5	420	RecName: Full=Ankyrin repeat domain-containing protein 10	2e-80	259	235	57.02		HH3EI6T08I6Y5P	561	82187688	Q7SXZ1	536	RecName: Full=GPI mannosyltransferase 3; AltName: Full=GPI mannosyltransferase III; Short=GPI-MT-III; AltName: Full=Phosphatidylinositol-glycan biosynthesis class B protein; Short=PIG-B	3e-22	97.1	92	68.48
isotig01969	989	47606450	P61515	92	RecName: Full=Putative 60S ribosomal protein L37a; AltName: Full=60S ribosomal protein L37a pseudogene 1	2e-58	189	92	98.91		HH3EI6T01BEN9F	538
isotig02369	1314										HH3EI6T05F29RW	579
isotig09953	1220										HH3EI6T07H24R4	252	548474	P36836	707	RecName: Full=Solute carrier family 15 member 1; AltName: Full=Intestinal H(+)/peptide cotransporter; AltName: Full=Oligopeptide transporter, small intestine isoform; AltName: Full=Peptide transporter 1	5e-18	81.6	52	82.69
isotig08219	1518										HH3EI6T05F2UF9	373	47606450	P61515	92	RecName: Full=Putative 60S ribosomal protein L37a; AltName: Full=60S ribosomal protein L37a pseudogene 1	1e-41	95.9	46	97.83
isotig24601	580	51703302	P62909	243	RecName: Full=40S ribosomal protein S3	6e-77	236	123	99.19		HH3EI6T06HFXU8	160
isotig11205	1104	82076994	Q5PZ43	2297	RecName: Full=Xin actin-binding repeat-containing protein 1; AltName: Full=Cardiomyopathy-associated protein 1	2e-102	338	363	56.2		HH3EI6T05FZUKY	542
isotig20846	656										HH3EI6T04EIVWT	392
isotig03580	1290	122135991	Q2KIA9	443	RecName: Full=Mitochondrial enolase superfamily member 1	9e-165	340	248	72.18		HH3EI6T06HES20	524
isotig29807	383	189047116	Q12986	1120	RecName: Full=Transcriptional repressor NF-X1; AltName: Full=Nuclear transcription factor, X box-binding protein 1	2e-35	134	120	56.67		HH3EI6T06G9ESO	678
isotig27651	497										HH3EI6T06GWTZD	658
isotig18136	728	57015377	P58283	853	RecName: Full=E3 ubiquitin-protein ligase RNF216; AltName: Full=RING finger protein 216; AltName: Full=Triad domain-containing protein 3; AltName: Full=UbcM4-interacting protein 83; AltName: Full=Ubiquitin-conjugating enzyme 7-interacting protein 1	4e-106	331	215	67.91		HH3EI6T02BZMAW	228
isotig20347	674										HH3EI6T06GWNCV	514
isotig19231	700	38502803	O88407	316	RecName: Full=Fas apoptotic inhibitory molecule 2; AltName: Full=Neural membrane protein 35; AltName: Full=Protein lifeguard	1e-08	57.4	77	36.36		HH3EI6T07IKV3F	609
isotig09359	1309	12230397	Q62849	783	RecName: Full=Proprotein convertase subtilisin/kexin type 7; AltName: Full=Prohormone convertase 7; AltName: Full=Proprotein convertase 7; Short=PC7; Short=rPC7; AltName: Full=Subtilisin/kexin-like protease PC7; Flags: Precursor	2e-13	66.6	41	73.17		HH3EI6T07H2H1B	368
isotig09438	1293	71153824	Q6DRL5	1269	RecName: Full=Myb-binding protein 1A-like protein	4e-122	390	381	55.38		HH3EI6T01ARS45	376
isotig28226	472										HH3EI6T07H6EXC	584
isotig21907	639	82186497	Q6P6Y1	1189	RecName: Full=LisH domain and HEAT repeat-containing protein KIAA1468 homolog	7e-79	260	148	90.54		HH3EI6T04EIFAG	523
isotig17625	741	584905	P37998	347	RecName: Full=T-cell surface antigen CD2; AltName: CD_antigen=CD2; Flags: Precursor	1e-07	54.7	130	25.38		HH3EI6T08I8LH9	774
isotig28697	451	17368239	P58372	116	RecName: Full=60S ribosomal protein L30	9e-75	224	113	98.23		HH3EI6T08JWBHC	586
isotig06193	2411	32699326	Q98SH2	214	RecName: Full=Plasma membrane calcium-transporting ATPase 1; Short=PMCA1; AltName: Full=Plasma membrane calcium ATPase isoform 1; AltName: Full=Plasma membrane calcium pump isoform 1	2e-51	145	110	79.09		HH3EI6T08JDI6M	573
isotig19190	700										HH3EI6T06G5RGN	143
isotig10509	1169	28376965	Q91V12	381	RecName: Full=Cytosolic acyl coenzyme A thioester hydrolase; AltName: Full=Acyl-CoA thioesterase 7; AltName: Full=Brain acyl-CoA hydrolase; AltName: Full=CTE-IIa; Short=CTE-II; AltName: Full=Long chain acyl-CoA thioester hydrolase	3e-109	332	228	70.61		HH3EI6T07H56VF	520
isotig30665	306										HH3EI6T04EIZBP	571
isotig16137	788	81894238	Q78T81	392	RecName: Full=Protein FAM102A	1e-22	98.6	62	80.65		HH3EI6T05FV62K	630	74630365	Q8TGM7	61	RecName: Full=Putative uncharacterized protein ART2; AltName: Full=Antisense to ribosomal RNA transcript protein 2	8e-12	61.6	55	58.18
isotig00227	1721										HH3EI6T08I5NG9	627
isotig16249	783										HH3EI6T06GSOHT	416
isotig13095	954										HH3EI6T03DD6A4	612
isotig06167	2436	160359049	Q13144	721	RecName: Full=Translation initiation factor eIF-2B subunit epsilon; AltName: Full=eIF-2B GDP-GTP exchange factor subunit epsilon	0	712	562	64.77		HH3EI6T02CKP1B	205
isotig19020	705	74750237	Q7Z7F7	128	RecName: Full=39S ribosomal protein L55, mitochondrial; Short=L55mt; Short=MRP-L55; Flags: Precursor	9e-16	74.7	102	40.2		HH3EI6T07IAUVM	373
isotig08285	1502										HH3EI6T01A0AAV	406
isotig13659	915	128860	P23709	266	RecName: Full=NADH dehydrogenase [ubiquinone] iron-sulfur protein 3, mitochondrial; AltName: Full=Complex I-30kD; Short=CI-30kD; AltName: Full=NADH-ubiquinone oxidoreductase 30 kDa subunit; Flags: Precursor	1e-136	394	221	82.35		HH3EI6T07IIDO8	100
isotig13429	930	229892179	Q1LYE3	623	RecName: Full=Zinc finger protein 143; AltName: Full=Selenocysteine tRNA gene transcription-activating factor	0	544	309	83.82		HH3EI6T06GT8J7	516
isotig02405	1047	311033360	Q14839	1912	RecName: Full=Chromodomain-helicase-DNA-binding protein 4; Short=CHD-4; AltName: Full=ATP-dependent helicase CHD4; AltName: Full=Mi-2 autoantigen 218 kDa protein; AltName: Full=Mi2-beta	1e-157	491	297	89.56		HH3EI6T02CHS0M	709	78099002	Q6AXL3	685	RecName: Full=Leucine-rich repeat-containing protein 33; Flags: Precursor	2e-37	142	223	39.91
isotig29123	428										HH3EI6T06G1NHG	494
isotig28471	461	75074826	Q9TTK4	3796	RecName: Full=Lysosomal-trafficking regulator	2e-60	207	150	61.33		HH3EI6T08I9CND	593
isotig17586	742										HH3EI6T01AVNI2	686	123910323	Q2I6J0	1226	RecName: Full=Phosphatidylinositol-3,4,5-trisphosphate 5-phosphatase 2B; AltName: Full=Inositol polyphosphate phosphatase-like protein 1B; Short=INPPL-1B; AltName: Full=SH2 domain-containing inositol-5'-phosphatase 2B; Short=SH2 domain-containing inositol phosphatase 2B; Short=SHIP-2B	3e-14	75.1	225	28.44
isotig00819	3803										HH3EI6T08JL0YY	671	81906779	Q9JLI6	432	RecName: Full=Selenocysteine lyase; Short=mSCL	2e-101	307	226	68.14
isotig02018	453										HH3EI6T05FK4Y2	392
isotig26138	542										HH3EI6T04ESZV5	578
isotig01015	716	37082114	Q91XF0	261	RecName: Full=Pyridoxine-5'-phosphate oxidase; AltName: Full=Pyridoxamine-phosphate oxidase	3e-82	253	175	65.71		HH3EI6T02CJKDX	562
isotig04099	1231	88909184	Q3B7M5	260	RecName: Full=LIM and SH3 domain protein 1; Short=LASP-1	8e-88	273	260	58.08		HH3EI6T04D07N3	649
isotig25324	561										HH3EI6T03DQAA1	757
isotig00197	712										HH3EI6T04D4PJJ	590
isotig06744	2017	1730016	P50592	291	RecName: Full=Tumor necrosis factor ligand superfamily member 10; AltName: Full=TNF-related apoptosis-inducing ligand; Short=Protein TRAIL; AltName: CD_antigen=CD253	1e-32	131	279	31.18		HH3EI6T07IMFIM	369
isotig05001	705	71153819	Q16584	847	RecName: Full=Mitogen-activated protein kinase kinase kinase 11; AltName: Full=Mixed lineage kinase 3; AltName: Full=Src-homology 3 domain-containing proline-rich kinase	4e-35	136	95	83.16		HH3EI6T07INEY7	528	10720071	O95777	96	RecName: Full=N-alpha-acetyltransferase 38, NatC auxiliary subunit; AltName: Full=U6 snRNA-associated Sm-like protein LSm8	4e-56	177	96	92.71
isotig29628	396	46395973	Q9D8X5	292	RecName: Full=CCR4-NOT transcription complex subunit 8; AltName: Full=CCR4-associated factor 8	1e-47	160	89	83.15		HH3EI6T04ETBT2	356
isotig11376	1090	17368715	Q9BZH6	1224	RecName: Full=WD repeat-containing protein 11; AltName: Full=Bromodomain and WD repeat-containing protein 2; AltName: Full=WD repeat-containing protein 15	8e-65	227	145	73.1		HH3EI6T03DPS6X	401
isotig28184	476										HH3EI6T01BBR4R	194
[truncated: 48,724 more rows]
