# Supplementary material for: Analysis of Stress-Responsive Transcriptome in the Intestine of Asian Seabass (Lates calcarifer) using RNA-Seq
Source: DNA Res. 2013 Jun 10;20(5):449–60. doi: 10.1093/dnares/dst022 (PMC3789556; doi:10.1093/dnares/dst022)
Supplement: Supplementary Data [file supp_dst022_dst022supp_table4.xls]

## Sheet: Sheet1
Supplementary Table 4. KEGG automatic annotation of the Asian seabass intestine transcriptome
Isotig name	Matched KO ID		Information for each matched KO ID
		KO ID	Pathway name and gene information
isotig10607	K00002	ko01100	Metabolic pathways (735)
isotig06991	K00006	K00002	alcohol dehydrogenase (NADP+)
isotig07773	K00006	K00008	L-iditol 2-dehydrogenase
isotig31463	K00006	K00011	aldehyde reductase
isotig01295	K00008	K00012	UDPglucose 6-dehydrogenase
isotig01296	K00008	K00016	L-lactate dehydrogenase
isotig01297	K00008	K00019	3-hydroxybutyrate dehydrogenase
isotig07990	K00011	K00020	3-hydroxyisobutyrate dehydrogenase
isotig12729	K00011	K00021	hydroxymethylglutaryl-CoA reductase (NADPH)
isotig12913	K00011	K00022	3-hydroxyacyl-CoA dehydrogenase
isotig24436	K00011	K00025	malate dehydrogenase
isotig07593	K00012	K00026	malate dehydrogenase
isotig28153	K00012	K00029	malate dehydrogenase (oxaloacetate-decarboxylating)(NADP+)
HH3EI6T02B3UR8	K00012	K00030	isocitrate dehydrogenase (NAD+)
isotig03257	K00016	K00031	isocitrate dehydrogenase
isotig03258	K00016	K00033	6-phosphogluconate dehydrogenase
isotig06483	K00016	K00036	glucose-6-phosphate 1-dehydrogenase
isotig11672	K00019	K00072	sepiapterin reductase
isotig22415	K00020	K00079	carbonyl reductase 1
isotig02461	K00021	K00088	IMP dehydrogenase
isotig02667	K00021	K00100	E1.1.1.-
isotig02668	K00021	K00106	xanthine dehydrogenase/oxidase
isotig19445	K00021	K00121	S-(hydroxymethyl)glutathione dehydrogenase / alcohol dehydrogenase
isotig07482	K00022	K00128	aldehyde dehydrogenase (NAD+)
isotig00120	K00025	K00129	aldehyde dehydrogenase (NAD(P)+)
isotig00121	K00025	K00134	glyceraldehyde 3-phosphate dehydrogenase
isotig00122	K00025	K00139	succinate-semialdehyde dehydrogenase
isotig00123	K00025	K00140	malonate-semialdehyde dehydrogenase (acetylating) / methylmalonate-semialdehyde dehydrogenase
isotig00124	K00025	K00149	aldehyde dehydrogenase family 9 member A1
isotig00125	K00025	K00157	aldehyde oxidase
isotig00126	K00025	K00161	pyruvate dehydrogenase E1 component subunit alpha
isotig00127	K00025	K00162	pyruvate dehydrogenase E1 component subunit beta
isotig00145	K00025	K00164	2-oxoglutarate dehydrogenase E1 component
isotig10619	K00025	K00166	2-oxoisovalerate dehydrogenase E1 component, alpha subunit
isotig12755	K00025	K00167	2-oxoisovalerate dehydrogenase E1 component, beta subunit
isotig08114	K00026	K00207	dihydropyrimidine dehydrogenase (NADP+)
isotig23836	K00027	K00213	7-dehydrocholesterol reductase
isotig24276	K00027	K00222	delta14-sterol reductase
isotig16315	K00029	K00227	lathosterol oxidase
isotig29386	K00029	K00228	coproporphyrinogen III oxidase
isotig03283	K00030	K00231	oxygen-dependent protoporphyrinogen oxidase
isotig03284	K00030	K00232	acyl-CoA oxidase
isotig06432	K00030	K00234	succinate dehydrogenase (ubiquinone) flavoprotein subunit
isotig08486	K00030	K00235	succinate dehydrogenase (ubiquinone) iron-sulfur subunit
isotig27272	K00030	K00236	succinate dehydrogenase (ubiquinone) cytochrome b560 subunit
isotig07353	K00031	K00237	succinate dehydrogenase (ubiquinone) membrane anchor subunit
isotig07589	K00031	K00248	butyryl-CoA dehydrogenase
isotig15747	K00031	K00249	acyl-CoA dehydrogenase
isotig17839	K00031	K00251	3-oxo-5-beta-steroid 4-dehydrogenase
isotig24754	K00031	K00252	glutaryl-CoA dehydrogenase
isotig08092	K00033	K00253	isovaleryl-CoA dehydrogenase
isotig03367	K00036	K00254	dihydroorotate dehydrogenase
isotig03368	K00036	K00255	long-chain-acyl-CoA dehydrogenase
isotig08561	K00036	K00261	glutamate dehydrogenase (NAD(P)+)
isotig20705	K00036	K00273	D-amino-acid oxidase
isotig12725	K00061	K00274	monoamine oxidase
isotig11244	K00069	K00275	pyridoxamine 5'-phosphate oxidase
isotig08356	K00071	K00276	primary-amine oxidase
isotig08198	K00072	K00281	glycine dehydrogenase
isotig11496	K00079	K00286	pyrroline-5-carboxylate reductase
isotig02280	K00088	K00287	dihydrofolate reductase
isotig02281	K00088	K00288	methylenetetrahydrofolate dehydrogenase (NADP+) / methenyltetrahydrofolate cyclohydrolase
isotig04825	K00088	K00294	1-pyrroline-5-carboxylate dehydrogenase
isotig28503	K00100	K00297	methylenetetrahydrofolate reductase (NADPH)
isotig07637	K00102	K00306	sarcosine oxidase / L-pipecolate oxidase
isotig13549	K00102	K00314	sarcosine dehydrogenase
isotig26919	K00102	K00315	dimethylglycine dehydrogenase
isotig05484	K00106	K00318	proline dehydrogenase
isotig16513	K00106	K00323	NAD(P) transhydrogenase
isotig02135	K00108	K00357	dihydropteridine reductase
isotig02136	K00108	K00382	dihydrolipoamide dehydrogenase
isotig06922	K00109	K00411	ubiquinol-cytochrome c reductase iron-sulfur subunit
isotig02237	K00111	K00412	ubiquinol-cytochrome c reductase cytochrome b subunit
isotig02238	K00111	K00413	ubiquinol-cytochrome c reductase cytochrome c1 subunit
isotig01505	K00121	K00414	ubiquinol-cytochrome c reductase core subunit 1
isotig01506	K00121	K00415	ubiquinol-cytochrome c reductase core subunit 2
isotig01507	K00121	K00416	ubiquinol-cytochrome c reductase subunit 6
isotig01508	K00121	K00417	ubiquinol-cytochrome c reductase subunit 7
isotig08308	K00121	K00418	ubiquinol-cytochrome c reductase subunit 8
isotig10170	K00121	K00419	ubiquinol-cytochrome c reductase subunit 9
isotig10225	K00121	K00420	ubiquinol-cytochrome c reductase subunit 10
isotig20155	K00121	K00431	thyroid peroxidase
isotig22451	K00121	K00452	3-hydroxyanthranilate 3,4-dioxygenase
isotig31294	K00121	K00456	cysteine dioxygenase
isotig32412	K00121	K00458	arachidonate 12-lipoxygenase
isotig03840	K00128	K00461	arachidonate 5-lipoxygenase
isotig06190	K00128	K00463	indoleamine 2,3-dioxygenase
isotig06868	K00128	K00472	prolyl 4-hydroxylase
isotig07393	K00128	K00486	kynurenine 3-monooxygenase
isotig14486	K00128	K00488	cytochrome P450, family 27, subfamily A (cholestanetriol 26-monooxygenase)
isotig21090	K00128	K00489	cytochrome P450, family 7, subfamily A (cholesterol 7alpha-monooxygenase)
isotig16664	K00129	K00501	tyrosine 3-monooxygenase
isotig08461	K00134	K00502	tryptophan 5-monooxygenase
isotig08800	K00134	K00505	tyrosinase
isotig17686	K00134	K00509	prostaglandin-endoperoxide synthase 1
HH3EI6T01BIY01	K00134	K00511	squalene monooxygenase
HH3EI6T02CG1AE	K00134	K00515	beta-carotene 15,15'-monooxygenase
HH3EI6T02BU4I9	K00134	K00542	guanidinoacetate N-methyltransferase
HH3EI6T02CD319	K00134	K00543	acetylserotonin N-methyltransferase
isotig02639	K00139	K00544	betaine-homocysteine S-methyltransferase
isotig06070	K00140	K00545	catechol O-methyltransferase
isotig20340	K00142	K00548	5-methyltetrahydrofolate--homocysteine methyltransferase
isotig06505	K00149	K00551	phosphatidylethanolamine N-methyltransferase
isotig18814	K00149	K00558	DNA (cytosine-5-)-methyltransferase
isotig07469	K00157	K00560	thymidylate synthase
isotig09659	K00157	K00591	hexaprenyldihydroxybenzoate methyltransferase
isotig13235	K00161	K00600	glycine hydroxymethyltransferase
isotig14934	K00161	K00602	phosphoribosylaminoimidazolecarboxamide formyltransferase / IMP cyclohydrolase
isotig20711	K00161	K00605	aminomethyltransferase
isotig25326	K00161	K00613	glycine amidinotransferase
isotig07006	K00162	K00615	transketolase
isotig01369	K00164	K00616	transaldolase
isotig01370	K00164	K00622	arylamine N-acetyltransferase
isotig01371	K00164	K00626	acetyl-CoA C-acetyltransferase
isotig01372	K00164	K00627	pyruvate dehydrogenase E2 component (dihydrolipoamide acetyltransferase)
isotig02159	K00164	K00629	glycerol-3-phosphate O-acyltransferase 1/2
isotig02160	K00164	K00643	5-aminolevulinate synthase
isotig19040	K00164	K00654	serine palmitoyltransferase
isotig07196	K00166	K00657	diamine N-acetyltransferase
isotig11726	K00167	K00658	2-oxoglutarate dehydrogenase E2 component (dihydrolipoamide succinyltransferase)
isotig17200	K00181	K00665	fatty acid synthase, animal type
isotig05631	K00207	K00681	gamma-glutamyltranspeptidase
isotig07608	K00213	K00699	glucuronosyltransferase
isotig06994	K00214	K00700	1,4-alpha-glucan branching enzyme
isotig09036	K00214	K00709	histo-blood group ABO system transferase
isotig08677	K00222	K00710	polypeptide N-acetylgalactosaminyltransferase
isotig23228	K00222	K00717	glycoprotein 6-alpha-L-fucosyltransferase
isotig01243	K00227	K00720	ceramide glucosyltransferase
isotig11225	K00227	K00721	dolichol-phosphate mannosyltransferase
isotig07049	K00228	K00722	globoside alpha-N-acetylgalactosaminyltransferase
isotig13298	K00231	K00725	(N-Acetylneuraminyl)-galactosylglucosylceramide N-acetylgalactosaminyltransferase
isotig05522	K00232	K00726	alpha-1,3-mannosyl-glycoprotein beta-1,2-N-acetylglucosaminyltransferase
isotig05729	K00232	K00729	dolichyl-phosphate beta-glucosyltransferase
isotig30215	K00232	K00731	glycoprotein-N-acetylgalactosamine 3-beta-galactosyltransferase
isotig31275	K00232	K00733	xylosylprotein 4-beta-galactosyltransferase
isotig05678	K00234	K00736	alpha-1,6-mannosyl-glycoprotein beta-1,2-N-acetylglucosaminyltransferase
isotig06447	K00235	K00737	beta-1,4-mannosyl-glycoprotein beta-1,4-N-acetylglucosaminyltransferase
isotig20612	K00236	K00738	alpha-1,3-mannosylglycoprotein beta-1,4-N-acetylglucosaminyltransferase A/B
HH3EI6T01AV45A	K00236	K00741	N-acetyllactosaminide beta-1,3-N-acetylglucosaminyltransferase
isotig06601	K00237	K00742	N-acetyllactosaminide beta-1,6-N-acetylglucosaminyltransferase
isotig05974	K00248	K00744	alpha-1,3(6)-mannosylglycoprotein beta-1,6-N-acetyl-glucosaminyltransferase
isotig05961	K00249	K00746	N-acetylgalactosaminyltransferase I
isotig00687	K00251	K00747	chondroitin polymerizing factor
isotig00689	K00251	K00757	uridine phosphorylase
isotig00805	K00251	K00758	thymidine phosphorylase
isotig00806	K00251	K00759	adenine phosphoribosyltransferase
isotig00807	K00251	K00760	hypoxanthine phosphoribosyltransferase
isotig00808	K00251	K00761	uracil phosphoribosyltransferase
isotig00809	K00251	K00763	nicotinate phosphoribosyltransferase
isotig00810	K00251	K00764	amidophosphoribosyltransferase
isotig00811	K00251	K00771	protein xylosyltransferase
isotig00812	K00251	K00772	5'-methylthioadenosine phosphorylase
isotig02634	K00252	K00779	beta-galactoside alpha2,6-sialyltransferase (sialyltransferase 2)
isotig03553	K00252	K00780	beta-galactoside alpha-2,3-sialyltransferase (sialyltransferase 4A)
isotig03554	K00252	K00781	N-acetyllactosaminide alpha-2,3-sialyltransferase (sialyltransferase 6)
isotig06689	K00252	K00787	farnesyl diphosphate synthase
isotig06269	K00253	K00789	S-adenosylmethionine synthetase
isotig09613	K00254	K00791	tRNA dimethylallyltransferase
isotig01251	K00255	K00797	spermidine synthase
isotig01252	K00255	K00798	cob(I)alamin adenosyltransferase
isotig04233	K00257	K00801	farnesyl-diphosphate farnesyltransferase
isotig04234	K00257	K00802	spermine synthase
isotig09390	K00257	K00803	alkyldihydroxyacetonephosphate synthase
isotig02553	K00261	K00804	geranylgeranyl diphosphate synthase, type III
isotig06393	K00272	K00807	leukotriene-C4 synthase
isotig07371	K00273	K00814	alanine transaminase
isotig14277	K00273	K00816	kynurenine---oxoglutarate transaminase / cysteine-S-conjugate beta-lyase
contig00009	K00274	K00819	ornithine--oxo-acid transaminase
isotig26969	K00274	K00820	glucosamine--fructose-6-phosphate aminotransferase (isomerizing)
isotig32407	K00274	K00825	kynurenine/2-aminoadipate aminotransferase
isotig01012	K00275	K00826	branched-chain amino acid aminotransferase
isotig01015	K00275	K00827	alanine-glyoxylate transaminase / (R)-3-amino-2-methylpropionate-pyruvate transaminase
isotig05547	K00276	K00830	alanine-glyoxylate transaminase / serine-glyoxylate transaminase / serine-pyruvate transaminase
isotig09578	K00277	K00831	phosphoserine aminotransferase
isotig01918	K00280	K00844	hexokinase
isotig01920	K00280	K00846	ketohexokinase
isotig12381	K00280	K00849	galactokinase
isotig12384	K00280	K00850	6-phosphofructokinase
isotig05673	K00281	K00854	xylulokinase
isotig10661	K00286	K00856	adenosine kinase
isotig13989	K00286	K00857	thymidine kinase
isotig15805	K00286	K00858	NAD+ kinase
isotig11599	K00287	K00859	dephospho-CoA kinase
isotig06095	K00288	K00861	riboflavin kinase
isotig12627	K00288	K00863	dihydroxyacetone kinase
isotig17563	K00288	K00864	glycerol kinase
isotig19115	K00288	K00868	pyridoxine kinase
isotig02623	K00289	K00869	mevalonate kinase
isotig02624	K00289	K00873	pyruvate kinase
isotig19759	K00289	K00876	uridine kinase
isotig26176	K00289	K00888	phosphatidylinositol 4-kinase
HH3EI6T01A0S0K	K00289	K00889	1-phosphatidylinositol-4-phosphate 5-kinase
isotig05917	K00294	K00893	deoxycitidine kinase
isotig14682	K00294	K00894	ethanolamine kinase
isotig01745	K00297	K00901	diacylglycerol kinase
isotig01746	K00297	K00902	dolichol kinase
isotig01747	K00297	K00904	deoxyguanosine kinase
isotig01078	K00306	K00911	1D-myo-inositol-triphosphate 3-kinase
isotig07424	K00308	K00913	inositol-1,3,4-trisphosphate 5/6-kinase / inositol-tetrakisphosphate 1-kinase
isotig16276	K00308	K00914	phosphatidylinositol 3-kinase
isotig03815	K00311	K00923	phosphatidylinositol-4-phosphate 3-kinase
isotig03816	K00311	K00927	phosphoglycerate kinase
isotig05551	K00314	K00933	creatine kinase
isotig24777	K00315	K00939	adenylate kinase
isotig28549	K00315	K00940	nucleoside-diphosphate kinase
isotig23521	K00318	K00942	guanylate kinase
isotig31403	K00318	K00943	dTMP kinase
isotig10018	K00323	K00948	ribose-phosphate pyrophosphokinase
isotig13247	K00323	K00949	thiamine pyrophosphokinase
isotig24775	K00323	K00953	FAD synthetase
isotig26441	K00323	K00963	UTP--glucose-1-phosphate uridylyltransferase
isotig06934	K00326	K00965	UDPglucose--hexose-1-phosphate uridylyltransferase
isotig10287	K00326	K00966	mannose-1-phosphate guanylyltransferase
isotig02887	K00327	K00967	ethanolamine-phosphate cytidylyltransferase
isotig02888	K00327	K00968	choline-phosphate cytidylyltransferase
isotig09621	K00327	K00972	UDP-N-acetylglucosamine pyrophosphorylase
isotig01694	K00328	K00975	glucose-1-phosphate adenylyltransferase
isotig30185	K00328	K00981	phosphatidate cytidylyltransferase
HH3EI6T02B1RPN	K00328	K00983	N-acylneuraminate cytidylyltransferase
isotig04139	K00344	K00993	ethanolaminephosphotransferase
isotig04140	K00344	K00994	diacylglycerol cholinephosphotransferase
isotig27505	K00346	K00995	CDP-diacylglycerol--glycerol-3-phosphate 3-phosphatidyltransferase
HH3EI6T01BHHSZ	K00357	K00999	CDP-diacylglycerol--inositol 3-phosphatidyltransferase
isotig07853	K00364	K01001	UDP-N-acetylglucosamine--dolichyl-phosphate N-acetylglucosaminephosphotransferase
isotig23724	K00364	K01008	selenide, water dikinase
isotig06237	K00382	K01011	thiosulfate/3-mercaptopyruvate sulfurtransferase
isotig20565	K00382	K01019	galactosylceramide sulfotransferase
isotig02258	K00383	K01045	arylesterase / paraoxonase
isotig02259	K00383	K01046	triacylglycerol lipase
isotig04583	K00384	K01047	phospholipase A2
isotig04584	K00384	K01053	gluconolactonase
isotig05700	K00384	K01057	6-phosphogluconolactonase
isotig18931	K00384	K01061	carboxymethylenebutenolidase
isotig06068	K00387	K01062	1-alkyl-2-acetylglycerophosphocholine esterase
isotig07781	K00411	K01071	oleoyl-
isotig13963	K00411	K01074	palmitoyl-protein thioesterase
isotig02661	K00412	K01077	alkaline phosphatase
isotig02662	K00412	K01079	phosphoserine phosphatase
isotig04790	K00412	K01080	phosphatidate phosphatase
isotig11475	K00412	K01081	5'-nucleotidase
isotig17796	K00412	K01082	3'(2'), 5'-bisphosphate nucleotidase
HH3EI6T01BA08E	K00412	K01084	glucose-6-phosphatase
HH3EI6T01APXFB	K00412	K01091	phosphoglycolate phosphatase
HH3EI6T02CH3PF	K00412	K01092	myo-inositol-1(or 4)-monophosphatase
isotig07659	K00413	K01097	N-acylneuraminate-9-phosphatase
isotig07005	K00414	K01099	phosphatidylinositol-bisphosphatase
isotig07581	K00415	K01106	inositol-1,4,5-trisphosphate 5-phosphatase
isotig07645	K00415	K01107	inositol polyphosphate 1-phosphatase
isotig17163	K00416	K01108	phosphatidylinositol-3-phosphatase
isotig18597	K00416	K01109	inositol polyphosphate-4-phosphatase
isotig25457	K00416	K01115	phospholipase D
isotig05291	K00417	K01132	N-acetylgalactosamine-6-sulfatase
isotig05292	K00417	K01135	arylsulfatase B
isotig30621	K00418	K01136	iduronate 2-sulfatase
isotig16717	K00419	K01137	N-acetylglucosamine-6-sulfatase
isotig19821	K00420	K01176	alpha-amylase
isotig21049	K00420	K01178	glucoamylase
isotig07643	K00432	K01195	beta-glucuronidase
isotig10436	K00432	K01196	glycogen debranching enzyme
isotig12569	K00432	K01197	hyaluronoglucosaminidase
isotig12721	K00432	K01201	glucosylceramidase
isotig14932	K00432	K01202	galactosylceramidase
isotig17368	K00444	K01203	sucrase-isomaltase / oligo-1,6-glucosidase
isotig32537	K00444	K01205	alpha-N-acetylglucosaminidase
isotig04093	K00452	K01217	L-iduronidase
isotig04094	K00452	K01228	mannosyl-oligosaccharide glucosidase
isotig08068	K00452	K01229	lactase-phlorizin hydrolase
isotig07797	K00456	K01230	mannosyl-oligosaccharide alpha-1,2-mannosidase
isotig31709	K00458	K01231	alpha-mannosidase II
isotig19583	K00461	K01242	NAD+ nucleosidase
isotig05533	K00471	K01251	adenosylhomocysteinase
isotig32151	K00472	K01254	leukotriene-A4 hydrolase
isotig05704	K00473	K01255	leucyl aminopeptidase
isotig17979	K00473	K01425	glutaminase
isotig02195	K00474	K01431	beta-ureidopropionase
isotig02196	K00474	K01432	arylformamidase
isotig07270	K00476	K01435	biotinidase
isotig11192	K00476	K01441	alkaline ceramidase
HH3EI6T02BRGWT	K00476	K01464	dihydropyrimidinase
isotig07785	K00477	K01476	arginase
isotig25853	K00477	K01477	allantoicase
isotig01481	K00485	K01480	agmatinase
isotig01482	K00485	K01487	guanine deaminase
isotig02689	K00485	K01488	adenosine deaminase
isotig02690	K00485	K01489	cytidine deaminase
isotig03281	K00485	K01490	AMP deaminase
isotig03282	K00485	K01495	GTP cyclohydrolase I
isotig10424	K00485	K01513	ectonucleotide pyrophosphatase/phosphodiesterase family member 1/3
isotig17971	K00486	K01519	inosine triphosphate pyrophosphatase
isotig02877	K00488	K01520	dUTP pyrophosphatase
isotig02878	K00488	K01555	fumarylacetoacetase
isotig09653	K00488	K01556	kynureninase
isotig26467	K00488	K01565	N-sulfoglucosamine sulfohydrolase
isotig05814	K00489	K01578	malonyl-CoA decarboxylase
isotig17424	K00501	K01581	ornithine decarboxylase
isotig32507	K00502	K01586	diaminopimelate decarboxylase
isotig09340	K00504	K01587	phosphoribosylaminoimidazole carboxylase / phosphoribosylaminoimidazole-succinocarboxamide synthase
isotig13698	K00504	K01590	histidine decarboxylase
isotig25250	K00504	K01593	aromatic-L-amino-acid decarboxylase
isotig07001	K00505	K01594	sulfinoalanine decarboxylase
isotig06172	K00507	K01595	phosphoenolpyruvate carboxylase
isotig12949	K00507	K01596	phosphoenolpyruvate carboxykinase (GTP)
isotig06781	K00510	K01597	diphosphomevalonate decarboxylase
isotig09538	K00510	K01598	phosphopantothenoylcysteine decarboxylase
isotig26410	K00510	K01599	uroporphyrinogen decarboxylase
isotig29191	K00510	K01601	ribulose-bisphosphate carboxylase large chain
HH3EI6T01BG5K3	K00510	K01611	S-adenosylmethionine decarboxylase
isotig08776	K00511	K01613	phosphatidylserine decarboxylase
isotig10222	K00511	K01620	threonine aldolase
isotig03363	K00515	K01623	fructose-bisphosphate aldolase, class I
isotig03364	K00515	K01634	sphinganine-1-phosphate aldolase
isotig05705	K00515	K01640	hydroxymethylglutaryl-CoA lyase
isotig15518	K00515	K01641	hydroxymethylglutaryl-CoA synthase
isotig16400	K00515	K01647	citrate synthase
isotig21785	K00518	K01648	ATP citrate (pro-S)-lyase
isotig01229	K00522	K01679	fumarate hydratase, class II
isotig01230	K00522	K01681	aconitate hydratase 1
isotig01231	K00522	K01689	enolase
isotig04159	K00522	K01697	cystathionine beta-synthase
isotig04160	K00522	K01698	porphobilinogen synthase
isotig04481	K00522	K01710	dTDP-glucose 4,6-dehydratase
isotig14998	K00522	K01711	GDPmannose 4,6-dehydratase
isotig20743	K00522	K01719	uroporphyrinogen-III synthase
isotig22037	K00522	K01745	histidine ammonia-lyase
isotig22758	K00522	K01749	hydroxymethylbilane synthase
isotig24623	K00522	K01754	threonine dehydratase
isotig25078	K00522	K01756	adenylosuccinate lyase
HH3EI6T01AUIL8	K00522	K01758	cystathionine gamma-lyase
HH3EI6T01A2V6K	K00522	K01763	selenocysteine lyase
HH3EI6T01AXU3F	K00522	K01772	ferrochelatase
HH3EI6T01AJ90A	K00522	K01783	ribulose-phosphate 3-epimerase
HH3EI6T01BGB8K	K00522	K01784	UDP-glucose 4-epimerase
HH3EI6T02BT597	K00522	K01793	heparosan-N-sulfate-glucuronate 5-epimerase
HH3EI6T02CBLT3	K00522	K01796	alpha-methylacyl-CoA racemase
isotig29127	K00528	K01800	maleylacetoacetate isomerase
isotig14346	K00542	K01803	triosephosphate isomerase (TIM)
isotig08153	K00544	K01805	xylose isomerase
isotig08758	K00544	K01807	ribose 5-phosphate isomerase A
isotig09278	K00544	K01809	mannose-6-phosphate isomerase
isotig09557	K00544	K01810	glucose-6-phosphate isomerase
isotig31964	K00544	K01816	hydroxypyruvate isomerase
isotig17887	K00545	K01823	isopentenyl-diphosphate delta-isomerase
isotig28482	K00545	K01824	cholestenol delta-isomerase
isotig05575	K00546	K01831	cytochrome P450, family 8, subfamily A (Prostacyclin synthase)
isotig08716	K00546	K01832	cytochrome P450, family 5, subfamily A (thromboxane-A synthase)
isotig24043	K00546	K01834	2,3-bisphosphoglycerate-dependent phosphoglycerate mutase
isotig06406	K00548	K01835	phosphoglucomutase
isotig14722	K00548	K01837	bisphosphoglycerate mutase
isotig24303	K00548	K01840	phosphomannomutase
isotig31149	K00548	K01847	methylmalonyl-CoA mutase
isotig08329	K00551	K01852	lanosterol synthase
isotig23136	K00552	K01858	myo-inositol-1-phosphate synthase
HH3EI6T01BBXMY	K00552	K01885	glutamyl-tRNA synthetase
HH3EI6T02CMHHF	K00555	K01886	glutaminyl-tRNA synthetase
isotig06576	K00558	K01895	acetyl-CoA synthetase
isotig15950	K00558	K01897	long-chain acyl-CoA synthetase
isotig28246	K00558	K01899	succinyl-CoA synthetase alpha subunit
isotig31761	K00558	K01900	succinyl-CoA synthetase beta subunit
isotig14116	K00560	K01908	propionyl-CoA synthetase
isotig26403	K00560	K01915	glutamine synthetase
isotig03601	K00565	K01920	glutathione synthase
isotig03602	K00565	K01922	phosphopantothenate-cysteine ligase
isotig09807	K00569	K01930	folylpolyglutamate synthase
isotig07387	K00573	K01934	5-formyltetrahydrofolate cyclo-ligase
isotig20764	K00573	K01937	CTP synthase
isotig27161	K00573	K01939	adenylosuccinate synthase
isotig09282	K00586	K01942	biotin--protein ligase
isotig08139	K00587	K01945	phosphoribosylamine--glycine ligase
isotig12039	K00591	K01950	NAD+ synthase (glutamine-hydrolysing)
isotig08967	K00597	K01951	GMP synthase (glutamine-hydrolysing)
isotig14694	K00599	K01952	phosphoribosylformylglycinamidine synthase
isotig23328	K00599	K01958	pyruvate carboxylase
isotig03157	K00600	K01965	propionyl-CoA carboxylase alpha chain
isotig03158	K00600	K01966	propionyl-CoA carboxylase beta chain
isotig06330	K00600	K01968	3-methylcrotonyl-CoA carboxylase alpha subunit
isotig08447	K00600	K01969	3-methylcrotonyl-CoA carboxylase beta subunit
isotig10484	K00600	K02108	F-type H+-transporting ATPase subunit a
isotig19530	K00602	K02111	F-type H+-transporting ATPase subunit alpha
isotig20245	K00602	K02113	F-type H+-transporting ATPase subunit delta
isotig27084	K00604	K02125	F-type H+-transporting ATPase subunit 8
isotig10909	K00605	K02126	F-type H+-transporting ATPase subunit a
isotig12002	K00613	K02127	F-type H+-transporting ATPase subunit b
isotig14513	K00613	K02128	F-type H+-transporting ATPase subunit c
isotig05875	K00615	K02129	F-type H+-transporting ATPase subunit e
isotig11980	K00615	K02130	F-type H+-transporting ATPase subunit f
HH3EI6T01AU1R7	K00615	K02131	F-type H+-transporting ATPase subunit 6
isotig08081	K00616	K02132	F-type H+-transporting ATPase subunit alpha
isotig20390	K00616	K02133	F-type H+-transporting ATPase subunit beta
isotig09336	K00621	K02134	F-type H+-transporting ATPase subunit delta
isotig03391	K00622	K02135	F-type H+-transporting ATPase subunit epsilon
isotig03392	K00622	K02136	F-type H+-transporting ATPase subunit gamma
isotig28634	K00622	K02137	F-type H+-transporting ATPase oligomycin sensitivity conferral protein
isotig19344	K00623	K02138	F-type H+-transporting ATPase subunit d
isotig02695	K00624	K02140	F-type H+-transporting ATPase subunit g
isotig02696	K00624	K02144	V-type H+-transporting ATPase 54 kD subunit
isotig02897	K00624	K02145	V-type H+-transporting ATPase subunit A
isotig02898	K00624	K02146	V-type H+-transporting ATPase subunit AC39
isotig11525	K00624	K02147	V-type H+-transporting ATPase subunit B
isotig07931	K00626	K02148	V-type H+-transporting ATPase subunit C
isotig11616	K00626	K02149	V-type H+-transporting ATPase subunit D
isotig15976	K00626	K02150	V-type H+-transporting ATPase subunit E
isotig17964	K00626	K02151	V-type H+-transporting ATPase subunit F
isotig10426	K00627	K02152	V-type H+-transporting ATPase subunit G
isotig10434	K00627	K02153	V-type H+-transporting ATPase subunit H
isotig11674	K00627	K02154	V-type H+-transporting ATPase subunit I
isotig19818	K00629	K02155	V-type H+-transporting ATPase 16kDa proteolipid subunit
HH3EI6T01A8U3N	K00629	K02256	cytochrome c oxidase subunit 1
isotig06335	K00637	K02257	protoheme IX farnesyltransferase
isotig07110	K00637	K02258	cytochrome c oxidase assembly protein subunit 11
isotig06004	K00643	K02259	cytochrome c oxidase assembly protein subunit 15
HH3EI6T01A35ZP	K00643	K02261	cytochrome c oxidase subunit 2
isotig04585	K00649	K02262	cytochrome c oxidase subunit 3
isotig04586	K00649	K02263	cytochrome c oxidase subunit 4
isotig30294	K00649	K02264	cytochrome c oxidase subunit 5a
isotig01734	K00654	K02265	cytochrome c oxidase subunit 5b
isotig01735	K00654	K02266	cytochrome c oxidase subunit 6a
isotig01877	K00654	K02267	cytochrome c oxidase subunit 6b
isotig01878	K00654	K02268	cytochrome c oxidase subunit 6c
isotig01879	K00654	K02271	cytochrome c oxidase subunit 7b
isotig04617	K00654	K02272	cytochrome c oxidase subunit 7c
isotig04618	K00654	K02273	cytochrome c oxidase subunit 8
isotig06737	K00654	K02318	phosphopantetheine adenylyltransferase / dephospho-CoA kinase
isotig17695	K00654	K02320	DNA polymerase alpha subunit A
isotig03598	K00657	K02321	DNA polymerase alpha subunit B
isotig08565	K00657	K02325	DNA polymerase epsilon subunit 2
isotig13527	K00657	K02326	DNA polymerase epsilon subunit 3
isotig23910	K00657	K02327	DNA polymerase delta subunit 1
isotig30800	K00657	K02328	DNA polymerase delta subunit 2
isotig06776	K00658	K02332	DNA polymerase gamma 1
isotig17077	K00658	K02333	DNA polymerase gamma 2
isotig28092	K00658	K02350	DNA polymerase zeta subunit
isotig05472	K00665	K02366	glucuronyl/N-acetylglucosaminyl transferase EXT1
isotig06221	K00665	K02367	glucuronyl/N-acetylglucosaminyl transferase EXT2
isotig09451	K00665	K02369	alpha-1,4-N-acetylglucosaminyltransferase EXTL2
isotig05722	K00666	K02370	alpha-1,4-N-acetylglucosaminyltransferase EXTL3
isotig12724	K00666	K02377	GDP-L-fucose synthase
isotig03575	K00670	K02433	aspartyl-tRNA(Asn)/glutamyl-tRNA (Gln) amidotransferase subunit A
isotig03576	K00670	K02564	glucosamine-6-phosphate deaminase
isotig09257	K00670	K02576	heparan sulfate N-deacetylase/N-sulfotransferase NDST1
isotig10725	K00670	K02577	heparan sulfate N-deacetylase/N-sulfotransferase NDST2
isotig12070	K00670	K02579	heparan sulfate N-deacetylase/N-sulfotransferase NDST4
isotig14131	K00670	K02588	nitrogenase iron protein NifH
isotig14447	K00670	K02684	DNA primase small subunit
isotig30491	K00670	K02685	DNA primase large subunit
isotig05425	K00671	K02690	photosystem I P700 chlorophyll a apoprotein A2
isotig06664	K00671	K02999	DNA-directed RNA polymerase I subunit RPA1
isotig15145	K00671	K03000	DNA-directed RNA polymerase I subunit RPA12
isotig20669	K00671	K03002	DNA-directed RNA polymerase I subunit RPA2
isotig06403	K00681	K03004	DNA-directed RNA polymerase I subunit RPA43
isotig08603	K00681	K03006	DNA-directed RNA polymerase II subunit RPB1
HH3EI6T01AK13Z	K00681	K03007	DNA-directed RNA polymerases I, II, and III subunit RPABC5
HH3EI6T02BZPCP	K00681	K03008	DNA-directed RNA polymerase II subunit RPB11
isotig19371	K00682	K03010	DNA-directed RNA polymerase II subunit RPB2
isotig15165	K00685	K03011	DNA-directed RNA polymerase II subunit RPB3
isotig00880	K00688	K03012	DNA-directed RNA polymerase II subunit RPB4
isotig00881	K00688	K03013	DNA-directed RNA polymerases I, II, and III subunit RPABC1
isotig05505	K00688	K03014	DNA-directed RNA polymerases I, II, and III subunit RPABC2
isotig26158	K00688	K03015	DNA-directed RNA polymerase II subunit RPB7
isotig07922	K00693	K03016	DNA-directed RNA polymerases I, II, and III subunit RPABC3
isotig01219	K00699	K03017	DNA-directed RNA polymerase II subunit RPB9
isotig01220	K00699	K03018	DNA-directed RNA polymerase III subunit RPC1
isotig02773	K00699	K03019	DNA-directed RNA polymerase III subunit RPC10
isotig02774	K00699	K03021	DNA-directed RNA polymerase III subunit RPC2
isotig03047	K00699	K03022	DNA-directed RNA polymerase III subunit RPC8
isotig03048	K00699	K03023	DNA-directed RNA polymerase III subunit RPC3
isotig06595	K00699	K03024	DNA-directed RNA polymerase III subunit RPC7
isotig22052	K00700	K03025	DNA-directed RNA polymerase III subunit RPC6
isotig01981	K00709	K03026	DNA-directed RNA polymerase III subunit RPC4
isotig01982	K00709	K03027	DNA-directed RNA polymerases I and III subunit RPAC1
isotig10881	K00709	K03043	DNA-directed RNA polymerase subunit beta
isotig00500	K00710	K03331	L-xylulose reductase
isotig00501	K00710	K03334	L-amino-acid oxidase
isotig00503	K00710	K03368	beta-galactoside alpha-2,3-sialyltransferase (sialyltransferase 4B)
isotig00504	K00710	K03369	alpha-N-acetyl-neuraminate alpha-2,8-sialyltransferase (sialyltransferase 8E)
isotig06370	K00710	K03372	MFS transporter, PAT family, solute carrier family 33 (acetyl-CoA transportor), member 1
isotig06762	K00710	K03374	N-acetylgalactosaminide alpha-2,6-sialyltransferase (sialyltransferase 7D)
isotig06906	K00710	K03388	heterodisulfide reductase subunit A
isotig07225	K00710	K03392	aminocarboxymuconate-semialdehyde decarboxylase
isotig08854	K00710	K03419	chondroitin polymerizing factor 2
isotig09966	K00710	K03434	N-acetylglucosaminylphosphatidylinositol deacetylase
isotig10435	K00710	K03494	beta-galactoside alpha-2,3-sialyltransferase (sialyltransferase 4C)
isotig10442	K00710	K03504	DNA polymerase delta subunit 3
isotig11365	K00710	K03505	DNA polymerase delta subunit 4
isotig14007	K00710	K03506	DNA polymerase epsilon subunit 4
isotig14085	K00710	K03635	molybdopterin synthase catalytic subunit
isotig14477	K00710	K03639	molybdenum cofactor biosynthesis protein
isotig20520	K00710	K03644	lipoic acid synthetase
isotig26433	K00710	K03661	V-type H+-transporting ATPase 21kDa proteolipid subunit
isotig29060	K00710	K03662	V-type H+-transporting ATPase S1 subunit
isotig29264	K00710	K03663	4-galactosyl-N-acetylglucosaminide 3-alpha-L-fucosyltransferase
isotig30671	K00710	K03781	catalase
isotig11618	K00717	K03783	purine-nucleoside phosphorylase
isotig01525	K00720	K03786	3-dehydroquinate dehydratase II
isotig01526	K00720	K03801	lipoyl(octanoyl) transferase
isotig01527	K00720	K03841	fructose-1,6-bisphosphatase I
isotig01528	K00720	K03842	beta-1,4-mannosyltransferase
isotig18564	K00721	K03843	alpha-1,3/alpha-1,6-mannosyltransferase
isotig02917	K00722	K03844	alpha-1,2-mannosyltransferase
isotig02918	K00722	K03846	alpha-1,2-mannosyltransferase
isotig03001	K00725	K03847	alpha-1,6-mannosyltransferase
isotig03002	K00725	K03848	alpha-1,3-glucosyltransferase
isotig03097	K00725	K03849	alpha-1,3-glucosyltransferase
isotig11477	K00725	K03850	alpha-1,2-glucosyltransferase
isotig14924	K00725	K03857	phosphatidylinositol glycan, class A
isotig21016	K00725	K03858	phosphatidylinositol glycan, class H
isotig04393	K00726	K03859	phosphatidylinositol glycan, class C
isotig04394	K00726	K03860	phosphatidylinositol glycan, class Q
isotig12158	K00728	K03878	NADH-ubiquinone oxidoreductase chain 1
isotig15444	K00728	K03879	NADH-ubiquinone oxidoreductase chain 2
isotig18037	K00728	K03881	NADH-ubiquinone oxidoreductase chain 4
isotig24700	K00728	K03884	NADH-ubiquinone oxidoreductase chain 6
isotig07825	K00729	K03934	NADH dehydrogenase (ubiquinone) Fe-S protein 1
isotig17365	K00736	K03935	NADH dehydrogenase (ubiquinone) Fe-S protein 2
isotig10369	K00737	K03936	NADH dehydrogenase (ubiquinone) Fe-S protein 3
HH3EI6T02BYJQ2	K00737	K03937	NADH dehydrogenase (ubiquinone) Fe-S protein 4
isotig00800	K00738	K03938	NADH dehydrogenase (ubiquinone) Fe-S protein 5
isotig04437	K00738	K03939	NADH dehydrogenase (ubiquinone) Fe-S protein 6
isotig04438	K00738	K03940	NADH dehydrogenase (ubiquinone) Fe-S protein 7
isotig01283	K00741	K03941	NADH dehydrogenase (ubiquinone) Fe-S protein 8
isotig01284	K00741	K03942	NADH dehydrogenase (ubiquinone) flavoprotein 1
isotig04787	K00741	K03943	NADH dehydrogenase (ubiquinone) flavoprotein 2
isotig04788	K00741	K03944	NADH dehydrogenase (ubiquinone) flavoprotein 3
isotig17033	K00742	K03945	NADH dehydrogenase (ubiquinone) 1 alpha subcomplex 1
isotig07372	K00743	K03946	NADH dehydrogenase (ubiquinone) 1 alpha subcomplex 2
isotig18443	K00743	K03948	NADH dehydrogenase (ubiquinone) 1 alpha subcomplex 4
isotig06500	K00744	K03949	NADH dehydrogenase (ubiquinone) 1 alpha subcomplex 5
isotig22727	K00744	K03950	NADH dehydrogenase (ubiquinone) 1 alpha subcomplex 6
isotig11835	K00746	K03952	NADH dehydrogenase (ubiquinone) 1 alpha subcomplex 8
isotig12881	K00747	K03953	NADH dehydrogenase (ubiquinone) 1 alpha subcomplex 9
isotig02679	K00750	K03954	NADH dehydrogenase (ubiquinone) 1 alpha subcomplex 10
isotig02680	K00750	K03955	NADH dehydrogenase (ubiquinone) 1 alpha/beta subcomplex 1
isotig03091	K00752	K03956	NADH dehydrogenase (ubiquinone) 1 alpha subcomplex 11
isotig03092	K00752	K03957	NADH dehydrogenase (ubiquinone) 1 beta subcomplex 1
isotig07606	K00757	K03958	NADH dehydrogenase (ubiquinone) 1 beta subcomplex 2
isotig25612	K00759	K03959	NADH dehydrogenase (ubiquinone) 1 beta subcomplex 3
isotig11973	K00760	K03960	NADH dehydrogenase (ubiquinone) 1 beta subcomplex 4
isotig24026	K00760	K03961	NADH dehydrogenase (ubiquinone) 1 beta subcomplex 5
isotig22049	K00761	K03962	NADH dehydrogenase (ubiquinone) 1 beta subcomplex 6
isotig15575	K00763	K03963	NADH dehydrogenase (ubiquinone) 1 beta subcomplex 7
isotig11620	K00764	K03964	NADH dehydrogenase (ubiquinone) 1 beta subcomplex 8
isotig11439	K00771	K03965	NADH dehydrogenase (ubiquinone) 1 beta subcomplex 9
isotig13352	K00772	K03966	NADH dehydrogenase (ubiquinone) 1 beta subcomplex 10
isotig11120	K00774	K03967	NADH dehydrogenase (ubiquinone) 1 subcomplex unknown 1
isotig31976	K00774	K03968	NADH dehydrogenase (ubiquinone) 1 subcomplex unknown 2
isotig13627	K00779	K04628	2-hydroxyacylsphingosine 1-beta-galactosyltransferase
isotig07336	K00780	K04708	3-dehydrosphinganine reductase
isotig20415	K00780	K04710	ceramide synthetase
isotig30292	K00781	K04712	sphingolipid delta-4 desaturase
isotig31720	K00784	K04714	shingomyelin synthase
HH3EI6T01AXDJQ	K00784	K04718	sphingosine kinase
isotig07215	K00787	K05284	phosphatidylinositol glycan, class M
isotig01271	K00789	K05285	phosphatidylinositol glycan, class N
isotig01272	K00789	K05286	phosphatidylinositol glycan, class B
isotig01273	K00789	K05287	phosphatidylinositol glycan, class F
isotig03219	K00789	K05288	phosphatidylinositol glycan, class O
isotig07271	K00789	K05289	glycosylphosphatidylinositol transamidase
isotig18937	K00789	K05290	phosphatidylinositol glycan, class K
isotig21943	K00789	K05291	phosphatidylinositol glycan, class S
isotig15139	K00791	K05292	phosphatidylinositol glycan, class T
isotig16368	K00797	K05294	glycosylphosphatidylinositol deacylase
isotig03791	K00799	K05304	sialic acid synthase
isotig04117	K00799	K05305	fucokinase
isotig04118	K00799	K05309	microsomal prostaglandin-E synthase 2
isotig04206	K00799	K05350	beta-glucosidase
isotig11924	K00799	K05366	penicillin-binding protein 1A
isotig12170	K00799	K05546	alpha 1,3-glucosidase
isotig17751	K00799	K05579	NAD(P)H-quinone oxidoreductase subunit H
isotig24658	K00799	K05605	3-hydroxyisobutyryl-CoA hydrolase
isotig06313	K00801	K05607	methylglutaconyl-CoA hydratase
isotig10378	K00802	K05857	phospholipase C, delta
isotig22654	K00802	K05858	phospholipase C, beta
isotig13893	K00803	K05859	phospholipase C, gamma
isotig13908	K00803	K05860	phospholipase C, epsilon
isotig20517	K00803	K05917	cytochrome P450, family 51 (sterol 14-demethylase)
isotig04439	K00804	K06124	phosphoethanolamine/phosphocholine phosphatase
isotig20239	K00807	K06125	4-hydroxybenzoate hexaprenyltransferase
isotig07779	K00809	K06126	ubiquinone biosynthesis monooxygenase Coq6
isotig06125	K00814	K06127	ubiquinone biosynthesis methyltransferase
isotig06429	K00814	K06134	ubiquinone biosynthesis monooxygenase Coq7
isotig28155	K00814	K06210	nicotinamide mononucleotide adenylyltransferase
HH3EI6T01AYZLY	K00814	K06928	nucleoside-triphosphatase THEP1
isotig03237	K00816	K06989	aspartate dehydrogenase
isotig03238	K00816	K07127	5-hydroxyisourate hydrolase
isotig10224	K00816	K07151	dolichyl-diphosphooligosaccharide--protein glycosyltransferase
isotig30369	K00816	K07249	retinal dehydrogenase
isotig20360	K00819	K07408	cytochrome P450, family 1, subfamily A, polypeptide 1
isotig22245	K00819	K07411	cytochrome P450, family 2, subfamily A
isotig02046	K00820	K07418	cytochrome P450, family 2, subfamily J
isotig02047	K00820	K07424	cytochrome P450, family 3, subfamily A
isotig06369	K00820	K07425	cytochrome P450, family 4, subfamily A
isotig11552	K00825	K07431	cytochrome P450, family 8, subfamily B (sterol 12-alpha-hydroxylase)
isotig21165	K00826	K07432	beta-1,4-N-acetylglucosaminyltransferase
isotig26956	K00826	K07441	beta-1,4-N-acetylglucosaminyltransferase
isotig04335	K00827	K07508	acetyl-CoA acyltransferase 2
isotig04336	K00827	K07509	acetyl-CoA acyltransferase
isotig27342	K00827	K07511	enoyl-CoA hydratase
isotig04571	K00830	K07513	acetyl-CoA acyltransferase 1
isotig04572	K00830	K07514	enoyl-CoA hydratase / 3-hydroxyacyl-CoA dehydrogenase / 3,2-trans-enoyl-CoA isomerase
isotig02241	K00844	K07515	enoyl-CoA hydratase / long-chain 3-hydroxyacyl-CoA dehydrogenase
isotig02242	K00844	K07542	phosphatidylinositol glycan, class V
isotig03119	K00844	K07553	beta-1,4-galactosyltransferase 6
isotig03120	K00844	K07635	galactoside alpha-1,3-fucosyltransferase 7
isotig05465	K00844	K07748	sterol-4alpha-carboxylate 3-dehydrogenase (decarboxylating)
isotig06758	K00844	K07750	methylsterol monooxygenase
isotig08368	K00844	K07758	pyridoxal phosphatase
isotig09789	K00844	K07820	beta-1,3-galactosyltransferase 2
isotig10563	K00844	K07964	heparanase 1
isotig11932	K00844	K07965	heparanase 2
isotig28255	K00844	K07966	beta-1,4-galactosyltransferase 1
isotig28621	K00844	K07968	beta-1,4-galactosyltransferase 3
HH3EI6T02CHFA2	K00844	K07969	beta-1,4-galactosyltransferase 4
isotig07799	K00846	K07970	beta-1,3-N-acetylglucosaminyltransferase 3
isotig09122	K00846	K08074	ADP-dependent glucokinase
isotig04686	K00849	K08232	monodehydroascorbate reductase (NADH)
isotig11115	K00849	K08281	nicotinamidase/pyrazinamidase
isotig01253	K00850	K08660	cytosolic nonspecific dipeptidase
isotig01254	K00850	K08678	UDP-glucuronate decarboxylase
isotig01255	K00850	K08683	3-hydroxyacyl-CoA dehydrogenase / 3-hydroxy-2-methylbutyryl-CoA dehydrogenase
isotig02893	K00850	K08726	soluble epoxide hydrolase
isotig02894	K00850	K08729	phosphatidylserine synthase 1
isotig05265	K00850	K08730	phosphatidylserine synthase 2
isotig05266	K00850	K08744	cardiolipin synthase
isotig14059	K00850	K08764	sterol carrier protein 2
isotig16530	K00850	K08912	light-harvesting complex II chlorophyll a/b binding protein 1
isotig19173	K00850	K08963	methylthioribose-1-phosphate isomerase
isotig23729	K00850	K08964	methylthioribulose-1-phosphate dehydratase
isotig26798	K00850	K08967	1,2-dihydroxy-3-keto-5-methylthiopentene dioxygenase
isotig27726	K00850	K09458	3-oxoacyl-
isotig29500	K00850	K09478	short/branched chain acyl-CoA dehydrogenase
isotig16927	K00852	K09479	very long chain acyl-CoA dehydrogenase
isotig04877	K00854	K09653	C1GALT1-specific chaperone 1
isotig04878	K00854	K09658	dolichyl-phosphate mannosyltransferase polypeptide 2, regulatory subunit
isotig01947	K00856	K09659	dolichyl-phosphate mannosyltransferase polypeptide 3
isotig01948	K00856	K09662	N-acetylglucosaminyltransferase 3, mucin type
isotig01949	K00856	K09663	beta-1,6-N-acetylglucosaminyltransferase 4
isotig09032	K00856	K09680	type II pantothenate kinase
isotig15659	K00856	K09699	2-oxoisovalerate dehydrogenase E2 component (dihydrolipoyl transacylase)
HH3EI6T01A51DX	K00856	K09828	delta24-sterol reductase
isotig03673	K00857	K09881	acylglycerol kinase
isotig03674	K00857	K10105	lipoyltransferase 1
isotig18685	K00857	K10532	heparan-alpha-glucosaminide N-acetyltransferase
isotig01843	K00858	K10572	inositol-pentakisphosphate 2-kinase
isotig01844	K00858	K10712	cysteamine dioxygenase
isotig16630	K00858	K10807	ribonucleoside-diphosphate reductase subunit M1
isotig18993	K00858	K10808	ribonucleoside-diphosphate reductase subunit M2
isotig19844	K00858	K11001	phosphatidylinositol glycan anchor biosynthesis, class Y
isotig13089	K00859	K11067	N-acetylglutamate synthase
isotig06032	K00861	K11140	aminopeptidase N
isotig00249	K00863	K11142	cytosol aminopeptidase
isotig00251	K00863	K11147	dehydrogenase/reductase SDR family member 4
isotig00253	K00863	K11149	dehydrogenase/reductase SDR family member 9
isotig00256	K00863	K11150	retinol dehydrogenase 8
isotig00258	K00863	K11151	retinol dehydrogenase 10
isotig11367	K00863	K11153	retinol dehydrogenase 12
isotig05835	K00864	K11154	retinol dehydrogenase 16
isotig20971	K00864	K11155	diacylglycerol O-acyltransferase 1
isotig27439	K00864	K11160	diacylglycerol O-acyltransferase 2
isotig10259	K00869	K11188	peroxiredoxin 6, 1-Cys peroxiredoxin
isotig07837	K00871	K11204	glutamate--cysteine ligase catalytic subunit
isotig02141	K00873	K11205	glutamate--cysteine ligase regulatory subunit
isotig02142	K00873	K11262	acetyl-CoA carboxylase / biotin carboxylase
isotig07088	K00873	K11351	NADH dehydrogenase (ubiquinone) 1 beta subcomplex 11
isotig30899	K00873	K11352	NADH dehydrogenase (ubiquinone) 1 alpha subcomplex 12
isotig03519	K00876	K11353	NADH dehydrogenase (ubiquinone) 1 alpha subcomplex 13
isotig03520	K00876	K11517	(S)-2-hydroxy-acid oxidase
isotig04113	K00876	K11538	isobutyryl-CoA dehydrogenase
isotig08699	K00876	K11540	carbamoyl-phosphate synthase / aspartate carbamoyltransferase / dihydroorotase
isotig23230	K00876	K11751	5'-nucleotidase / UDP-sugar diphosphatase
isotig25826	K00876	K11987	prostaglandin-endoperoxide synthase 2
isotig09328	K00884	K11992	acyl-CoA thioesterase 8
isotig02863	K00888	K12047	maltase-glucoamylase
isotig02864	K00888	K12298	bile salt-stimulated lipase
isotig04371	K00888	K12309	beta-galactosidase
isotig04372	K00888	K12316	lysosomal alpha-glucosidase
isotig07457	K00888	K12348	acid ceramidase
isotig10267	K00888	K12349	neutral ceramidase
isotig10314	K00888	K12350	sphingomyelin phosphodiesterase
isotig19088	K00888	K12351	sphingomyelin phosphodiesterase 2
isotig22465	K00888	K12352	sphingomyelin phosphodiesterase 3
isotig07431	K00889	K12353	sphingomyelin phosphodiesterase 4
isotig08347	K00889	K12354	ectonucleotide pyrophosphatase/phosphodiesterase family member 7
isotig14056	K00889	K12373	hexosaminidase
isotig19481	K00889	K12405	3-hydroxyacyl-CoA dehydrogenase / 3a,7a,12a-trihydroxy-5b-cholest-24-enoyl-CoA hydratase
isotig19557	K00893	K12406	pyruvate kinase isozymes R/L
isotig08395	K00894	K12408	cholest-5-ene-3beta,7alpha-diol 3beta-dehydrogenase
isotig11410	K00894	K12409	bifunctional UDP-N-acetylglucosamine 2-epimerase / N-acetylmannosamine kinase
isotig16147	K00894	K12657	delta-1-pyrroline-5-carboxylate synthetase
isotig20459	K00894	K12666	oligosaccharyltransferase complex subunit alpha (ribophorin I)
isotig00961	K00898	K12667	oligosaccharyltransferase complex subunit delta (ribophorin II)
isotig00962	K00898	K12668	oligosaccharyltransferase complex subunit epsilon
isotig00963	K00898	K12669	oligosaccharyltransferase complex subunit gamma
isotig00964	K00898	K12670	oligosaccharyltransferase complex subunit beta
isotig05523	K00898	K13247	L-gulonate 3-dehydrogenase
isotig08528	K00898	K13273	phosphomevalonate kinase
isotig19707	K00898	K13369	estradiol 17beta-dehydrogenase / testosterone 17beta-dehydrogenase / retinol dehydrogenase
isotig01477	K00901	K13370	estradiol 17beta-dehydrogenase / testosterone 17beta-dehydrogenase /
isotig01478	K00901	K13373	estradiol 17beta-dehydrogenase / 3-keto steroid reductase
isotig01479	K00901	K13403	methylenetetrahydrofolate dehydrogenase(NAD+) / 5,10-methenyltetrahydrofolate cyclohydrolase
isotig01480	K00901	K13421	uridine monophosphate synthetase
isotig02250	K00901	K13506	glycerol-3-phosphate O-acyltransferase 3/4
isotig02251	K00901	K13509	lysophosphatidate acyltransferase
isotig02375	K00901	K13510	lysophosphatidylcholine acyltransferase / lyso-PAF acetyltransferase
isotig02376	K00901	K13513	lysocardiolipin and lysophospholipid acyltransferase
isotig03643	K00901	K13517	lysophospholipid acyltransferase 1/2
isotig03644	K00901	K13523	lysophosphatidic acid acyltransferase / lysophosphatidylinositol acyltransferase
isotig05031	K00901	K13524	4-aminobutyrate aminotransferase / (S)-3-amino-2-methylpropionate transaminase
isotig05032	K00901	K13644	choline/ethanolamine phosphotransferase
isotig06380	K00901	K13711	phosphatidylinositol 4-kinase type 2
isotig07343	K00901	K13712	phosphatidylinositol-4-phosphate 5-kinase-like protein 1
isotig10355	K00901	K13748	alpha-1,3-mannosylglycoprotein beta-1,4-N-acetylglucosaminyltransferase C
isotig13584	K00901	K13800	UMP-CMP kinase
isotig14903	K00901	K13809	UMP-CMP kinase 2, mitochondrial
isotig14982	K00901	K13811	3'-phosphoadenosine 5'-phosphosulfate synthase
isotig17022	K00901	K13937	hexose-6-phosphate dehydrogenase
isotig18652	K00901	K13953	alcohol dehydrogenase, propanol-preferring
isotig23289	K00901	K13990	glutamate formiminotransferase / formiminotetrahydrofolate cyclodeaminase
isotig26282	K00901	K13997	dihydrolipoamide dehydrogenase-binding protein of pyruvate dehydrogenase complex
isotig27749	K00901	K14074	pancreatic lipase-related protein 1
isotig28433	K00901	K14085	aldehyde dehydrogenase family 7 member A1
isotig30937	K00901	K14156	choline/ethanolamine kinase
HH3EI6T01AQ5M3	K00901	K14157	alpha-aminoadipic semialdehyde synthase
HH3EI6T02BYKXY	K00901	K14163	bifunctional glutamyl/prolyl-tRNA synthetase
isotig05633	K00902	K14454	aspartate aminotransferase, cytoplasmic
isotig02737	K00905	K14455	aspartate aminotransferase, mitchondrial
isotig02738	K00905	K14621	phospholipase B1, membrane-associated
isotig13572	K00905	K14655	tRNA pseudouridine synthase 8
isotig28883	K00905	K14677	aminoacylase
isotig02581	K00907	K14756	klotho
isotig02582	K00907	K15013	long-chain-fatty-acid--CoA ligase ACSBG
isotig05263	K00907	K15374	trafficking kinesin-binding protein 2
isotig05264	K00907	K15717	prostamide/prostaglandin F2alpha synthase
isotig22081	K00907	K15728	phosphatidate phosphatase LPIN
isotig19506	K00910	K15729	microsomal prostaglandin-E synthase 1
isotig06662	K00911	K15730	cytosolic prostaglandin-E synthase
isotig20763	K00911	K15759	inositol monophosphatase 3
isotig05541	K00913	K15779	phosphoglucomutase / phosphopentomutase
isotig13808	K00913
isotig17879	K00913	ko05200	Pathways in cancer (186)
isotig07250	K00914	K00444	wingless-type MMTV integration site family, member 5
isotig09768	K00914	K00922	phosphatidylinositol-4,5-bisphosphate 3-kinase
isotig08802	K00920	K01110	phosphatidylinositol-3,4,5-trisphosphate 3-phosphatase
isotig16903	K00920	K01384	wingless-type MMTV integration site family, member 11
isotig31276	K00920	K01398	matrix metalloproteinase-2 (gelatinase A)
HH3EI6T02CFD5I	K00920	K01403	matrix metalloproteinase-9 (gelatinase B)
isotig09914	K00921	K01558	wingless-type MMTV integration site family, member 16
isotig17835	K00921	K01679	fumarate hydratase, class II
isotig31171	K00921	K02085	adenomatosis polyposis coli protein
isotig06984	K00922	K02089	cyclin-dependent kinase 4
isotig09470	K00922	K02091	cyclin-dependent kinase 6
isotig12132	K00922	K02105	catenin beta 1
isotig15543	K00922	K02157	axin 1
isotig15586	K00922	K02158	BCL2-antagonist of cell death
isotig19439	K00922	K02159	apoptosis regulator BAX
isotig22463	K00922	K02161	apoptosis regulator BCL-2
isotig26412	K00922	K02187	caspase 3
isotig30604	K00922	K02206	cyclin-dependent kinase 2
isotig02675	K00923	K02219	cyclin-dependent kinase regulatory subunit CKS1
isotig02676	K00923	K02353	segment polarity protein dishevelled
isotig04303	K00923	K02354	frizzled 4
isotig04304	K00923	K02375	frizzled 5/8
isotig04921	K00923	K02376	frizzled 6
isotig04922	K00923	K02432	frizzled 1/7
isotig06066	K00923	K02580	nuclear factor NF-kappa-B p105 subunit
isotig26753	K00923	K02649	phosphoinositide-3-kinase, regulatory subunit
isotig27469	K00923	K02677	classical protein kinase C
isotig06441	K00927	K02833	GTPase HRas
isotig17813	K00927	K02842	frizzled 9/10
isotig06607	K00933	K03083	glycogen synthase kinase 3 beta
isotig06797	K00933	K03099	son of sevenless
isotig14103	K00933	K03173	TNF receptor-associated factor 2
isotig15405	K00933	K03174	TNF receptor-associated factor 3
HH3EI6T02BVVXF	K00933	K03175	TNF receptor-associated factor 6
isotig29484	K00934	K03176	neurotrophic tyrosine kinase receptor type 1
isotig02959	K00939	K03868	RING-box protein 1
isotig02960	K00939	K03870	cullin 2
isotig08278	K00939	K03871	von Hippel-Lindau disease tumor supressor
isotig11956	K00939	K03872	transcription elongation factor B, polypeptide 1
isotig15233	K00939	K03873	transcription elongation factor B, polypeptide 2
isotig29755	K00939	K03875	F-box and leucine-rich repeat protein 1 (S-phase kinase-associated protein 2)
isotig14584	K00940	K04079	molecular chaperone HtpG
isotig17511	K00940	K04358	fibroblast growth factor
isotig22794	K00940	K04359	platelet derived growth factor A/B
isotig30966	K00940	K04361	epidermal growth factor receptor
isotig05153	K00942	K04362	fibroblast growth factor receptor 1
isotig05154	K00942	K04363	platelet-derived growth factor receptor alpha
isotig13795	K00942	K04364	growth factor receptor-binding protein 2
isotig23636	K00942	K04365	B-Raf proto-oncogene serine/threonine-protein kinase
isotig25785	K00942	K04366	RAF proto-oncogene serine/threonine-protein kinase
isotig29185	K00942	K04368	mitogen-activated protein kinase kinase 1
HH3EI6T01A8UEJ	K00942	K04369	mitogen-activated protein kinase kinase 2
isotig06888	K00948	K04371	extracellular signal-regulated kinase 1/2
isotig13768	K00948	K04377	Myc proto-oncogene protein
isotig15436	K00948	K04379	proto-oncogene protein c-fos
isotig30474	K00948	K04385	axin 2
isotig09366	K00949	K04388	TGF-beta receptor type-2
isotig20572	K00953	K04390	tumor necrosis factor receptor superfamily member 6
isotig26860	K00953	K04392	Ras-related C3 botulinum toxin substrate 1
isotig07680	K00962	K04393	cell division control protein 42
isotig01754	K00963	K04398	caspase 8
isotig01755	K00963	K04399	caspase 9
isotig07395	K00965	K04411	serine/threonine kinase 4
isotig17270	K00966	K04438	proto-oncogene C-crk
isotig06170	K00967	K04440	c-Jun N-terminal kinase
isotig07341	K00967	K04448	transcription factor AP-1
isotig24191	K00967	K04451	tumor protein p53
isotig02927	K00968	K04453	Max protein
isotig02928	K00968	K04456	RAC serine/threonine-protein kinase
isotig09042	K00968	K04467	inhibitor of nuclear factor kappa-B kinase subunit alpha
isotig20111	K00968	K04469	nuclear factor of kappa light polypeptide gene enhancer in B-cells 2
isotig06609	K00972	K04482	DNA repair protein RAD51
isotig10811	K00972	K04491	transcription factor 7-like 2
isotig11243	K00972	K04496	C-terminal binding protein
isotig15249	K00972	K04498	E1A/CREB-binding protein
isotig19777	K00974	K04500	mothers against decapentaplegic homolog 2/3
isotig03877	K00981	K04501	mothers against decapentaplegic homolog 4
isotig03878	K00981	K04503	cyclin D1
isotig06768	K00983	K04504	peroxisome proliferator-activated receptor delta
isotig09214	K00993	K04513	Ras homolog gene family, member A
isotig05952	K00994	K04570	BCL2-like 1 (apoptosis regulator Bcl-X)
isotig17915	K00995	K04662	bone morphogenetic protein 2/4
isotig08106	K00999	K04692	signal transducer and activator of transcription 3
isotig06698	K01001	K04706	protein inhibitor of activated STAT
isotig08500	K01008	K04707	E3 ubiquitin-protein ligase CBL
isotig16480	K01008	K04725	baculoviral IAP repeat-containing protein 2/3/4/7/8
isotig10312	K01011	K04726	BH3 interacting domain death agonist
isotig10393	K01011	K04734	NF-kappa-B inhibitor alpha
isotig14452	K01011	K04735	transcription factor p65
isotig13616	K01019	K05061	granulocyte colony-stimulating factor receptor
isotig14054	K01019	K05083	receptor tyrosine-protein kinase erbB-2
isotig08413	K01021	K05087	insulin-like growth factor 1 receptor
isotig13443	K01021	K05089	platelet-derived growth factor receptor beta
isotig18175	K01024	K05090	macrophage colony-stimulating factor 1 receptor
isotig06419	K01025	K05091	proto-oncogene tyrosine-protein kinase Kit
isotig06766	K01025	K05092	fms-related tyrosine kinase 3
isotig08062	K01025	K05093	fibroblast growth factor receptor 2
isotig09184	K01025	K05094	fibroblast growth factor receptor 3
isotig10190	K01025	K05099	proto-oncogene tyrosine-protein kinase Met
isotig06181	K01027	K05126	proto-oncogene tyrosine-protein kinase Ret
isotig13383	K01027	K05448	vascular endothelial growth factor A/B, PGF
isotig07632	K01045	K05449	vascular endothelial growth factor C/D
isotig21535	K01045	K05460	hepatocyte growth factor
HH3EI6T01AO2ME	K01045	K05461	KIT ligand
isotig27887	K01046	K05635	laminin, gamma 1
isotig02167	K01047	K05636	laminin, beta 1
isotig02168	K01047	K05689	cadherin 1, type 1, E-cadherin
isotig05608	K01047	K05691	catenin (cadherin-associated protein), alpha
isotig07065	K01047	K05717	fibronectin 1
isotig07150	K01047	K05719	integrin beta 1
isotig10211	K01047	K05725	PTK2 protein tyrosine kinase 2
isotig27209	K01047	K05859	phospholipase C, gamma
HH3EI6T01BDCB6	K01047	K06067	histone deacetylase 1/2
isotig03357	K01049	K06225	patched 1
isotig03358	K01049	K06226	smoothened
isotig00708	K01052	K06229	suppressor of fused
isotig00709	K01052	K06230	zinc finger protein GLI
isotig00710	K01052	K06231	hedgehog interacting protein
isotig00711	K01052	K06237	collagen, type IV, alpha
isotig00712	K01052	K06240	laminin, alpha 3/5
isotig00713	K01052	K06241	laminin, alpha 4
isotig00714	K01052	K06243	laminin, beta 2
isotig00715	K01052	K06244	laminin, beta 3
isotig08970	K01053	K06247	laminin, gamma 3
isotig22878	K01056	K06481	integrin alpha 2
isotig08208	K01057	K06482	integrin alpha 3
isotig13954	K01059	K06485	integrin alpha 6
isotig02475	K01061	K06487	integrin alpha V
isotig06348	K01062	K06618	retinoblastoma-associated protein
isotig06674	K01062	K06619	proto-oncogene tyrosine-protein kinase ABL1
isotig07501	K01062	K06620	E2F transcription factor 1/3
isotig07755	K01062	K06624	cyclin-dependent kinase inhibitor 1B
isotig08530	K01062	K06625	cyclin-dependent kinase inhibitor 1A
HH3EI6T01AUE88	K01062	K06626	cyclin E
isotig03165	K01066	K06643	transformed 3T3 cell double minute 2, p53-binding protein
isotig03166	K01066	K06765	deleted in colorectal carcinoma
isotig02791	K01068	K07201	forkhead box protein O1
isotig02792	K01068	K07203	FKBP12-rapamycin complex-associated protein
isotig10509	K01068	K07209	inhibitor of nuclear factor kappa-B kinase subunit beta
isotig32492	K01068	K07210	inhibitor of nuclear factor kappa-B kinase subunit gamma
isotig06874	K01069	K07299	MFS transporter, SP family, solute carrier family 2 (facilitated glucose transporter), member 1
HH3EI6T02B56MS	K01069	K07827	GTPase KRas
isotig11692	K01070	K07834	Ras-related protein Ral-A
isotig16064	K01071	K07835	Ras-related protein Ral-B
isotig09581	K01074	K08015	Ras association domain-containing protein 5
isotig18394	K01074	K08268	hypoxia-inducible factor 1 alpha
isotig00361	K01077	K08524	retinoid X receptor alpha
isotig00363	K01077	K08525	retinoid X receptor beta
isotig00364	K01077	K08527	retinoic acid receptor alpha
isotig01393	K01077	K08530	peroxisome proliferator-activated receptor gamma
isotig01394	K01077	K08731	baculoviral IAP repeat-containing 5
isotig01395	K01077	K08732	ral guanine nucleotide dissociation stimulator
isotig01396	K01077	K08733	DCC-interacting protein 13 alpha
isotig11239	K01077	K08734	DNA mismatch repair protein MLH1
isotig15779	K01077	K08735	DNA mismatch repair protein MSH2
isotig16295	K01077	K08737	DNA mismatch repair protein MSH6
isotig28758	K01077	K08738	cytochrome c
isotig03065	K01080	K08773	RalA-binding protein 1
isotig03066	K01080	K08803	death-associated protein kinase
isotig05802	K01080	K08845	A-Raf proto-oncogene serine/threonine-protein kinase
isotig06027	K01080	K08878	breakpoint cluster region protein
isotig08617	K01080	K09055	CCAAT/enhancer binding protein (C/EBP), alpha
isotig14348	K01080	K09095	hypoxia-inducible factor 2 alpha
isotig15315	K01080	K09097	aryl hydrocarbon receptor nuclear translocator
isotig17054	K01080	K09288	coiled-coil domain-containing protein 6
isotig25170	K01080	K09289	nuclear receptor coactivator 4
isotig29179	K01080	K09290	tropomyosin 3
isotig31398	K01080	K09291	nucleoprotein TPR
isotig05458	K01081	K09292	protein TFG
isotig05916	K01081	K09438	transcription factor PU.1
isotig07325	K01081	K09487	heat shock protein 90kDa beta
isotig07533	K01081	K09592	hypoxia-inducible factor prolyl hydroxylase
isotig16265	K01081	K09848	TNF receptor-associated factor 4
isotig17622	K01081	K09849	TNF receptor-associated factor 5
isotig04095	K01082	K09850	Ras association domain-containing protein 1
isotig04096	K01082	K10030	interleukin 8
isotig08375	K01084	K10055	zinc finger and BTB domain-containing protein 16
isotig01274	K01090	K10056	junction plakoglobin
isotig01275	K01090	K11217	Janus kinase 1
isotig01276	K01090	K11220	signal transducer and activator of transcription 1
isotig05562	K01090	K11224	signal transducer and activator of transcription 5B
isotig05858	K01090	K11987	prostaglandin-endoperoxide synthase 2
isotig07248	K01090	K13375	transforming growth factor beta-1
isotig07471	K01090	K13376	transforming growth factor beta-2
isotig11168	K01090	K13377	transforming growth factor beta-3
isotig12295	K01090	K15589	aryl hydrocarbon receptor nuclear translocator 2
isotig17508	K01090
isotig19147	K01090	ko01110	Biosynthesis of secondary metabolites(155)
isotig20218	K01090	K00002	alcohol dehydrogenase (NADP+)
isotig21652	K01090	K00012	UDPglucose 6-dehydrogenase
isotig28593	K01090	K00016	L-lactate dehydrogenase
HH3EI6T01BC5ST	K01090	K00021	hydroxymethylglutaryl-CoA reductase (NADPH)
isotig13534	K01091	K00022	3-hydroxyacyl-CoA dehydrogenase
isotig01285	K01092	K00025	malate dehydrogenase
isotig13146	K01092	K00026	malate dehydrogenase
isotig32626	K01092	K00030	isocitrate dehydrogenase (NAD+)
HH3EI6T01A5DOQ	K01092	K00031	isocitrate dehydrogenase
HH3EI6T01BDYEE	K01097	K00033	6-phosphogluconate dehydrogenase
isotig03619	K01099	K00036	glucose-6-phosphate 1-dehydrogenase
isotig03620	K01099	K00088	IMP dehydrogenase
isotig05504	K01099	K00106	xanthine dehydrogenase/oxidase
isotig07086	K01099	K00121	S-(hydroxymethyl)glutathione dehydrogenase / alcohol dehydrogenase
isotig11479	K01099	K00128	aldehyde dehydrogenase (NAD+)
isotig18088	K01099	K00134	glyceraldehyde 3-phosphate dehydrogenase
isotig29148	K01099	K00149	aldehyde dehydrogenase family 9 member A1
isotig30686	K01099	K00161	pyruvate dehydrogenase E1 component subunit alpha
HH3EI6T01A7AS5	K01099	K00162	pyruvate dehydrogenase E1 component subunit beta
HH3EI6T01A4C25	K01099	K00164	2-oxoglutarate dehydrogenase E1 component
HH3EI6T01AL3A5	K01099	K00166	2-oxoisovalerate dehydrogenase E1 component, alpha subunit
HH3EI6T01A6FJZ	K01099	K00167	2-oxoisovalerate dehydrogenase E1 component, beta subunit
HH3EI6T01A7T1T	K01099	K00213	7-dehydrocholesterol reductase
HH3EI6T01A8RJ3	K01099	K00222	delta14-sterol reductase
HH3EI6T01BGIW0	K01099	K00227	lathosterol oxidase
HH3EI6T01BFMW0	K01099	K00228	coproporphyrinogen III oxidase
HH3EI6T01A5N1M	K01099	K00231	oxygen-dependent protoporphyrinogen oxidase
HH3EI6T02BWCE3	K01099	K00234	succinate dehydrogenase (ubiquinone) flavoprotein subunit
isotig15681	K01102	K00235	succinate dehydrogenase (ubiquinone) iron-sulfur subunit
isotig23170	K01102	K00236	succinate dehydrogenase (ubiquinone) cytochrome b560 subunit
isotig02657	K01103	K00237	succinate dehydrogenase (ubiquinone) membrane anchor subunit
isotig02658	K01103	K00248	butyryl-CoA dehydrogenase
isotig03009	K01103	K00249	acyl-CoA dehydrogenase
isotig03010	K01103	K00257
isotig03233	K01103	K00274	monoamine oxidase
isotig03234	K01103	K00276	primary-amine oxidase
isotig04033	K01103	K00286	pyrroline-5-carboxylate reductase
isotig04034	K01103	K00318	proline dehydrogenase
isotig06324	K01103	K00382	dihydrolipoamide dehydrogenase
isotig06735	K01103	K00505	tyrosinase
isotig30116	K01103	K00511	squalene monooxygenase
isotig31793	K01103	K00548	5-methyltetrahydrofolate--homocysteine methyltransferase
isotig00777	K01104	K00591	hexaprenyldihydroxybenzoate methyltransferase
isotig00778	K01104	K00600	glycine hydroxymethyltransferase
isotig00779	K01104	K00602	phosphoribosylaminoimidazolecarboxamide formyltransferase / IMP cyclohydrolase
isotig00780	K01104	K00615	transketolase
isotig00781	K01104	K00616	transaldolase
isotig01433	K01104	K00622	arylamine N-acetyltransferase
isotig01434	K01104	K00626	acetyl-CoA C-acetyltransferase
isotig01436	K01104	K00627	pyruvate dehydrogenase E2 component (dihydrolipoamide acetyltransferase)
isotig02363	K01104	K00658	2-oxoglutarate dehydrogenase E2 component (dihydrolipoamide succinyltransferase)
isotig02364	K01104	K00760	hypoxanthine phosphoribosyltransferase
isotig03577	K01104	K00764	amidophosphoribosyltransferase
isotig03578	K01104	K00787	farnesyl diphosphate synthase
isotig04343	K01104	K00789	S-adenosylmethionine synthetase
isotig04875	K01104	K00791	tRNA dimethylallyltransferase
isotig04876	K01104	K00801	farnesyl-diphosphate farnesyltransferase
isotig06413	K01104	K00804	geranylgeranyl diphosphate synthase, type III
isotig07121	K01104	K00819	ornithine--oxo-acid transaminase
isotig08361	K01104	K00826	branched-chain amino acid aminotransferase
isotig08774	K01104	K00830	alanine-glyoxylate transaminase / serine-glyoxylate transaminase / serine-pyruvate transaminase
isotig09688	K01104	K00844	hexokinase
isotig09803	K01104	K00850	6-phosphofructokinase
isotig11210	K01104	K00869	mevalonate kinase
isotig12160	K01104	K00873	pyruvate kinase
isotig12343	K01104	K00927	phosphoglycerate kinase
isotig12800	K01104	K00939	adenylate kinase
isotig15332	K01104	K00940	nucleoside-diphosphate kinase
isotig16975	K01104	K00948	ribose-phosphate pyrophosphokinase
isotig17093	K01104	K00963	UTP--glucose-1-phosphate uridylyltransferase
isotig17613	K01104	K00966	mannose-1-phosphate guanylyltransferase
isotig18316	K01104	K01053	gluconolactonase
isotig19500	K01104	K01057	6-phosphogluconolactonase
isotig19699	K01104	K01081	5'-nucleotidase
isotig20295	K01104	K01092	myo-inositol-1(or 4)-monophosphatase
isotig21554	K01104	K01476	arginase
isotig22142	K01104	K01490	AMP deaminase
isotig22318	K01104	K01581	ornithine decarboxylase
isotig23519	K01104	K01586	diaminopimelate decarboxylase
isotig23638	K01104	K01590	histidine decarboxylase
isotig24296	K01104	K01593	aromatic-L-amino-acid decarboxylase
isotig30159	K01104	K01596	phosphoenolpyruvate carboxykinase (GTP)
isotig30893	K01104	K01597	diphosphomevalonate decarboxylase
isotig30920	K01104	K01599	uroporphyrinogen decarboxylase
isotig30932	K01104	K01620	threonine aldolase
HH3EI6T01AZHGM	K01104	K01623	fructose-bisphosphate aldolase, class I
HH3EI6T01BHBBD	K01104	K01640	hydroxymethylglutaryl-CoA lyase
HH3EI6T01BGJOG	K01104	K01641	hydroxymethylglutaryl-CoA synthase
isotig16861	K01106	K01647	citrate synthase
isotig18608	K01106	K01648	ATP citrate (pro-S)-lyase
isotig22080	K01106	K01679	fumarate hydratase, class II
isotig22375	K01106	K01681	aconitate hydratase 1
isotig22537	K01106	K01689	enolase
HH3EI6T01AVNI2	K01106	K01698	porphobilinogen synthase
HH3EI6T02CJM7L	K01106	K01710	dTDP-glucose 4,6-dehydratase
isotig07328	K01107	K01719	uroporphyrinogen-III synthase
isotig26851	K01107	K01749	hydroxymethylbilane synthase
isotig03977	K01108	K01754	threonine dehydratase
isotig03978	K01108	K01756	adenylosuccinate lyase
isotig05780	K01109	K01772	ferrochelatase
isotig07875	K01109	K01783	ribulose-phosphate 3-epimerase
isotig10785	K01109	K01785	aldose 1-epimerase
isotig13679	K01109	K01803	triosephosphate isomerase (TIM)
isotig15556	K01109	K01807	ribose 5-phosphate isomerase A
isotig18525	K01109	K01809	mannose-6-phosphate isomerase
isotig20503	K01109	K01810	glucose-6-phosphate isomerase
isotig04337	K01110	K01823	isopentenyl-diphosphate delta-isomerase
isotig04338	K01110	K01824	cholestenol delta-isomerase
isotig10832	K01110	K01834	2,3-bisphosphoglycerate-dependent phosphoglycerate mutase
isotig17494	K01110	K01835	phosphoglucomutase
isotig08733	K01112	K01840	phosphomannomutase
isotig09232	K01112	K01852	lanosterol synthase
isotig14749	K01112	K01858	myo-inositol-1-phosphate synthase
isotig15141	K01112	K01885	glutamyl-tRNA synthetase
isotig22135	K01112	K01895	acetyl-CoA synthetase
isotig32127	K01112	K01899	succinyl-CoA synthetase alpha subunit
isotig32306	K01112	K01900	succinyl-CoA synthetase beta subunit
isotig02767	K01115	K01945	phosphoribosylamine--glycine ligase
isotig02768	K01115	K01952	phosphoribosylformylglycinamidine synthase
isotig06880	K01115	K02257	protoheme IX farnesyltransferase
isotig13258	K01115	K02259	cytochrome c oxidase assembly protein subunit 15
isotig16184	K01115	K03783	purine-nucleoside phosphorylase
isotig24577	K01115	K03786	3-dehydroquinate dehydratase II
isotig07902	K01120	K03841	fructose-1,6-bisphosphatase I
isotig08224	K01120	K05350	beta-glucosidase
isotig11083	K01120	K05917	cytochrome P450, family 51 (sterol 14-demethylase)
isotig18544	K01120	K06125	4-hydroxybenzoate hexaprenyltransferase
isotig19250	K01120	K06126	ubiquinone biosynthesis monooxygenase Coq6
isotig21164	K01120	K06127	ubiquinone biosynthesis methyltransferase
isotig21666	K01120	K06134	ubiquinone biosynthesis monooxygenase Coq7
isotig22149	K01120	K07508	acetyl-CoA acyltransferase 2
isotig22695	K01120	K07509	acetyl-CoA acyltransferase
isotig06083	K01121	K07511	enoyl-CoA hydratase
isotig25749	K01122	K07513	acetyl-CoA acyltransferase 1
isotig01262	K01125	K07515	enoyl-CoA hydratase / long-chain 3-hydroxyacyl-CoA dehydrogenase
isotig01263	K01125	K08074	ADP-dependent glucokinase
isotig01264	K01125	K08683	3-hydroxyacyl-CoA dehydrogenase / 3-hydroxy-2-methylbutyryl-CoA dehydrogenase
isotig08409	K01128	K09478	short/branched chain acyl-CoA dehydrogenase
isotig20365	K01128	K09699	2-oxoisovalerate dehydrogenase E2 component (dihydrolipoyl transacylase)
isotig04703	K01131	K09828	delta24-sterol reductase
isotig04704	K01131	K11188	peroxiredoxin 6, 1-Cys peroxiredoxin
isotig19862	K01132	K11731	citronellyl-CoA dehydrogenase
isotig06647	K01134	K11751	5'-nucleotidase / UDP-sugar diphosphatase
isotig14980	K01136	K11778	ditrans,polycis-polyprenyl diphosphate synthase
isotig04991	K01137	K12504	decaprenyl-diphosphate synthase subunit 1
isotig04992	K01137	K12505	decaprenyl-diphosphate synthase subunit 2
isotig05783	K01137	K13953	alcohol dehydrogenase, propanol-preferring
isotig21390	K01139	K14085	aldehyde dehydrogenase family 7 member A1
isotig21975	K01148	K14157	alpha-aminoadipic semialdehyde synthase
HH3EI6T02BT1ZQ	K01148	K14163	bifunctional glutamyl/prolyl-tRNA synthetase
isotig04837	K01158	K14454	aspartate aminotransferase, cytoplasmic
isotig04838	K01158	K14455	aspartate aminotransferase, mitchondrial
isotig05812	K01158	K14677	aminoacylase
isotig11154	K01158	K15759	inositol monophosphatase 3
isotig20076	K01158	K15779	phosphoglucomutase / phosphopentomutase
isotig28790	K01158
isotig06978	K01166	ko05166	HTLV-I infection(146)
isotig06344	K01173	K00444	wingless-type MMTV integration site family, member 5
isotig03313	K01175	K00787	farnesyl diphosphate synthase
isotig03314	K01175	K00922	phosphatidylinositol-4,5-bisphosphate 3-kinase
isotig10802	K01175	K01384	wingless-type MMTV integration site family, member 11
isotig13129	K01175	K01558	wingless-type MMTV integration site family, member 16
HH3EI6T01ATHHI	K01175	K02085	adenomatosis polyposis coli protein
HH3EI6T01A34BU	K01175	K02089	cyclin-dependent kinase 4
isotig22021	K01176	K02105	catenin beta 1
isotig00618	K01178	K02159	apoptosis regulator BAX
isotig22368	K01178	K02180	cell cycle arrest protein BUB3
HH3EI6T02CI66M	K01178	K02325	DNA polymerase epsilon subunit 2
isotig00787	K01183	K02326	DNA polymerase epsilon subunit 3
isotig00788	K01183	K02327	DNA polymerase delta subunit 1
isotig00789	K01183	K02328	DNA polymerase delta subunit 2
isotig00790	K01183	K02330	DNA polymerase beta subunit
isotig07620	K01183	K02353	segment polarity protein dishevelled
isotig07640	K01183	K02354	frizzled 4
isotig11036	K01183	K02375	frizzled 5/8
isotig17738	K01183	K02376	frizzled 6
isotig21222	K01183	K02432	frizzled 1/7
isotig25773	K01183	K02537	mitotic spindle assembly checkpoint protein MAD2
isotig28462	K01183	K02580	nuclear factor NF-kappa-B p105 subunit
isotig29852	K01183	K02649	phosphoinositide-3-kinase, regulatory subunit
isotig29954	K01183	K02678	c-ets proto-oncogene protein
HH3EI6T01A8LXU	K01183	K02833	GTPase HRas
HH3EI6T02CAEDX	K01183	K02842	frizzled 9/10
isotig07615	K01186	K03083	glycogen synthase kinase 3 beta
isotig02749	K01189	K03120	transcription initiation factor TFIID TATA-box-binding protein
isotig02750	K01189	K03158	tumor necrosis factor receptor superfamily member 1A
isotig02605	K01191	K03160	tumor necrosis factor receptor superfamily member 5
isotig02606	K01191	K03348	anaphase-promoting complex subunit 1
isotig06111	K01194	K03349	anaphase-promoting complex subunit 2
isotig02314	K01195	K03350	anaphase-promoting complex subunit 3
isotig02315	K01195	K03351	anaphase-promoting complex subunit 4
isotig01509	K01196	K03354	anaphase-promoting complex subunit 7
isotig01510	K01196	K03355	anaphase-promoting complex subunit 8
isotig01511	K01196	K03357	anaphase-promoting complex subunit 10
isotig01512	K01196	K03358	anaphase-promoting complex subunit 11
isotig14705	K01196	K03359	anaphase-promoting complex subunit 12
isotig21841	K01196	K03363	cell division cycle 20, cofactor of APC complex
isotig03059	K01197	K03504	DNA polymerase delta subunit 3
isotig03060	K01197	K03505	DNA polymerase delta subunit 4
isotig03637	K01201	K03506	DNA polymerase epsilon subunit 4
isotig03638	K01201	K04345	protein kinase A
isotig03759	K01202	K04348	protein phosphatase 3, catalytic subunit
isotig03760	K01202	K04359	platelet derived growth factor A/B
isotig15498	K01203	K04363	platelet-derived growth factor receptor alpha
isotig19788	K01203	K04374	activating transcription factor 4
isotig31846	K01203	K04375	ETS domain-containing protein Elk-1
isotig06402	K01204	K04376	ETS domain-containing protein Elk-4
isotig11406	K01204	K04377	Myc proto-oncogene protein
HH3EI6T02CH7W4	K01204	K04378	serum response factor
isotig06382	K01205	K04379	proto-oncogene protein c-fos
isotig13699	K01205	K04387	interleukin 1 receptor type II
isotig07114	K01206	K04388	TGF-beta receptor type-2
isotig07122	K01206	K04421	mitogen-activated protein kinase kinase kinase 3
isotig12634	K01217	K04430	mitogen-activated protein kinase kinase 4
isotig21154	K01217	K04440	c-Jun N-terminal kinase
isotig14954	K01227	K04446	nuclear factor of activated T-cells, cytoplasmic, calcineurin-dependent
isotig05443	K01229	K04448	transcription factor AP-1
isotig19610	K01229	K04450	activating transcription factor 2
isotig23921	K01229	K04451	tumor protein p53
isotig26967	K01229	K04456	RAC serine/threonine-protein kinase
isotig03229	K01230	K04466	mitogen-activated protein kinase kinase kinase 14
isotig03230	K01230	K04467	inhibitor of nuclear factor kappa-B kinase subunit alpha
isotig09755	K01230	K04469	nuclear factor of kappa light polypeptide gene enhancer in B-cells 2
isotig14188	K01230	K04498	E1A/CREB-binding protein
isotig23316	K01230	K04500	mothers against decapentaplegic homolog 2/3
isotig27975	K01230	K04501	mothers against decapentaplegic homolog 4
isotig32737	K01230	K04502	fos-like antigen 1
HH3EI6T01A9G59	K01230	K04503	cyclin D1
isotig06176	K01231	K04570	BCL2-like 1 (apoptosis regulator Bcl-X)
isotig06378	K01231	K04725	baculoviral IAP repeat-containing protein 2/3/4/7/8
isotig07716	K01242	K04728	ataxia telangiectasia mutated family protein
isotig05585	K01251	K04734	NF-kappa-B inhibitor alpha
isotig05991	K01251	K04735	transcription factor p65
isotig06471	K01251	K04802	proliferating cell nuclear antigen
isotig12767	K01251	K05069	interleukin 2 receptor beta
isotig20062	K01251	K05070	interleukin 2 receptor gamma
isotig31555	K01251	K05074	interleukin 15 receptor alpha
isotig06415	K01253	K05089	platelet-derived growth factor receptor beta
isotig07068	K01253	K05433	interleukin 15
isotig28455	K01253	K05468	lymphotoxin alpha (TNF superfamily, member 1)
isotig06703	K01254	K05770	benzodiazapine receptor
isotig14958	K01254	K05856	lymphocyte-specific protein tyrosine kinase
isotig31971	K01254	K05862	voltage-dependent anion channel protein 1
isotig07428	K01255	K05863	solute carrier family 25 (mitochondrial adenine nucleotide translocator), member 4/5/6/31
isotig17426	K01255	K05870	cAMP response element-binding protein 1
isotig17683	K01255	K06062	histone acetyltransferase
isotig05864	K01257	K06271	talin
isotig20750	K01257	K06452	T-cell surface glycoprotein CD3 gamma chain
isotig27813	K01257	K06464	integrin beta 2
isotig32203	K01257	K06527	vascular cell adhesion molecule 1
isotig06644	K01262	K06618	retinoblastoma-associated protein
isotig11867	K01262	K06620	E2F transcription factor 1/3
isotig03125	K01265	K06625	cyclin-dependent kinase inhibitor 1A
isotig14616	K01265	K06637	mitotic checkpoint serine/threonine-protein kinase BUB1 beta
isotig17432	K01265	K06640	serine/threonine-protein kinase ATR
isotig07522	K01267	K06641	serine/threonine-protein kinase Chk2
isotig26757	K01267	K06724	neuropilin 1
isotig07896	K01273	K06751	major histocompatibility complex, class I
isotig05951	K01275	K06752	major histocompatibility complex, class II
isotig07004	K01276	K07209	inhibitor of nuclear factor kappa-B kinase subunit beta
isotig06315	K01277	K07210	inhibitor of nuclear factor kappa-B kinase subunit gamma
isotig02793	K01278	K07299	MFS transporter, SP family, solute carrier family 2 (facilitated glucose transporter), member 1
isotig02794	K01278	K07827	GTPase KRas
isotig18847	K01278	K07829	Ras-related protein R-Ras
isotig29208	K01278	K07830	Ras-related protein R-Ras2
isotig29665	K01278	K07831	Ras-related protein M-Ras
HH3EI6T01BBX2I	K01278	K07936	GTP-binding nuclear protein Ran
isotig05733	K01279	K08042	adenylate cyclase 2
HH3EI6T01A2NY8	K01280	K08043	adenylate cyclase 3
isotig05460	K01283	K08045	adenylate cyclase 5
isotig27341	K01283	K08046	adenylate cyclase 6
isotig32275	K01283	K08047	adenylate cyclase 7
HH3EI6T01A9R3U	K01283	K08049	adenylate cyclase 9
HH3EI6T02B4UYO	K01283	K08054	calnexin
HH3EI6T02CM6SV	K01283	K08057	calreticulin
isotig07871	K01285	K08065	nuclear transcription Y subunit beta
isotig07283	K01291	K08874	transformation/transcription domain-associated protein
isotig14280	K01292	K09027	X box-binding protein 1
isotig03343	K01294	K09032	activating transcription factor 3
isotig06987	K01294	K09052	cAMP response element modulator
isotig09520	K01298	K09053	activating transcription factor 1
isotig00873	K01301	K09063	transcription factor E2-alpha
isotig00874	K01301	K09203	early growth response protein 1
isotig00875	K01301	K09253	transcription factor RelB
isotig00876	K01301	K09420	myb proto-oncogene protein
isotig00877	K01301	K09421	myb-related protein
isotig13703	K01301	K09438	transcription factor PU.1
isotig15544	K01301	K10151	cyclin D2
isotig18001	K01301	K10785	T-cell receptor beta chain V region
isotig19452	K01301	K11217	Janus kinase 1
isotig31655	K01301	K11224	signal transducer and activator of transcription 5B
isotig31832	K01301	K12076	disks large protein 1
HH3EI6T01AN13W	K01301	K13375	transforming growth factor beta-1
HH3EI6T01A3JF5	K01301	K13376	transforming growth factor beta-2
isotig03517	K01303	K13377	transforming growth factor beta-3
isotig03518	K01303	K14290	exportin-1
isotig13755	K01303	K15040	voltage-dependent anion channel protein 2
isotig07264	K01304	K15304	Ran-binding protein 3
isotig30111	K01304	K15305	vacuole morphology and inheritance protein 14
isotig05645	K01307	K15306	Ran-binding protein 1
isotig14976	K01310	K15307	G protein pathway suppressor 2
isotig27381	K01310	K15309	CREB-regulated transcription coactivator
HH3EI6T01BHLEH	K01310	K15310	tumor protein p53-inducible nuclear protein 1
isotig14644	K01311
isotig18084	K01311	ko04010	MAPK signaling pathway (137)
isotig14651	K01312	K01047	phospholipase A2
isotig15356	K01312	K02187	caspase 3
isotig32563	K01312	K02308	death-associated protein 6
isotig19709	K01313	K02580	nuclear factor NF-kappa-B p105 subunit
isotig13357	K01314	K02677	classical protein kinase C
isotig13933	K01315	K02833	GTPase HRas
isotig01087	K01316	K03099	son of sevenless
isotig01088	K01316	K03158	tumor necrosis factor receptor superfamily member 1A
isotig01089	K01316	K03173	TNF receptor-associated factor 2
isotig06919	K01316	K03175	TNF receptor-associated factor 6
isotig19463	K01316	K03176	neurotrophic tyrosine kinase receptor type 1
isotig10949	K01319	K03283	heat shock 70kDa protein 1/8
isotig01868	K01322	K04344	voltage-dependent calcium channel P/Q type alpha-1A
isotig17659	K01322	K04345	protein kinase A
isotig24067	K01322	K04346	guanine nucleotide binding protein (G protein), alpha 12
isotig16321	K01326	K04347	guanine nucleotide binding protein (G protein), gamma 12
isotig22863	K01326	K04348	protein phosphatase 3, catalytic subunit
isotig03295	K01331	K04350	RAS guanyl-releasing protein 1
isotig03296	K01331	K04352	Ras GTPase-activating protein 1
isotig07507	K01332	K04353	Ras-related protein Rap-1A
isotig16049	K01332	K04355	brain-derived neurotrophic factor
isotig19804	K01332	K04358	fibroblast growth factor
isotig29939	K01333	K04359	platelet derived growth factor A/B
isotig07838	K01334	K04361	epidermal growth factor receptor
isotig16411	K01334	K04362	fibroblast growth factor receptor 1
isotig08841	K01338	K04363	platelet-derived growth factor receptor alpha
isotig14586	K01338	K04364	growth factor receptor-binding protein 2
isotig15870	K01338	K04365	B-Raf proto-oncogene serine/threonine-protein kinase
isotig12518	K01340	K04366	RAF proto-oncogene serine/threonine-protein kinase
isotig16897	K01340	K04368	mitogen-activated protein kinase kinase 1
isotig13302	K01345	K04369	mitogen-activated protein kinase kinase 2
isotig14613	K01346	K04370	mitogen-activated protein kinase kinase 1 interacting protein 1
isotig14894	K01346	K04371	extracellular signal-regulated kinase 1/2
isotig27486	K01346	K04372	MAP kinase interacting serine/threonine kinase
isotig27615	K01346	K04373	p90 ribosomal S6 kinase
isotig18796	K01348	K04374	activating transcription factor 4
isotig04279	K01349	K04375	ETS domain-containing protein Elk-1
isotig04280	K01349	K04376	ETS domain-containing protein Elk-4
isotig11587	K01349	K04377	Myc proto-oncogene protein
isotig14206	K01349	K04378	serum response factor
isotig31126	K01349	K04379	proto-oncogene protein c-fos
HH3EI6T02CNDG6	K01349	K04380	microtubule-associated protein tau
isotig16670	K01358	K04387	interleukin 1 receptor type II
isotig07397	K01363	K04388	TGF-beta receptor type-2
isotig09898	K01363	K04390	tumor necrosis factor receptor superfamily member 6
isotig08952	K01365	K04392	Ras-related C3 botulinum toxin substrate 1
HH3EI6T01AXQXG	K01365	K04393	cell division control protein 42
isotig09556	K01366	K04402	growth arrest and DNA-damage-inducible protein
isotig30422	K01366	K04403	TAK1-binding protein 1
isotig02595	K01367	K04404	TAK1-binding protein 2
isotig02596	K01367	K04405	evolutionarily conserved signaling intermediate in Toll pathways
isotig05674	K01367	K04406	mitogen-activated protein kinase kinase kinase kinase 3
isotig22405	K01367	K04407	mitogen-activated protein kinase kinase kinase kinase 4
HH3EI6T01BDGG0	K01368	K04409	p21-activated kinase 1
isotig07047	K01369	K04410	p21-activated kinase 2
isotig17289	K01369	K04411	serine/threonine kinase 4
isotig06822	K01370	K04412	serine/threonine kinase 3
isotig07403	K01370	K04414	mitogen-activated protein kinase kinase kinase kinase 2
isotig14680	K01370	K04415	mitogen-activated protein kinase kinase kinase 8
isotig20934	K01370	K04419	mitogen-activated protein kinase kinase kinase 11
isotig24419	K01370	K04420	mitogen-activated protein kinase kinase kinase 2
isotig08175	K01371	K04421	mitogen-activated protein kinase kinase kinase 3
isotig15770	K01372	K04422	mitogen-activated protein kinase kinase kinase 13
isotig15937	K01372	K04424	sterile alpha motif and leucine zipper containing kinase AZK
isotig08060	K01373	K04426	mitogen-activated protein kinase kinase kinase 5
isotig19888	K01374	K04427	mitogen-activated protein kinase kinase kinase 7
isotig20494	K01374	K04428	mitogen-activated protein kinase kinase kinase 4
isotig06462	K01379	K04429	thousand and one amino acid protein kinase
isotig06918	K01379	K04430	mitogen-activated protein kinase kinase 4
isotig01361	K01389	K04431	mitogen-activated protein kinase kinase 7
isotig01362	K01389	K04433	mitogen-activated protein kinase kinase 6
isotig01363	K01389	K04434	mitogen-activated protein kinase 8 interacting protein 1
isotig01364	K01389	K04435	mitogen-activated protein kinase 8 interacting protein 2
isotig06374	K01392	K04436	mitogen-activated protein kinase 8 interacting protein 3
isotig32101	K01392	K04437	filamin
isotig05515	K01395	K04438	proto-oncogene C-crk
isotig17164	K01395	K04439	beta-arrestin
isotig21064	K01395	K04440	c-Jun N-terminal kinase
isotig22504	K01395	K04441	p38 MAP kinase
isotig29378	K01395	K04442	mitogen-activated protein kinase-activated protein kinase 5
HH3EI6T02CHNKH	K01395	K04443	mitogen-activated protein kinase-activated protein kinase 2
isotig05987	K01398	K04444	mitogen-activated protein kinase-activated protein kinase 3
isotig14224	K01403	K04445	mitogen-,stress activated protein kinases
HH3EI6T02B3UV2	K01403	K04448	transcription factor AP-1
isotig08251	K01408	K04449	transcription factor jun-D
isotig09703	K01408	K04450	activating transcription factor 2
isotig19129	K01409	K04451	tumor protein p53
isotig12806	K01410	K04453	Max protein
isotig25500	K01410	K04455	heat shock 27kDa protein 1
isotig03275	K01411	K04456	RAC serine/threonine-protein kinase
isotig03276	K01411	K04457	protein phosphatase 1A (formerly 2C)
isotig11880	K01411	K04458	protein-tyrosine phosphatase
isotig20209	K01411	K04459	dual specificity phosphatase
isotig22128	K01411	K04460	protein phosphatase 5
isotig08376	K01412	K04461	protein phosphatase 1B (formerly 2C)
isotig17347	K01412	K04463	mitogen-activated protein kinase kinase 5
isotig04017	K01415	K04464	mitogen-activated protein kinase 7
isotig04018	K01415	K04465	nuclear receptor subfamily 4 group A member 1
isotig08969	K01415	K04466	mitogen-activated protein kinase kinase kinase 14
isotig10437	K01415	K04467	inhibitor of nuclear factor kappa-B kinase subunit alpha
isotig13912	K01415	K04468	nemo like kinase
isotig18549	K01415	K04469	nuclear factor of kappa light polypeptide gene enhancer in B-cells 2
isotig29374	K01415	K04519	interleukin 1 beta
isotig02865	K01425	K04735	transcription factor p65
isotig02866	K01425	K04849	voltage-dependent calcium channel N type alpha-1B
isotig12582	K01425	K04851	voltage-dependent calcium channel L type alpha-1D
isotig13432	K01425	K04852	voltage-dependent calcium channel R type alpha-1E
isotig18514	K01431	K04853	voltage-dependent calcium channel L type alpha-1F
isotig07512	K01432	K04854	voltage-dependent calcium channel T type alpha-1G
isotig08613	K01435	K04855	voltage-dependent calcium channel T type alpha-1H
isotig07663	K01437	K04858	voltage-dependent calcium channel alpha-2/delta-1
isotig10276	K01437	K04859	voltage-dependent calcium channel alpha-2/delta-2
isotig05929	K01443	K04860	voltage-dependent calcium channel alpha-2/delta-3
isotig15606	K01444	K04861	voltage-dependent calcium channel alpha-2/delta-4
isotig08448	K01446	K04869	voltage-dependent calcium channel gamma-4
isotig04323	K01456	K05089	platelet-derived growth factor receptor beta
isotig04324	K01456	K05093	fibroblast growth factor receptor 2
isotig06915	K01464	K05094	fibroblast growth factor receptor 3
isotig09710	K01476	K05095	fibroblast growth factor receptor 4
isotig12808	K01476	K05866	cell division cycle 25B
isotig30552	K01477	K06268	protein phosphatase 3, regulatory subunit
isotig08080	K01480	K07209	inhibitor of nuclear factor kappa-B kinase subunit beta
isotig05656	K01481	K07210	inhibitor of nuclear factor kappa-B kinase subunit gamma
isotig20123	K01482	K07827	GTPase KRas
HH3EI6T02BQBHZ	K01482	K07829	Ras-related protein R-Ras
isotig05599	K01487	K07830	Ras-related protein R-Ras2
isotig23673	K01487	K07831	Ras-related protein M-Ras
isotig06623	K01488	K07836	Ras-related protein Rap-1B
isotig16272	K01489	K08018	Rap guanine nucleotide exchange factor (GEF) 2
isotig25215	K01489	K08052	neurofibromin 1
isotig06390	K01490	K09253	transcription factor RelB
isotig07570	K01490	K12326	Ras-specific guanine nucleotide-releasing factor 2
isotig08063	K01490	K12361	RAS guanyl-releasing protein 2
isotig13702	K01490	K12362	RAS guanyl-releasing protein 3
isotig20434	K01490	K13375	transforming growth factor beta-1
isotig10783	K01500	K13376	transforming growth factor beta-2
isotig10983	K01507	K13377	transforming growth factor beta-3
isotig11720	K01507
isotig05840	K01509	ko05016	Huntington's disease (133)
HH3EI6T01AP18Q	K01509	K00234	succinate dehydrogenase (ubiquinone) flavoprotein subunit
isotig11382	K01510	K00235	succinate dehydrogenase (ubiquinone) iron-sulfur subunit
isotig21210	K01510	K00236	succinate dehydrogenase (ubiquinone) cytochrome b560 subunit
isotig16138	K01511	K00237	succinate dehydrogenase (ubiquinone) membrane anchor subunit
isotig05787	K01513	K00411	ubiquinol-cytochrome c reductase iron-sulfur subunit
isotig10429	K01513	K00412	ubiquinol-cytochrome c reductase cytochrome b subunit
isotig13609	K01513	K00413	ubiquinol-cytochrome c reductase cytochrome c1 subunit
isotig20661	K01513	K00414	ubiquinol-cytochrome c reductase core subunit 1
HH3EI6T02BXXQ8	K01513	K00415	ubiquinol-cytochrome c reductase core subunit 2
isotig06912	K01514	K00416	ubiquinol-cytochrome c reductase subunit 6
isotig30495	K01514	K00417	ubiquinol-cytochrome c reductase subunit 7
isotig12542	K01517	K00418	ubiquinol-cytochrome c reductase subunit 8
isotig19863	K01519	K00419	ubiquinol-cytochrome c reductase subunit 9
isotig02473	K01520	K00420	ubiquinol-cytochrome c reductase subunit 10
isotig02474	K01520	K02084	apoptotic protease-activating factor
isotig04841	K01527	K02125	F-type H+-transporting ATPase subunit 8
isotig04842	K01527	K02126	F-type H+-transporting ATPase subunit a
isotig12432	K01527	K02127	F-type H+-transporting ATPase subunit b
isotig13323	K01527	K02128	F-type H+-transporting ATPase subunit c
isotig14082	K01527	K02131	F-type H+-transporting ATPase subunit 6
isotig22434	K01527	K02132	F-type H+-transporting ATPase subunit alpha
isotig31218	K01527	K02133	F-type H+-transporting ATPase subunit beta
isotig01721	K01528	K02134	F-type H+-transporting ATPase subunit delta
isotig01722	K01528	K02135	F-type H+-transporting ATPase subunit epsilon
isotig01723	K01528	K02136	F-type H+-transporting ATPase subunit gamma
isotig04057	K01528	K02137	F-type H+-transporting ATPase oligomycin sensitivity conferral protein
isotig04058	K01528	K02138	F-type H+-transporting ATPase subunit d
isotig06407	K01528	K02159	apoptosis regulator BAX
isotig09120	K01528	K02187	caspase 3
isotig10553	K01528	K02256	cytochrome c oxidase subunit 1
isotig11773	K01528	K02261	cytochrome c oxidase subunit 2
isotig16164	K01528	K02262	cytochrome c oxidase subunit 3
isotig23577	K01528	K02263	cytochrome c oxidase subunit 4
isotig28090	K01528	K02264	cytochrome c oxidase subunit 5a
isotig06805	K01529	K02265	cytochrome c oxidase subunit 5b
isotig17876	K01529	K02266	cytochrome c oxidase subunit 6a
isotig21996	K01529	K02267	cytochrome c oxidase subunit 6b
isotig00421	K01530	K02268	cytochrome c oxidase subunit 6c
isotig00422	K01530	K02270	cytochrome c oxidase subunit 7a
isotig00743	K01530	K02271	cytochrome c oxidase subunit 7b
isotig00744	K01530	K02272	cytochrome c oxidase subunit 7c
isotig00745	K01530	K02273	cytochrome c oxidase subunit 8
isotig00746	K01530	K03006	DNA-directed RNA polymerase II subunit RPB1
isotig00747	K01530	K03007	DNA-directed RNA polymerases I, II, and III subunit RPABC5
isotig00748	K01530	K03008	DNA-directed RNA polymerase II subunit RPB11
isotig04167	K01530	K03010	DNA-directed RNA polymerase II subunit RPB2
isotig04168	K01530	K03011	DNA-directed RNA polymerase II subunit RPB3
isotig06039	K01530	K03012	DNA-directed RNA polymerase II subunit RPB4
isotig07843	K01530	K03013	DNA-directed RNA polymerases I, II, and III subunit RPABC1
isotig08026	K01530	K03014	DNA-directed RNA polymerases I, II, and III subunit RPABC2
isotig09137	K01530	K03015	DNA-directed RNA polymerase II subunit RPB7
isotig10485	K01530	K03016	DNA-directed RNA polymerases I, II, and III subunit RPABC3
isotig10905	K01530	K03017	DNA-directed RNA polymerase II subunit RPB9
isotig12042	K01530	K03120	transcription initiation factor TFIID TATA-box-binding protein
isotig15951	K01530	K03129	transcription initiation factor TFIID subunit 4
isotig17304	K01530	K03934	NADH dehydrogenase (ubiquinone) Fe-S protein 1
isotig17351	K01530	K03935	NADH dehydrogenase (ubiquinone) Fe-S protein 2
isotig18466	K01530	K03936	NADH dehydrogenase (ubiquinone) Fe-S protein 3
isotig22152	K01530	K03937	NADH dehydrogenase (ubiquinone) Fe-S protein 4
isotig28477	K01530	K03938	NADH dehydrogenase (ubiquinone) Fe-S protein 5
isotig28917	K01530	K03939	NADH dehydrogenase (ubiquinone) Fe-S protein 6
isotig31942	K01530	K03940	NADH dehydrogenase (ubiquinone) Fe-S protein 7
isotig32049	K01530	K03941	NADH dehydrogenase (ubiquinone) Fe-S protein 8
HH3EI6T02CHR1S	K01530	K03942	NADH dehydrogenase (ubiquinone) flavoprotein 1
isotig02789	K01533	K03943	NADH dehydrogenase (ubiquinone) flavoprotein 2
isotig02790	K01533	K03944	NADH dehydrogenase (ubiquinone) flavoprotein 3
isotig08453	K01533	K03945	NADH dehydrogenase (ubiquinone) 1 alpha subcomplex 1
isotig21804	K01533	K03946	NADH dehydrogenase (ubiquinone) 1 alpha subcomplex 2
HH3EI6T02CDEV2	K01535	K03948	NADH dehydrogenase (ubiquinone) 1 alpha subcomplex 4
isotig05451	K01537	K03949	NADH dehydrogenase (ubiquinone) 1 alpha subcomplex 5
isotig30434	K01538	K03950	NADH dehydrogenase (ubiquinone) 1 alpha subcomplex 6
isotig01730	K01539	K03952	NADH dehydrogenase (ubiquinone) 1 alpha subcomplex 8
isotig01731	K01539	K03953	NADH dehydrogenase (ubiquinone) 1 alpha subcomplex 9
isotig01732	K01539	K03954	NADH dehydrogenase (ubiquinone) 1 alpha subcomplex 10
isotig02444	K01539	K03955	NADH dehydrogenase (ubiquinone) 1 alpha/beta subcomplex 1
isotig02445	K01539	K03956	NADH dehydrogenase (ubiquinone) 1 alpha subcomplex 11
isotig10121	K01539	K03957	NADH dehydrogenase (ubiquinone) 1 beta subcomplex 1
isotig14579	K01539	K03958	NADH dehydrogenase (ubiquinone) 1 beta subcomplex 2
isotig18118	K01539	K03959	NADH dehydrogenase (ubiquinone) 1 beta subcomplex 3
isotig19282	K01539	K03960	NADH dehydrogenase (ubiquinone) 1 beta subcomplex 4
isotig19943	K01539	K03961	NADH dehydrogenase (ubiquinone) 1 beta subcomplex 5
isotig24762	K01539	K03962	NADH dehydrogenase (ubiquinone) 1 beta subcomplex 6
isotig31025	K01539	K03963	NADH dehydrogenase (ubiquinone) 1 beta subcomplex 7
HH3EI6T01A2ZL7	K01539	K03964	NADH dehydrogenase (ubiquinone) 1 beta subcomplex 8
HH3EI6T02CEUR4	K01539	K03965	NADH dehydrogenase (ubiquinone) 1 beta subcomplex 9
isotig06239	K01540	K03966	NADH dehydrogenase (ubiquinone) 1 beta subcomplex 10
isotig06574	K01540	K03967	NADH dehydrogenase (ubiquinone) 1 subcomplex unknown 1
isotig17463	K01540	K03968	NADH dehydrogenase (ubiquinone) 1 subcomplex unknown 2
isotig12322	K01551	K04355	brain-derived neurotrophic factor
isotig01389	K01556	K04398	caspase 8
isotig01390	K01556	K04399	caspase 9
isotig01391	K01556	K04451	tumor protein p53
isotig01392	K01556	K04498	E1A/CREB-binding protein
isotig27820	K01556	K04533	huntingtin
isotig22806	K01558	K04559	huntingtin interacting protein 1
isotig18507	K01565	K04564	superoxide dismutase, Fe-Mn family
isotig07275	K01581	K04565	Cu/Zn superoxide dismutase
isotig20253	K01581	K04634	guanine nucleotide binding protein (G protein), alpha q polypeptide
HH3EI6T01A9YT0	K01581	K04638	estrogen-related receptor beta like 1
isotig09428	K01587	K04644	clathrin light chain A
isotig03253	K01593	K04645	clathrin light chain B
isotig13337	K01594	K04646	clathrin heavy chain
isotig31654	K01595	K04648	dynactin 1
isotig05883	K01596	K04684	transcription factor Sp1
isotig07454	K01596	K04958	inositol 1,4,5-triphosphate receptor type 1
isotig08059	K01596	K05625	transglutaminase 2
isotig21974	K01596	K05858	phospholipase C, beta
isotig24058	K01596	K05862	voltage-dependent anion channel protein 1
isotig04201	K01597	K05863	solute carrier family 25 (mitochondrial adenine nucleotide translocator), member 4/5/6/31
isotig04202	K01597	K05870	cAMP response element-binding protein 1
isotig17421	K01598	K06067	histone deacetylase 1/2
isotig09529	K01599	K07202	peroxisome proliferative activated receptor, gamma, coactivator 1, alpha
isotig27086	K01601	K08530	peroxisome proliferator-activated receptor gamma
isotig10604	K01611	K08738	cytochrome c
isotig07429	K01613	K09048	cAMP response element-binding protein 3
isotig11404	K01613	K09222	RE1-silencing transcription factor
isotig10085	K01619	K09565	peptidyl-prolyl isomerase F (cyclophilin D)
isotig09134	K01620	K10412	dynein light chain 4, axonemal
isotig05196	K01623	K10424	dynactin 2
isotig07742	K01623	K10426	dynactin 4
isotig07934	K01623	K11143	dynein intermediate chain 2, axonemal
isotig08726	K01623	K11351	NADH dehydrogenase (ubiquinone) 1 beta subcomplex 11
isotig12349	K01623	K11352	NADH dehydrogenase (ubiquinone) 1 alpha subcomplex 12
isotig23345	K01623	K11353	NADH dehydrogenase (ubiquinone) 1 alpha subcomplex 13
isotig31264	K01623	K11644	paired amphipathic helix protein Sin3a
isotig31833	K01623	K11824	AP-2 complex subunit alpha
HH3EI6T01A1RY2	K01623	K11825	AP-2 complex subunit beta-1
HH3EI6T01A1TWP	K01623	K11826	AP-2 complex subunit mu-1
HH3EI6T01A006M	K01623	K11827	AP-2 complex subunit sigma-1
HH3EI6T01A6E70	K01623	K11828	discs large protein 4
HH3EI6T02CEHT2	K01623	K11829	REST corepressor 1
isotig02523	K01634	K11830	transcription factor A, mitochondrial
isotig02524	K01634	K15040	voltage-dependent anion channel protein 2
isotig14778	K01634
isotig24947	K01634	ko05010	Alzheimer's disease (126)
isotig03139	K01639	K00134	glyceraldehyde 3-phosphate dehydrogenase
isotig03140	K01639	K00234	succinate dehydrogenase (ubiquinone) flavoprotein subunit
isotig11461	K01640	K00235	succinate dehydrogenase (ubiquinone) iron-sulfur subunit
isotig05473	K01641	K00236	succinate dehydrogenase (ubiquinone) cytochrome b560 subunit
isotig05648	K01647	K00237	succinate dehydrogenase (ubiquinone) membrane anchor subunit
isotig20545	K01647	K00411	ubiquinol-cytochrome c reductase iron-sulfur subunit
isotig11356	K01648	K00412	ubiquinol-cytochrome c reductase cytochrome b subunit
isotig14207	K01648	K00413	ubiquinol-cytochrome c reductase cytochrome c1 subunit
isotig18418	K01648	K00414	ubiquinol-cytochrome c reductase core subunit 1
isotig22842	K01648	K00415	ubiquinol-cytochrome c reductase core subunit 2
isotig25857	K01648	K00416	ubiquinol-cytochrome c reductase subunit 6
isotig12147	K01669	K00417	ubiquinol-cytochrome c reductase subunit 7
isotig17963	K01669	K00418	ubiquinol-cytochrome c reductase subunit 8
isotig01581	K01672	K00419	ubiquinol-cytochrome c reductase subunit 9
isotig01582	K01672	K00420	ubiquinol-cytochrome c reductase subunit 10
isotig01583	K01672	K01059	lipoprotein lipase
isotig01584	K01672	K01367	calpain-1
isotig05548	K01672	K01389	neprilysin
isotig08401	K01672	K01408	insulysin
isotig08487	K01672	K02084	apoptotic protease-activating factor
isotig16505	K01672	K02090	cyclin-dependent kinase 5
isotig23499	K01672	K02125	F-type H+-transporting ATPase subunit 8
isotig32114	K01672	K02126	F-type H+-transporting ATPase subunit a
isotig06537	K01679	K02127	F-type H+-transporting ATPase subunit b
isotig02809	K01681	K02128	F-type H+-transporting ATPase subunit c
isotig02810	K01681	K02131	F-type H+-transporting ATPase subunit 6
isotig03399	K01681	K02132	F-type H+-transporting ATPase subunit alpha
isotig03400	K01681	K02133	F-type H+-transporting ATPase subunit beta
isotig05507	K01681	K02134	F-type H+-transporting ATPase subunit delta
isotig09456	K01681	K02135	F-type H+-transporting ATPase subunit epsilon
isotig09475	K01681	K02136	F-type H+-transporting ATPase subunit gamma
isotig14008	K01681	K02137	F-type H+-transporting ATPase oligomycin sensitivity conferral protein
isotig23945	K01681	K02138	F-type H+-transporting ATPase subunit d
isotig03126	K01689	K02158	BCL2-antagonist of cell death
isotig07216	K01689	K02183	calmodulin
isotig16212	K01689	K02187	caspase 3
isotig23037	K01689	K02256	cytochrome c oxidase subunit 1
isotig02215	K01697	K02261	cytochrome c oxidase subunit 2
isotig02216	K01697	K02262	cytochrome c oxidase subunit 3
isotig06081	K01697	K02263	cytochrome c oxidase subunit 4
isotig21609	K01697	K02264	cytochrome c oxidase subunit 5a
isotig28141	K01697	K02265	cytochrome c oxidase subunit 5b
isotig18391	K01698	K02266	cytochrome c oxidase subunit 6a
isotig11629	K01711	K02267	cytochrome c oxidase subunit 6b
isotig16650	K01711	K02268	cytochrome c oxidase subunit 6c
isotig23020	K01711	K02270	cytochrome c oxidase subunit 7a
isotig13111	K01719	K02271	cytochrome c oxidase subunit 7b
isotig17940	K01724	K02272	cytochrome c oxidase subunit 7c
isotig28828	K01724	K02273	cytochrome c oxidase subunit 8
isotig16333	K01745	K03083	glycogen synthase kinase 3 beta
isotig03211	K01749	K03158	tumor necrosis factor receptor superfamily member 1A
isotig03212	K01749	K03853	calpain-2
isotig10933	K01756	K03934	NADH dehydrogenase (ubiquinone) Fe-S protein 1
isotig06367	K01758	K03935	NADH dehydrogenase (ubiquinone) Fe-S protein 2
isotig15517	K01759	K03936	NADH dehydrogenase (ubiquinone) Fe-S protein 3
isotig05878	K01764	K03937	NADH dehydrogenase (ubiquinone) Fe-S protein 4
isotig08171	K01772	K03938	NADH dehydrogenase (ubiquinone) Fe-S protein 5
isotig18093	K01774	K03939	NADH dehydrogenase (ubiquinone) Fe-S protein 6
isotig12827	K01783	K03940	NADH dehydrogenase (ubiquinone) Fe-S protein 7
isotig09194	K01784	K03941	NADH dehydrogenase (ubiquinone) Fe-S protein 8
isotig11064	K01785	K03942	NADH dehydrogenase (ubiquinone) flavoprotein 1
isotig07900	K01787	K03943	NADH dehydrogenase (ubiquinone) flavoprotein 2
isotig06612	K01793	K03944	NADH dehydrogenase (ubiquinone) flavoprotein 3
isotig19387	K01794	K03945	NADH dehydrogenase (ubiquinone) 1 alpha subcomplex 1
isotig09484	K01796	K03946	NADH dehydrogenase (ubiquinone) 1 alpha subcomplex 2
isotig02000	K01800	K03948	NADH dehydrogenase (ubiquinone) 1 alpha subcomplex 4
isotig02001	K01800	K03949	NADH dehydrogenase (ubiquinone) 1 alpha subcomplex 5
isotig14087	K01802	K03950	NADH dehydrogenase (ubiquinone) 1 alpha subcomplex 6
isotig16082	K01802	K03952	NADH dehydrogenase (ubiquinone) 1 alpha subcomplex 8
isotig20037	K01802	K03953	NADH dehydrogenase (ubiquinone) 1 alpha subcomplex 9
isotig08636	K01803	K03954	NADH dehydrogenase (ubiquinone) 1 alpha subcomplex 10
isotig21781	K01803	K03955	NADH dehydrogenase (ubiquinone) 1 alpha/beta subcomplex 1
HH3EI6T01BASGP	K01803	K03956	NADH dehydrogenase (ubiquinone) 1 alpha subcomplex 11
HH3EI6T01AX8NO	K01803	K03957	NADH dehydrogenase (ubiquinone) 1 beta subcomplex 1
isotig11161	K01805	K03958	NADH dehydrogenase (ubiquinone) 1 beta subcomplex 2
isotig07520	K01807	K03959	NADH dehydrogenase (ubiquinone) 1 beta subcomplex 3
isotig11482	K01809	K03960	NADH dehydrogenase (ubiquinone) 1 beta subcomplex 4
isotig06863	K01810	K03961	NADH dehydrogenase (ubiquinone) 1 beta subcomplex 5
isotig17225	K01810	K03962	NADH dehydrogenase (ubiquinone) 1 beta subcomplex 6
isotig22780	K01810	K03963	NADH dehydrogenase (ubiquinone) 1 beta subcomplex 7
HH3EI6T01AYWS8	K01810	K03964	NADH dehydrogenase (ubiquinone) 1 beta subcomplex 8
isotig06411	K01816	K03965	NADH dehydrogenase (ubiquinone) 1 beta subcomplex 9
isotig09052	K01823	K03966	NADH dehydrogenase (ubiquinone) 1 beta subcomplex 10
isotig12299	K01824	K03967	NADH dehydrogenase (ubiquinone) 1 subcomplex unknown 1
isotig21784	K01831	K03968	NADH dehydrogenase (ubiquinone) 1 subcomplex unknown 2
isotig09248	K01832	K04348	protein phosphatase 3, catalytic subunit
isotig06513	K01834	K04371	extracellular signal-regulated kinase 1/2
isotig08015	K01834	K04380	microtubule-associated protein tau
isotig07710	K01835	K04390	tumor necrosis factor receptor superfamily member 6
isotig18753	K01835	K04397	caspase 7
isotig06700	K01836	K04398	caspase 8
isotig07138	K01840	K04399	caspase 9
isotig15363	K01847	K04505	presenilin 1
isotig24148	K01847	K04519	interleukin 1 beta
isotig11012	K01852	K04520	amyloid beta (A4) protein
isotig12458	K01852	K04521	beta-site APP-cleaving enzyme 1 (memapsin 2)
isotig06562	K01858	K04522	presenilin 2
isotig05807	K01866	K04524	apolipoprotein E
isotig17725	K01867	K04529	amyloid beta (A4) precursor protein-binding, family B, member 1 (Fe65)
isotig06676	K01868	K04532	amyloid beta precursor protein binding protein 1
isotig11668	K01868	K04550	low density lipoprotein-related protein 1 (alpha-2-macroglobulin receptor)
isotig14902	K01868	K04634	guanine nucleotide binding protein (G protein), alpha q polypeptide
isotig17362	K01868	K04726	BH3 interacting domain death agonist
isotig30280	K01868	K04851	voltage-dependent calcium channel L type alpha-1D
HH3EI6T01APYJL	K01868	K04853	voltage-dependent calcium channel L type alpha-1F
isotig08998	K01869	K04958	inositol 1,4,5-triphosphate receptor type 1
isotig09718	K01869	K04959	inositol 1,4,5-triphosphate receptor type 2
isotig17977	K01869	K04960	inositol 1,4,5-triphosphate receptor type 3
isotig26177	K01869	K04963	ryanodine receptor 3
isotig30145	K01869	K05853	Ca2+ transporting ATPase, sarcoplasmic/endoplasmic reticulum
isotig05861	K01870	K05858	phospholipase C, beta
isotig08494	K01870	K06059	disintegrin and metalloproteinase domain-containing protein 17
isotig09627	K01870	K06170	presenilin enhancer 2
isotig11615	K01870	K06171	nicastrin
isotig16579	K01870	K06172	anterior pharynx defective 1
isotig05578	K01872	K06268	protein phosphatase 3, regulatory subunit
isotig20542	K01872	K06704	disintegrin and metalloproteinase domain-containing protein 10
isotig09917	K01873	K07747	beta-site APP-cleaving enzyme 2 (memapsin 1)
isotig09938	K01873	K08683	3-hydroxyacyl-CoA dehydrogenase / 3-hydroxy-2-methylbutyryl-CoA dehydrogenase
isotig11648	K01873	K08738	cytochrome c
isotig12524	K01873	K08852	serine/threonine-protein kinase/endoribonuclease IRE1
isotig16413	K01873	K09054	activating transcription factor 6
isotig06242	K01875	K11351	NADH dehydrogenase (ubiquinone) 1 beta subcomplex 11
isotig06673	K01876	K11352	NADH dehydrogenase (ubiquinone) 1 alpha subcomplex 12
isotig27886	K01876	K11353	NADH dehydrogenase (ubiquinone) 1 alpha subcomplex 13
isotig07404	K01880	K11716	cyclin-dependent kinase 5 activator 1
isotig09210	K01881
isotig01529	K01883	ko04144	Endocytosis (124)
isotig01530	K01883	K00889	1-phosphatidylinositol-4-phosphate 5-kinase
isotig01531	K01883	K00910	beta-adrenergic-receptor kinase
isotig01532	K01883	K01115	phospholipase D
isotig07884	K01883	K01528	dynamin GTPase
isotig20536	K01883	K02833	GTPase HRas
isotig29084	K01885	K03175	TNF receptor-associated factor 6
isotig05775	K01886	K03176	neurotrophic tyrosine kinase receptor type 1
isotig06730	K01887	K03283	heat shock 70kDa protein 1/8
isotig07159	K01889	K03914	coagulation factor II (thrombin) receptor
isotig02687	K01890	K04141	adrenergic receptor beta-1
isotig02688	K01890	K04142	adrenergic receptor beta-2
isotig05107	K01892	K04180	C-C chemokine receptor type 5
isotig05108	K01892	K04189	C-X-C chemokine receptor type 4
isotig07368	K01892	K04237	partitioning defective protein 3
isotig02939	K01893	K04361	epidermal growth factor receptor
isotig02940	K01893	K04363	platelet-derived growth factor receptor alpha
isotig29254	K01893	K04388	TGF-beta receptor type-2
isotig05123	K01895	K04393	cell division control protein 42
isotig05124	K01895	K04439	beta-arrestin
isotig05603	K01895	K04500	mothers against decapentaplegic homolog 2/3
isotig14272	K01895	K04513	Ras homolog gene family, member A
isotig19665	K01895	K04644	clathrin light chain A
isotig23879	K01895	K04645	clathrin light chain B
isotig24801	K01895	K04646	clathrin heavy chain
isotig27513	K01895	K04677	mothers against decapentaplegic homolog 6/7
isotig29036	K01895	K04678	E3 ubiquitin ligase SMURF1/2
isotig01292	K01897	K04679	MAD, mothers against decapentaplegic interacting protein
isotig01293	K01897	K04705	signal transducing adaptor molecule
isotig01294	K01897	K04707	E3 ubiquitin-protein ligase CBL
isotig01668	K01897	K05069	interleukin 2 receptor beta
isotig02603	K01897	K05070	interleukin 2 receptor gamma
isotig02604	K01897	K05084	receptor tyrosine-protein kinase erbB-3
isotig06564	K01897	K05085	receptor tyrosine-protein kinase erbB-4
isotig09567	K01897	K05087	insulin-like growth factor 1 receptor
isotig11234	K01897	K05090	macrophage colony-stimulating factor 1 receptor
isotig11655	K01897	K05091	proto-oncogene tyrosine-protein kinase Kit
isotig12701	K01897	K05093	fibroblast growth factor receptor 2
isotig12993	K01897	K05094	fibroblast growth factor receptor 3
isotig13514	K01897	K05095	fibroblast growth factor receptor 4
isotig19015	K01897	K05096	FMS-like tyrosine kinase 1
isotig29772	K01897	K05098	kinase insert domain protein receptor
isotig30007	K01897	K05099	proto-oncogene tyrosine-protein kinase Met
HH3EI6T01AW1O3	K01897	K05126	proto-oncogene tyrosine-protein kinase Ret
HH3EI6T01AY76B	K01897	K05632	atrophin-1 interacting protein 4
HH3EI6T01A1CVN	K01897	K05633	atrophin-1 interacting protein 5 (WW domain containing E3 ubiquitin protein ligase 1)
HH3EI6T01A0DZ8	K01897	K05704	proto-oncogene tyrosine-protein kinase Src
isotig06886	K01899	K05737	G protein-coupled receptor kinase interactor 1
isotig06026	K01900	K06069	atypical protein kinase C
isotig15017	K01900	K06093	partitioning defective protein 6
isotig16591	K01907	K06278	caveolin 1
isotig18104	K01907	K06503	transferrin receptor
isotig23400	K01907	K06643	transformed 3T3 cell double minute 2, p53-binding protein
isotig11139	K01908	K06751	major histocompatibility complex, class I
isotig30984	K01908	K07879	Ras-related protein Rab-4A
isotig06898	K01915	K07887	Ras-related protein Rab-5A
isotig13118	K01915	K07888	Ras-related protein Rab-5B
isotig24817	K01915	K07889	Ras-related protein Rab-5C
isotig29098	K01915	K07891	Ras-related protein Rab-22A
isotig02233	K01920	K07897	Ras-related protein Rab-7A
isotig02234	K01920	K07904	Ras-related protein Rab-11A
isotig07233	K01922	K07905	Ras-related protein Rab-11B
isotig19318	K01930	K07941	ADP-ribosylation factor 6
isotig22974	K01930	K08291	G protein-coupled receptor kinase
isotig27321	K01930	K10591	E3 ubiquitin-protein ligase NEDD4
isotig29039	K01930	K11247	endophilin-A
isotig18164	K01934	K11248	endophilin-B
isotig07808	K01937	K11824	AP-2 complex subunit alpha
isotig06368	K01939	K11825	AP-2 complex subunit beta-1
isotig23362	K01939	K11826	AP-2 complex subunit mu-1
isotig14931	K01942	K11827	AP-2 complex subunit sigma-1
isotig29088	K01945	K11839	ubiquitin carboxyl-terminal hydrolase 8
isotig16902	K01950	K11866	STAM-binding protein
isotig22597	K01950	K11981	E3 ubiquitin-protein ligase NRDP1
isotig12228	K01951	K12182	hepatocyte growth factor-regulated tyrosine kinase substrate
isotig29436	K01951	K12183	ESCRT-I complex subunit TSG101
isotig06869	K01958	K12184	ESCRT-I complex subunit VPS28
isotig08916	K01958	K12185	ESCRT-I complex subunit VPS37
isotig07443	K01965	K12186	ESCRT-I complex subunit MVB12
isotig09562	K01965	K12188	ESCRT-II complex subunit VPS22
isotig07268	K01966	K12189	ESCRT-II complex subunit VPS25
isotig22672	K01966	K12190	ESCRT-II complex subunit VPS36
isotig06008	K01968	K12191	charged multivesicular body protein 2A
isotig27133	K01969	K12192	charged multivesicular body protein 2B
isotig29693	K01969	K12193	charged multivesicular body protein 3
isotig10717	K01974	K12194	charged multivesicular body protein 4
isotig01681	K02084	K12195	charged multivesicular body protein 6
isotig03437	K02084	K12196	vacuolar protein-sorting-associated protein 4
isotig03438	K02084	K12197	charged multivesicular body protein 1
isotig02284	K02085	K12198	charged multivesicular body protein 5
isotig02285	K02085	K12199	vacuolar protein sorting-associated protein VTA1
isotig11984	K02085	K12200	programmed cell death 6-interacting protein
isotig12426	K02085	K12469	EH domain-containing protein 2
isotig25750	K02085	K12470	SH3 domain-containing kinase-binding protein 1
isotig26218	K02085	K12471	epsin
isotig28800	K02085	K12472	epidermal growth factor receptor substrate 15
isotig11402	K02087	K12473	low-density lipoprotein receptor
isotig07763	K02089	K12474	low density lipoprotein receptor adapter protein 1
isotig07633	K02091	K12475	disabled homolog 2
HH3EI6T01A20DH	K02091	K12477	EH domain-containing protein 4
isotig08816	K02098	K12478	early endosome antigen 1
isotig22259	K02098	K12479	vacuolar protein sorting-associated protein 45
isotig05627	K02105	K12480	Rab GTPase-binding effector protein 1
isotig06794	K02105	K12481	rabenosyn-5
isotig13546	K02105	K12482	RUN and FYVE domain-containing protein 1
isotig29452	K02105	K12483	EH domain-containing protein 1
isotig19743	K02126	K12484	Rab11 family-interacting protein 1/2/5
isotig28597	K02126	K12485	Rab11 family-interacting protein 3/4
isotig30921	K02126	K12486	stromal membrane-associated protein
isotig32315	K02126	K12487	G protein-coupled receptor kinase interactor 2
isotig11704	K02127	K12488	Arf-GAP with SH3 domain, ANK repeat and PH domain-containing protein
isotig04221	K02128	K12489	Arf-GAP with coiled-coil, ANK repeat and PH domain-containing protein
isotig04222	K02128	K12490	Arf-GAP, Rho-GAP domain, ANK repeat and PH domain-containing protein
isotig11862	K02128	K12491	Arf-GAP, GTPase, ANK repeat and PH domain-containing protein 1/2/3
isotig17335	K02128	K12492	ADP-ribosylation factor GTPase-activating protein 1
isotig29613	K02130	K12493	ADP-ribosylation factor GTPase-activating protein 2/3
isotig17645	K02131	K12494	PH and SEC7 domain-containing protein
isotig31514	K02131	K12495	IQ motif and SEC7 domain-containing protein
isotig06593	K02132	K13305	E3 ubiquitin-protein ligase NEDD4-like
isotig06817	K02132	K13375	transforming growth factor beta-1
HH3EI6T01BFIA4	K02132	K13376	transforming growth factor beta-2
isotig05709	K02133	K13377	transforming growth factor beta-3
isotig08071	K02133	K13649	folate receptor
isotig11675	K02133	K13712	phosphatidylinositol-4-phosphate 5-kinase-like protein 1
isotig28673	K02133	K15053	charged multivesicular body protein 7
isotig19383	K02134
isotig32532	K02135	ko04141	Protein processing in reticulum (114)
isotig09499	K02136	K01228	mannosyl-oligosaccharide glucosidase
isotig14936	K02137	K01230	mannosyl-oligosaccharide alpha-1,2-mannosidase
isotig21456	K02138	K01367	calpain-1
isotig25057	K02138	K01456	peptide-N4-(N-acetyl-beta-glucosaminyl)asparagine amidase
isotig05229	K02140	K02159	apoptosis regulator BAX
isotig05230	K02140	K02161	apoptosis regulator BCL-2
isotig31366	K02140	K03094	S-phase kinase-associated protein 1
isotig07597	K02144	K03173	TNF receptor-associated factor 2
isotig06215	K02145	K03237	translation initiation factor 2 subunit 1
isotig10148	K02145	K03283	heat shock 70kDa protein 1/8
isotig07190	K02146	K03347	cullin 1
isotig06056	K02147	K03853	calpain-2
isotig28038	K02147	K03868	RING-box protein 1
isotig08576	K02148	K04079	molecular chaperone HtpG
isotig30099	K02148	K04374	activating transcription factor 4
isotig09286	K02149	K04426	mitogen-activated protein kinase kinase kinase 5
isotig08465	K02150	K04431	mitogen-activated protein kinase kinase 7
isotig15600	K02150	K04440	c-Jun N-terminal kinase
isotig28476	K02151	K04523	ubiquilin
isotig12264	K02152	K04555	ubiquitin-conjugating enzyme E2 G2
isotig19222	K02153	K04556	parkin
isotig03107	K02154	K04571	translocon-associated protein subunit delta
isotig03108	K02154	K05546	alpha 1,3-glucosidase
isotig11874	K02154	K05638	nuclear factor erythroid 2-related factor 2
isotig15087	K02154	K06689	ubiquitin-conjugating enzyme E2 D/E
isotig18073	K02154	K07151	dolichyl-diphosphooligosaccharide--protein glycosyltransferase
isotig23422	K02154	K07342	protein transport protein SEC61 subunit gamma and related proteins
isotig01160	K02155	K07765	S2P endopeptidase
isotig03199	K02155	K07953	GTP-binding protein SAR1
isotig03200	K02155	K08054	calnexin
isotig32297	K02155	K08056	protein disulfide isomerase family A, member 3
isotig03030	K02156	K08057	calreticulin
isotig08515	K02157	K08288	protein kinase C substrate 80K-H
isotig08905	K02157	K08653	membrane-bound transcription factor site-1 protease
isotig12308	K02157	K08852	serine/threonine-protein kinase/endoribonuclease IRE1
isotig15136	K02157	K08860	eukaryotic translation initiation factor 2-alpha kinase
isotig05689	K02158	K09027	X box-binding protein 1
isotig01489	K02159	K09049	cAMP response element-binding protein-like 1
isotig01490	K02159	K09054	activating transcription factor 6
isotig01491	K02159	K09481	protein transport protein SEC61 subunit beta
isotig01492	K02159	K09485	heat shock protein 110kDa
isotig07481	K02159	K09486	hypoxia up-regulated 1
isotig18403	K02159	K09487	heat shock protein 90kDa beta
isotig19632	K02180	K09490	heat shock 70kDa protein 5
isotig03207	K02183	K09502	DnaJ homolog subfamily A member 1
isotig03208	K02183	K09503	DnaJ homolog subfamily A member 2
isotig06680	K02183	K09507	DnaJ homolog subfamily B member 1
isotig06795	K02183	K09517	DnaJ homolog subfamily B member 11
isotig07594	K02183	K09518	DnaJ homolog subfamily B member 12
isotig07630	K02183	K09521	DnaJ homolog subfamily C member 1
isotig07857	K02183	K09523	DnaJ homolog subfamily C member 3
isotig11944	K02183	K09525	DnaJ homolog subfamily C member 5
isotig23807	K02186	K09530	DnaJ homolog subfamily C member 10
isotig09871	K02187	K09540	translocation protein SEC63
isotig12567	K02187	K09555	BCL2-associated athanogene 1
isotig21004	K02206	K09556	BCL2-associated athanogene 2
isotig01838	K02207	K09561	STIP1 homology and U-box containing protein 1
isotig04397	K02207	K09562	hsp70-interacting protein
isotig04398	K02207	K09580	protein disulfide-isomerase A1
isotig14508	K02209	K09582	protein disulfide-isomerase A4
HH3EI6T02BUIXL	K02209	K09584	protein disulfide-isomerase A6
isotig07419	K02210	K10080	lectin, mannose-binding 1
isotig11053	K02211	K10082	lectin, mannose-binding 2
isotig23732	K02213	K10084	ER degradation enhancer, mannosidase alpha-like 1
isotig11580	K02219	K10085	ER degradation enhancer, mannosidase alpha-like 2
isotig11782	K02223	K10086	ER degradation enhancer, mannosidase alpha-like 3
isotig02033	K02256	K10088	protein OS-9
isotig02091	K02256	K10099	F-box protein 2
isotig03127	K02256	K10575	ubiquitin-conjugating enzyme E2 G1
isotig03184	K02256	K10578	ubiquitin-conjugating enzyme E2 J1
isotig07887	K02256	K10597	ubiquitin conjugation factor E4 B
isotig10106	K02256	K10601	E3 ubiquitin-protein ligase synoviolin
isotig21270	K02256	K10636	autocrine motility factor receptor
isotig24987	K02256	K10661	E3 ubiquitin-protein ligase MARCH6
isotig27103	K02256	K10666	E3 ubiquitin-protein ligase RNF5
isotig27183	K02256	K10839	UV excision repair protein RAD23
isotig27202	K02256	K10950	ERO1-like protein alpha
isotig27374	K02256	K10956	protein transport protein SEC61 subunit alpha
isotig27772	K02256	K10976	ERO1-like protein beta
isotig28841	K02256	K11519	Derlin-1
isotig29078	K02256	K11718	UDP-glucose:glycoprotein glucosyltransferase
isotig30796	K02256	K11863	Ataxin-3
isotig31159	K02256	K12275	translocation protein SEC62
HH3EI6T01BAD6N	K02256	K12666	oligosaccharyltransferase complex subunit alpha (ribophorin I)
HH3EI6T01A76XV	K02256	K12667	oligosaccharyltransferase complex subunit delta (ribophorin II)
HH3EI6T01A5R4A	K02256	K12668	oligosaccharyltransferase complex subunit epsilon
HH3EI6T01A8GE7	K02256	K12669	oligosaccharyltransferase complex subunit gamma
HH3EI6T01ARJBB	K02256	K12670	oligosaccharyltransferase complex subunit beta
HH3EI6T01A9YLQ	K02256	K13249	translocon-associated protein subunit alpha
HH3EI6T01AW9CE	K02256	K13250	translocon-associated protein subunit beta
HH3EI6T01BC7XE	K02256	K13251	translocon-associated protein subunit gamma
HH3EI6T01A4WBO	K02256	K13525	transitional endoplasmic reticulum ATPase
HH3EI6T01APS4W	K02256	K13984	thioredoxin domain-containing protein 5
HH3EI6T02BZQXS	K02256	K13989	Derlin-2/3
HH3EI6T02CGUG1	K02256	K14000	ribosome-binding protein 1
HH3EI6T02CIEZ9	K02256	K14001	nucleotide exchange factor SIL1
HH3EI6T02CK82X	K02256	K14003	prolactin regulatory element-binding protein
HH3EI6T02CAL6T	K02256	K14004	protein transport protein SEC13
HH3EI6T02CA7C1	K02256	K14005	protein transport protein SEC31
HH3EI6T02CDLI6	K02256	K14006	protein transport protein SEC23
HH3EI6T02B73B9	K02256	K14007	protein transport protein SEC24
isotig08296	K02257	K14008	endoplasmic reticulum lectin 1
isotig13418	K02258	K14009	B-cell receptor-associated protein 31
isotig06885	K02259	K14010	translocating chain-associated membrane protein 1
isotig04551	K02261	K14012	UBX domain-containing protein 1
isotig04552	K02261	K14014	small VCP/p97-interacting protein
isotig11485	K02261	K14015	nuclear protein localization protein 4 homolog
HH3EI6T01AU3T6	K02261	K14016	ubiquitin fusion degradation protein 1
HH3EI6T01BFHJZ	K02261	K14018	phospholipase A-2-activating protein
HH3EI6T01A4GHG	K02261	K14019	protein phosphatase 1 regulatory subunit 15A
HH3EI6T01AXOOP	K02261	K14020	wolfamin
HH3EI6T01A6IOK	K02261	K14025	selenoprotein S
HH3EI6T02BUZ61	K02261	K14026	SEL1 protein
HH3EI6T02CI98Z	K02261	K14027	homocysteine-responsive endoplasmic reticulum-resident ubiquitin-like domain member 1 protein
HH3EI6T02B0NQH	K02261
HH3EI6T02B52HR	K02261	ko04810	Regulation of actin cytoskeleton (113)
HH3EI6T02BVNKO	K02261	K00889	1-phosphatidylinositol-4-phosphate 5-kinase
isotig04563	K02262	K00907	myosin-light-chain kinase
isotig04621	K02262	K00920	1-phosphatidylinositol-5-phosphate 4-kinase
isotig10011	K02262	K00921	1-phosphatidylinositol-3-phosphate 5-kinase
isotig23663	K02262	K00922	phosphatidylinositol-4,5-bisphosphate 3-kinase
HH3EI6T01A18J5	K02262	K01313	coagulation factor II (thrombin)
isotig11516	K02263	K02085	adenomatosis polyposis coli protein
isotig12455	K02263	K02649	phosphoinositide-3-kinase, regulatory subunit
isotig18147	K02263	K02833	GTPase HRas
isotig02947	K02264	K03099	son of sevenless
isotig02948	K02264	K03914	coagulation factor II (thrombin) receptor
isotig04205	K02264	K03916	bradykinin receptor B2
isotig10342	K02265	K04130	muscarinic acetylcholine receptor M2
isotig15391	K02265	K04133	muscarinic acetylcholine receptor M5
isotig18378	K02265	K04346	guanine nucleotide binding protein (G protein), alpha 12
isotig25371	K02266	K04347	guanine nucleotide binding protein (G protein), gamma 12
isotig26244	K02266	K04358	fibroblast growth factor
isotig19811	K02267	K04359	platelet derived growth factor A/B
isotig26209	K02267	K04361	epidermal growth factor receptor
isotig29062	K02268	K04362	fibroblast growth factor receptor 1
isotig04457	K02270	K04363	platelet-derived growth factor receptor alpha
isotig04458	K02270	K04365	B-Raf proto-oncogene serine/threonine-protein kinase
isotig22321	K02270	K04366	RAF proto-oncogene serine/threonine-protein kinase
isotig28927	K02270	K04368	mitogen-activated protein kinase kinase 1
isotig29539	K02271	K04369	mitogen-activated protein kinase kinase 2
isotig30109	K02272	K04371	extracellular signal-regulated kinase 1/2
isotig12035	K02273	K04392	Ras-related C3 botulinum toxin substrate 1
isotig28205	K02273	K04393	cell division control protein 42
isotig01501	K02295	K04409	p21-activated kinase 1
isotig01502	K02295	K04410	p21-activated kinase 2
isotig01503	K02295	K04438	proto-oncogene C-crk
isotig01504	K02295	K04513	Ras homolog gene family, member A
isotig09682	K02295	K04514	Rho-associated, coiled-coil containing protein kinase
isotig14374	K02295	K04639	guanine nucleotide binding protein (G protein), alpha 13
isotig15484	K02295	K05089	platelet-derived growth factor receptor beta
isotig16503	K02295	K05093	fibroblast growth factor receptor 2
isotig30515	K02295	K05094	fibroblast growth factor receptor 3
isotig12789	K02296	K05095	fibroblast growth factor receptor 4
isotig04929	K02308	K05450	platelet derived growth factor C/D
isotig04930	K02308	K05692	actin beta/gamma 1
isotig04257	K02311	K05699	actinin alpha
isotig04258	K02311	K05700	vinculin
isotig08870	K02318	K05704	proto-oncogene tyrosine-protein kinase Src
isotig27622	K02320	K05717	fibronectin 1
isotig23839	K02325	K05719	integrin beta 1
isotig03316	K02326	K05720	FYVE, RhoGEF and PH domain containing 1
isotig17431	K02330	K05722	FYVE, RhoGEF and PH domain containing 3
isotig09438	K02331	K05725	PTK2 protein tyrosine kinase 2
isotig19389	K02331	K05726	breast cancer anti-estrogen resistance 1
HH3EI6T01A9YD9	K02332	K05729	Rho guanine nucleotide exchange factor 6
isotig21338	K02333	K05730	vav oncogene
isotig12244	K02350	K05731	T-cell lymphoma invasion and metastasis
isotig32467	K02350	K05732	glucocorticoid receptor DNA-binding factor 1
isotig03855	K02353	K05734	p21-activated kinase 4
isotig03856	K02353	K05735	p21-activated kinase 6
isotig15269	K02353	K05737	G protein-coupled receptor kinase interactor 1
isotig20897	K02353	K05740	diaphanous 1
isotig04653	K02355	K05741	diaphanous 2
isotig04654	K02355	K05742	solute carrier family 9 (sodium/hydrogen exchanger), member 1
isotig11746	K02355	K05743	LIM domain kinase 1
isotig18783	K02357	K05744	LIM domain kinase 2
isotig01421	K02358	K05747	Wiskott-Aldrich syndrome protein
isotig01423	K02358	K05748	WAS protein family, member 2
isotig03781	K02366	K05749	cytoplasmic FMR1 interacting protein
isotig03782	K02366	K05750	NCK-associated protein 1
isotig10673	K02367	K05752	chromosome 3 open reading frame 10
isotig10999	K02367	K05753	WAS protein family, member 1
isotig07390	K02369	K05754	actin related protein 2/3 complex, subunit 5
isotig12876	K02374	K05755	actin related protein 2/3 complex, subunit 4
isotig21330	K02374	K05756	actin related protein 2/3 complex, subunit 3
isotig28423	K02374	K05757	actin related protein 2/3 complex, subunit 1A/1B
isotig05499	K02375	K05758	actin related protein 2/3 complex, subunit 2
isotig09109	K02375	K05759	profilin
isotig12073	K02375	K05760	paxillin
HH3EI6T01A54DV	K02375	K05762	radixin
isotig20417	K02376	K05763	moesin
isotig27114	K02376	K05764	thymosin, beta 4
isotig29274	K02376	K05765	cofilin
isotig02322	K02377	K05766	slingshot
isotig02323	K02377	K05767	IQ motif containing GTPase activating protein
isotig22949	K02432	K05768	gelsolin
isotig13650	K02437	K06269	protein phosphatase 1, catalytic subunit
isotig22703	K02437	K06270	protein phosphatase 1 regulatory subunit 12A
isotig04497	K02503	K06461	integrin alpha M
isotig04498	K02503	K06462	integrin alpha X
isotig25677	K02503	K06464	integrin beta 2
isotig15035	K02513	K06480	integrin alpha 1
isotig28085	K02513	K06481	integrin alpha 2
isotig07654	K02514	K06482	integrin alpha 3
isotig21520	K02516	K06483	integrin alpha 4
isotig10994	K02519	K06484	integrin alpha 5
isotig25774	K02519	K06485	integrin alpha 6
isotig13265	K02520	K06487	integrin alpha V
HH3EI6T01A4FVV	K02537	K06493	integrin beta 3
isotig07033	K02539	K06525	integrin beta 4
isotig30243	K02539	K06583	integrin alpha 7
isotig13294	K02540	K06584	integrin alpha 8
isotig18474	K02542	K06588	integrin beta 5
isotig07115	K02561	K06589	integrin beta 6
isotig08179	K02564	K06591	integrin beta 8
isotig11850	K02564	K07532	Rho guanine nucleotide exchange factor 12
isotig15500	K02564	K07827	GTPase KRas
isotig03063	K02576	K07829	Ras-related protein R-Ras
isotig03064	K02576	K07830	Ras-related protein R-Ras2
isotig10075	K02576	K07831	Ras-related protein M-Ras
isotig12638	K02577	K08007	villin 2 (ezrin)
isotig15688	K02577	K08845	A-Raf proto-oncogene serine/threonine-protein kinase
isotig22822	K02577	K12330	Rho guanine nucleotide exchange factor 1
isotig21748	K02579	K12755	myosin regulatory light chain 9
isotig07446	K02580	K12757	myosin regulatory light chain 12
isotig12470	K02580	K12758	fast skeletal myosin light chain 2
isotig27686	K02583	K13708	dedicator of cytokinesis 1
isotig05403	K02588	K13710	Rho guanine nucleotide exchange factor 7
isotig05404	K02588
isotig30970	K02588	ko03013	RNA transport (110)
isotig00774	K02599	K00784	ribonuclease Z
isotig09287	K02599	K00974	tRNA nucleotidyltransferase (CCA-adding enzyme)
isotig12866	K02599	K01164	ribonuclease P/MRP protein subunit POP1
isotig14021	K02599	K02516	protein arginine N-methyltransferase 5
isotig18841	K02599	K03113	translation initiation factor 1
isotig20141	K02599	K03231	elongation factor 1-alpha
isotig23526	K02599	K03236	translation initiation factor 1A
[truncated: 14,294 more rows]
