# Supplementary material for: Analysis of Stress-Responsive Transcriptome in the Intestine of Asian Seabass (Lates calcarifer) using RNA-Seq
Source: DNA Res. 2013 Jun 10;20(5):449–60. doi: 10.1093/dnares/dst022 (PMC3789556; doi:10.1093/dnares/dst022)
Supplement: Supplementary Data [file supp_dst022_dst022supp_table5.xls]

## Sheet: Singnal peptide predicti
Supplementary Table 5. Prediction of signal peptides for the intestine transcriptome of the Asian seabass
##sequence-name	source	feature	start	end	score
isotig00113__2_44_886	SignalP-4.0	SIGNAL	1	35	0.74
isotig00118__2_44_886	SignalP-4.0	SIGNAL	1	35	0.74
isotig00202__3_1722_2174	SignalP-4.0	SIGNAL	1	20	0.816
isotig00211__3_12_494	SignalP-4.0	SIGNAL	1	20	0.778
isotig00219_-2_2_181	SignalP-4.0	SIGNAL	1	20	0.566
isotig00240_-3_147_695	SignalP-4.0	SIGNAL	1	19	0.881
isotig00241_-3_147_605	SignalP-4.0	SIGNAL	1	19	0.881
isotig00242_-3_147_695	SignalP-4.0	SIGNAL	1	19	0.881
isotig00243_-3_147_389	SignalP-4.0	SIGNAL	1	19	0.88
isotig00244_-3_3_224	SignalP-4.0	SIGNAL	1	23	0.733
isotig00255_-1_40_708	SignalP-4.0	SIGNAL	1	18	0.927
isotig00257_-1_40_708	SignalP-4.0	SIGNAL	1	18	0.927
isotig00259_-1_40_708	SignalP-4.0	SIGNAL	1	18	0.927
isotig00260_-1_40_708	SignalP-4.0	SIGNAL	1	18	0.927
isotig00261_-1_40_708	SignalP-4.0	SIGNAL	1	18	0.927
isotig00262_-1_40_708	SignalP-4.0	SIGNAL	1	18	0.927
isotig00263_-1_40_708	SignalP-4.0	SIGNAL	1	18	0.927
isotig00290_-3_1302_1721	SignalP-4.0	SIGNAL	1	32	0.859
isotig00291_-3_1302_1721	SignalP-4.0	SIGNAL	1	32	0.859
isotig00292_-3_1302_1721	SignalP-4.0	SIGNAL	1	32	0.859
isotig00294_-2_176_613	SignalP-4.0	SIGNAL	1	38	0.757
isotig00296_-2_209_592	SignalP-4.0	SIGNAL	1	20	0.916
isotig00297_-2_176_613	SignalP-4.0	SIGNAL	1	38	0.757
isotig00299_-2_209_592	SignalP-4.0	SIGNAL	1	20	0.916
isotig00300_-2_176_613	SignalP-4.0	SIGNAL	1	38	0.757
isotig00302_-2_209_592	SignalP-4.0	SIGNAL	1	20	0.916
isotig00308_-1_1_240	SignalP-4.0	SIGNAL	1	42	0.684
isotig00309__3_36_1556	SignalP-4.0	SIGNAL	1	25	0.831
isotig00311__3_36_1556	SignalP-4.0	SIGNAL	1	25	0.831
isotig00314__3_36_1556	SignalP-4.0	SIGNAL	1	25	0.831
isotig00318__3_36_1556	SignalP-4.0	SIGNAL	1	25	0.831
isotig00320__3_36_1556	SignalP-4.0	SIGNAL	1	25	0.831
isotig00328_-3_6_1853	SignalP-4.0	SIGNAL	1	20	0.734
isotig00331_-3_6_1652	SignalP-4.0	SIGNAL	1	20	0.734
isotig00333_-3_6_1652	SignalP-4.0	SIGNAL	1	20	0.734
isotig00336_-3_6_1112	SignalP-4.0	SIGNAL	1	20	0.734
isotig00337_-3_6_1112	SignalP-4.0	SIGNAL	1	20	0.734
isotig00339_-3_6_1553	SignalP-4.0	SIGNAL	1	20	0.734
isotig00343_-1_52_450	SignalP-4.0	SIGNAL	1	20	0.711
isotig00361_-1_52_1671	SignalP-4.0	SIGNAL	1	22	0.845
isotig00363_-1_52_561	SignalP-4.0	SIGNAL	1	22	0.845
isotig00365_-1_64_918	SignalP-4.0	SIGNAL	1	15	0.595
isotig00366_-1_64_861	SignalP-4.0	SIGNAL	1	15	0.595
isotig00367_-1_64_960	SignalP-4.0	SIGNAL	1	15	0.595
isotig00368_-1_64_903	SignalP-4.0	SIGNAL	1	15	0.595
isotig00386__2_86_1141	SignalP-4.0	SIGNAL	1	17	0.812
isotig00387__2_116_1177	SignalP-4.0	SIGNAL	1	17	0.79
isotig00388__2_86_1141	SignalP-4.0	SIGNAL	1	17	0.812
isotig00389__2_116_1177	SignalP-4.0	SIGNAL	1	17	0.79
isotig00390__3_84_1139	SignalP-4.0	SIGNAL	1	17	0.825
isotig00391__3_84_1139	SignalP-4.0	SIGNAL	1	17	0.825
isotig00392__1_79_1140	SignalP-4.0	SIGNAL	1	17	0.78
isotig00393__1_79_1140	SignalP-4.0	SIGNAL	1	17	0.78
isotig00396__2_86_1258	SignalP-4.0	SIGNAL	1	17	0.812
isotig00398_-3_207_431	SignalP-4.0	SIGNAL	1	18	0.616
isotig00399_-3_75_767	SignalP-4.0	SIGNAL	1	31	0.548
isotig00400_-3_75_767	SignalP-4.0	SIGNAL	1	31	0.548
isotig00404_-3_75_767	SignalP-4.0	SIGNAL	1	31	0.548
isotig00411_-3_81_1124	SignalP-4.0	SIGNAL	1	23	0.585
isotig00412_-3_81_572	SignalP-4.0	SIGNAL	1	23	0.585
isotig00433_-3_111_1157	SignalP-4.0	SIGNAL	1	19	0.858
isotig00434_-3_102_1148	SignalP-4.0	SIGNAL	1	19	0.861
isotig00435_-1_79_1134	SignalP-4.0	SIGNAL	1	17	0.765
isotig00436_-1_70_1110	SignalP-4.0	SIGNAL	1	17	0.765
isotig00437_-3_111_1157	SignalP-4.0	SIGNAL	1	19	0.858
isotig00438_-3_102_1148	SignalP-4.0	SIGNAL	1	19	0.861
isotig00439_-1_79_1134	SignalP-4.0	SIGNAL	1	17	0.765
isotig00440_-1_70_1110	SignalP-4.0	SIGNAL	1	17	0.765
isotig00442__1_421_624	SignalP-4.0	SIGNAL	1	19	0.575
isotig00448__2_188_478	SignalP-4.0	SIGNAL	1	21	0.713
isotig00471_-2_1034_1228	SignalP-4.0	SIGNAL	1	22	0.633
isotig00483__2_215_796	SignalP-4.0	SIGNAL	1	19	0.926
isotig00485__2_215_514	SignalP-4.0	SIGNAL	1	19	0.926
isotig00487__2_215_796	SignalP-4.0	SIGNAL	1	19	0.926
isotig00507__2_149_1288	SignalP-4.0	SIGNAL	1	22	0.859
isotig00508__2_149_1288	SignalP-4.0	SIGNAL	1	22	0.859
isotig00509__1_301_1176	SignalP-4.0	SIGNAL	1	27	0.857
isotig00510__1_301_1176	SignalP-4.0	SIGNAL	1	27	0.857
isotig00511__1_121_981	SignalP-4.0	SIGNAL	1	22	0.884
isotig00512__1_121_981	SignalP-4.0	SIGNAL	1	22	0.884
isotig00513__2_149_1288	SignalP-4.0	SIGNAL	1	22	0.859
isotig00514__1_301_1176	SignalP-4.0	SIGNAL	1	27	0.857
isotig00515__1_121_981	SignalP-4.0	SIGNAL	1	22	0.884
isotig00516__1_301_969	SignalP-4.0	SIGNAL	1	27	0.857
isotig00517__1_121_774	SignalP-4.0	SIGNAL	1	22	0.884
isotig00519__2_68_4360	SignalP-4.0	SIGNAL	1	19	0.487
isotig00523__2_68_2077	SignalP-4.0	SIGNAL	1	19	0.487
isotig00525__2_68_1378	SignalP-4.0	SIGNAL	1	19	0.487
isotig00578__2_2_199	SignalP-4.0	SIGNAL	1	18	0.57
isotig00581__2_2_199	SignalP-4.0	SIGNAL	1	18	0.57
isotig00590_-3_255_866	SignalP-4.0	SIGNAL	1	21	0.917
isotig00591_-3_255_866	SignalP-4.0	SIGNAL	1	21	0.917
isotig00592_-3_255_866	SignalP-4.0	SIGNAL	1	21	0.917
isotig00593_-3_255_866	SignalP-4.0	SIGNAL	1	21	0.917
isotig00671_-1_391_4656	SignalP-4.0	SIGNAL	1	26	0.914
isotig00680_-3_234_398	SignalP-4.0	SIGNAL	1	27	0.732
isotig00695_-1_10_339	SignalP-4.0	SIGNAL	1	34	0.563
isotig00696_-1_13_735	SignalP-4.0	SIGNAL	1	21	0.876
isotig00698_-1_10_468	SignalP-4.0	SIGNAL	1	34	0.549
isotig00699_-1_10_444	SignalP-4.0	SIGNAL	1	34	0.549
isotig00706_-2_92_970	SignalP-4.0	SIGNAL	1	13	0.534
isotig00707__2_179_604	SignalP-4.0	SIGNAL	1	16	0.605
isotig00708__3_21_860	SignalP-4.0	SIGNAL	1	22	0.905
isotig00709__3_21_1235	SignalP-4.0	SIGNAL	1	22	0.905
isotig00710__2_23_847	SignalP-4.0	SIGNAL	1	17	0.895
isotig00711__2_23_1222	SignalP-4.0	SIGNAL	1	17	0.895
isotig00712__3_21_860	SignalP-4.0	SIGNAL	1	22	0.905
isotig00713__3_21_1235	SignalP-4.0	SIGNAL	1	22	0.905
isotig00714__2_23_847	SignalP-4.0	SIGNAL	1	17	0.895
isotig00715__2_23_1222	SignalP-4.0	SIGNAL	1	17	0.895
isotig00770_-3_246_1664	SignalP-4.0	SIGNAL	1	18	0.769
isotig00772__1_85_942	SignalP-4.0	SIGNAL	1	17	0.798
isotig00773__1_82_942	SignalP-4.0	SIGNAL	1	21	0.843
isotig00775__1_85_1521	SignalP-4.0	SIGNAL	1	17	0.798
isotig00776__1_82_1521	SignalP-4.0	SIGNAL	1	21	0.843
isotig00781_-3_228_539	SignalP-4.0	SIGNAL	1	22	0.606
isotig00788_-3_144_1550	SignalP-4.0	SIGNAL	1	20	0.88
isotig00789_-3_144_401	SignalP-4.0	SIGNAL	1	20	0.88
isotig00790_-3_144_458	SignalP-4.0	SIGNAL	1	20	0.88
isotig00794__2_35_1354	SignalP-4.0	SIGNAL	1	24	0.604
isotig00799_-1_1_1614	SignalP-4.0	SIGNAL	1	23	0.767
isotig00800_-1_1_978	SignalP-4.0	SIGNAL	1	23	0.767
isotig00828_-3_300_1016	SignalP-4.0	SIGNAL	1	18	0.94
isotig00829_-1_16_816	SignalP-4.0	SIGNAL	1	18	0.94
isotig00830_-2_20_757	SignalP-4.0	SIGNAL	1	18	0.94
isotig00847_-3_1029_1490	SignalP-4.0	SIGNAL	1	26	0.815
isotig00855__1_241_471	SignalP-4.0	SIGNAL	1	25	0.689
isotig00858__1_241_597	SignalP-4.0	SIGNAL	1	25	0.689
isotig00882_-2_1658_1921	SignalP-4.0	SIGNAL	1	16	0.543
isotig00895_-1_1_507	SignalP-4.0	SIGNAL	1	19	0.818
isotig00925__1_376_705	SignalP-4.0	SIGNAL	1	19	0.802
isotig00926__2_176_505	SignalP-4.0	SIGNAL	1	19	0.882
isotig00928_-3_51_776	SignalP-4.0	SIGNAL	1	23	0.869
isotig00929_-3_51_776	SignalP-4.0	SIGNAL	1	23	0.869
isotig00930_-3_51_776	SignalP-4.0	SIGNAL	1	23	0.869
isotig00931_-3_51_776	SignalP-4.0	SIGNAL	1	23	0.869
isotig00934__3_210_533	SignalP-4.0	SIGNAL	1	16	0.553
isotig00988__1_67_2253	SignalP-4.0	SIGNAL	1	24	0.789
isotig00991__1_67_660	SignalP-4.0	SIGNAL	1	24	0.789
isotig01026__3_417_1061	SignalP-4.0	SIGNAL	1	29	0.574
isotig01048__3_72_329	SignalP-4.0	SIGNAL	1	22	0.89
isotig01050__3_204_779	SignalP-4.0	SIGNAL	1	22	0.881
isotig01051__2_134_709	SignalP-4.0	SIGNAL	1	22	0.881
isotig01059__3_141_548	SignalP-4.0	SIGNAL	1	14	0.717
isotig01086_-3_279_704	SignalP-4.0	SIGNAL	1	17	0.732
isotig01091_-2_50_472	SignalP-4.0	SIGNAL	1	1	0.505
isotig01092_-2_50_472	SignalP-4.0	SIGNAL	1	1	0.505
isotig01093_-2_50_472	SignalP-4.0	SIGNAL	1	1	0.505
isotig01108_-2_1946_2845	SignalP-4.0	SIGNAL	1	22	0.653
isotig01110_-2_1946_2695	SignalP-4.0	SIGNAL	1	22	0.653
isotig01111_-3_216_1115	SignalP-4.0	SIGNAL	1	22	0.653
isotig01112_-3_216_965	SignalP-4.0	SIGNAL	1	22	0.653
isotig01118_-2_872_1081	SignalP-4.0	SIGNAL	1	16	0.472
isotig01119_-2_872_1081	SignalP-4.0	SIGNAL	1	16	0.472
isotig01125_-1_172_378	SignalP-4.0	SIGNAL	1	21	0.645
isotig01132_-3_30_260	SignalP-4.0	SIGNAL	1	18	0.455
isotig01157_-1_736_2274	SignalP-4.0	SIGNAL	1	20	0.486
isotig01159_-1_736_2274	SignalP-4.0	SIGNAL	1	20	0.486
isotig01169_-1_88_441	SignalP-4.0	SIGNAL	1	22	0.714
isotig01170_-2_53_412	SignalP-4.0	SIGNAL	1	18	0.763
isotig01187_-3_3_413	SignalP-4.0	SIGNAL	1	21	0.533
isotig01188_-3_3_413	SignalP-4.0	SIGNAL	1	21	0.533
isotig01189_-3_129_968	SignalP-4.0	SIGNAL	1	25	0.676
isotig01241_-1_388_2598	SignalP-4.0	SIGNAL	1	19	0.506
isotig01242_-1_388_2598	SignalP-4.0	SIGNAL	1	19	0.506
isotig01250__1_34_	SignalP-4.0	SIGNAL	1	23	0.908
isotig01269_-2_1070_1225	SignalP-4.0	SIGNAL	1	14	0.5
isotig01288__3_1416_1736	SignalP-4.0	SIGNAL	1	18	0.648
isotig01300_-1_91_738	SignalP-4.0	SIGNAL	1	20	0.87
isotig01301_-1_91_	SignalP-4.0	SIGNAL	1	23	0.864
isotig01305_-1_157_1308	SignalP-4.0	SIGNAL	1	26	0.727
isotig01306_-1_	SignalP-4.0	SIGNAL	1	32	0.712
isotig01307__2_779_1030	SignalP-4.0	SIGNAL	1	26	0.483
isotig01308__3_759_1010	SignalP-4.0	SIGNAL	1	26	0.483
isotig01349__2_164_1600	SignalP-4.0	SIGNAL	1	23	0.572
isotig01350__2_164_1600	SignalP-4.0	SIGNAL	1	23	0.572
isotig01351__2_164_1600	SignalP-4.0	SIGNAL	1	23	0.572
isotig01352__2_164_1600	SignalP-4.0	SIGNAL	1	23	0.572
isotig01394_-3_12_1031	SignalP-4.0	SIGNAL	1	27	0.773
isotig01396_-3_12_1589	SignalP-4.0	SIGNAL	1	27	0.773
isotig01421_-3_24_1007	SignalP-4.0	SIGNAL	1	22	0.589
isotig01422_-3_24_1007	SignalP-4.0	SIGNAL	1	22	0.589
isotig01446__2_353_835	SignalP-4.0	SIGNAL	1	19	0.631
isotig01448__2_353_835	SignalP-4.0	SIGNAL	1	19	0.631
isotig01480_-3_570_695	SignalP-4.0	SIGNAL	1	21	0.524
isotig01505__1_	SignalP-4.0	SIGNAL	1	21	0.572
isotig01507__1_547_	SignalP-4.0	SIGNAL	1	22	0.49
isotig01520__1_43_405	SignalP-4.0	SIGNAL	1	16	0.781
isotig01536__1_121_354	SignalP-4.0	SIGNAL	1	22	0.624
isotig01549__2_323_880	SignalP-4.0	SIGNAL	1	26	0.78
isotig01550__3_189_722	SignalP-4.0	SIGNAL	1	18	0.834
isotig01565_-3_351_596	SignalP-4.0	SIGNAL	1	20	0.643
isotig01585_-2_83_712	SignalP-4.0	SIGNAL	1	23	0.691
isotig01586_-2_83_715	SignalP-4.0	SIGNAL	1	23	0.691
isotig01611_-3_	SignalP-4.0	SIGNAL	1	26	0.578
isotig01658_-1_277_3156	SignalP-4.0	SIGNAL	1	22	0.851
isotig01660_-1_277_1206	SignalP-4.0	SIGNAL	1	22	0.851
isotig01676_-3_2517_3104	SignalP-4.0	SIGNAL	1	21	0.559
isotig01677_-3_1926_2513	SignalP-4.0	SIGNAL	1	21	0.559
isotig01679__2_2060_2605	SignalP-4.0	SIGNAL	1	16	0.676
isotig01680__2_2060_2560	SignalP-4.0	SIGNAL	1	16	0.676
isotig01722_-2_224_1681	SignalP-4.0	SIGNAL	1	16	0.528
isotig01725_-1_148_2799	SignalP-4.0	SIGNAL	1	19	0.652
isotig01757_-1_76_783	SignalP-4.0	SIGNAL	1	19	0.937
isotig01758_-1_76_783	SignalP-4.0	SIGNAL	1	19	0.937
isotig01759_-2_752_904	SignalP-4.0	SIGNAL	1	19	0.752
isotig01772__3_942_2327	SignalP-4.0	SIGNAL	1	21	0.861
isotig01775__3_552_1454	SignalP-4.0	SIGNAL	1	18	0.542
isotig01799__1_1225_1503	SignalP-4.0	SIGNAL	1	26	0.497
isotig01801_-2_362_	SignalP-4.0	SIGNAL	1	18	0.779
isotig01802_-2_269_	SignalP-4.0	SIGNAL	1	22	0.946
isotig01803_-2_	SignalP-4.0	SIGNAL	1	25	0.943
isotig01847__3_	SignalP-4.0	SIGNAL	1	19	0.847
isotig01862_	SignalP-4.0	SIGNAL	1	28	0.66
isotig01863_-1_40_1026	SignalP-4.0	SIGNAL	1	22	0.667
isotig01864_-1_40_879	SignalP-4.0	SIGNAL	1	22	0.667
isotig01889__1_13_756	SignalP-4.0	SIGNAL	1	18	0.875
isotig01890__3_3_743	SignalP-4.0	SIGNAL	1	17	0.835
isotig01891__2_2_745	SignalP-4.0	SIGNAL	1	18	0.87
isotig01903_-1_	SignalP-4.0	SIGNAL	1	21	0.641
isotig01905_	SignalP-4.0	SIGNAL	1	23	0.8
isotig01909_	SignalP-4.0	SIGNAL	1	29	0.852
isotig01910_-2_74_799	SignalP-4.0	SIGNAL	1	23	0.826
isotig01911_-3_54_779	SignalP-4.0	SIGNAL	1	23	0.868
isotig01924__3_33_338	SignalP-4.0	SIGNAL	1	30	0.813
isotig01927_-2_26_1159	SignalP-4.0	SIGNAL	1	22	0.796
isotig01928__3_3_	SignalP-4.0	SIGNAL	1	18	0.551
isotig01972_-2_29_427	SignalP-4.0	SIGNAL	1	19	0.873
isotig01974_-2_2_208	SignalP-4.0	SIGNAL	1	23	0.89
isotig02000_	SignalP-4.0	SIGNAL	1	22	0.589
isotig02055_-3_261_	SignalP-4.0	SIGNAL	1	18	0.93
isotig02122_-2_59_937	SignalP-4.0	SIGNAL	1	29	0.734
isotig02123__3_3_	SignalP-4.0	SIGNAL	1	19	0.661
isotig02131_-3_150_1832	SignalP-4.0	SIGNAL	1	25	0.883
isotig02132_-3_150_1832	SignalP-4.0	SIGNAL	1	25	0.883
isotig02139__3_873_4025	SignalP-4.0	SIGNAL	1	24	0.718
isotig02151_-3_366_2123	SignalP-4.0	SIGNAL	1	24	0.785
isotig02152_-3_366_2849	SignalP-4.0	SIGNAL	1	24	0.785
isotig02167_-1_115_1098	SignalP-4.0	SIGNAL	1	18	0.875
isotig02168_-1_115_1098	SignalP-4.0	SIGNAL	1	18	0.875
isotig02172_-1_706_	SignalP-4.0	SIGNAL	1	18	0.941
isotig02173__3_117_728	SignalP-4.0	SIGNAL	1	27	0.829
isotig02174__3_117_728	SignalP-4.0	SIGNAL	1	27	0.829
isotig02203__3_606_764	SignalP-4.0	SIGNAL	1	20	0.737
isotig02204__3_606_	SignalP-4.0	SIGNAL	1	17	0.838
isotig02245_-1_127_3525	SignalP-4.0	SIGNAL	1	22	0.86
isotig02268__1_340_	SignalP-4.0	SIGNAL	1	36	0.563
isotig02269__1_340_690	SignalP-4.0	SIGNAL	1	33	0.58
isotig02282__1_166_1056	SignalP-4.0	SIGNAL	1	21	0.896
isotig02283__1_166_	SignalP-4.0	SIGNAL	1	25	0.897
isotig02292__1_181_1143	SignalP-4.0	SIGNAL	1	17	0.759
isotig02293__1_181_1659	SignalP-4.0	SIGNAL	1	17	0.759
isotig02302_	SignalP-4.0	SIGNAL	1	29	0.664
isotig02303__1_148_327	SignalP-4.0	SIGNAL	1	22	0.652
isotig02324_-2_191_	SignalP-4.0	SIGNAL	1	19	0.641
isotig02325_-2_191_	SignalP-4.0	SIGNAL	1	20	0.653
isotig02326__3_3_236	SignalP-4.0	SIGNAL	1	20	0.491
isotig02327__3_3_236	SignalP-4.0	SIGNAL	1	20	0.491
isotig02328_-1_7_918	SignalP-4.0	SIGNAL	1	20	0.862
isotig02329_-1_	SignalP-4.0	SIGNAL	1	25	0.85
isotig02330_-2_	SignalP-4.0	SIGNAL	1	25	0.552
isotig02340_-1_565_792	SignalP-4.0	SIGNAL	1	17	0.622
isotig02341_-1_565_792	SignalP-4.0	SIGNAL	1	17	0.624
isotig02367__3_	SignalP-4.0	SIGNAL	1	26	0.514
isotig02374_-2_	SignalP-4.0	SIGNAL	1	19	0.464
isotig02383__2_41_1093	SignalP-4.0	SIGNAL	1	29	0.656
isotig02417__1_193_768	SignalP-4.0	SIGNAL	1	17	0.859
isotig02421__1_364_	SignalP-4.0	SIGNAL	1	21	0.505
isotig02425_-1_265_594	SignalP-4.0	SIGNAL	1	20	0.826
isotig02426_-2_239_568	SignalP-4.0	SIGNAL	1	20	0.826
isotig02513__1_19_3897	SignalP-4.0	SIGNAL	1	23	0.775
isotig02525_-2_509_1291	SignalP-4.0	SIGNAL	1	30	0.738
isotig02533__1_13_	SignalP-4.0	SIGNAL	1	27	0.941
isotig02534__1_13_	SignalP-4.0	SIGNAL	1	27	0.941
isotig02545_-2_98_2833	SignalP-4.0	SIGNAL	1	20	0.782
isotig02546_-1_88_2823	SignalP-4.0	SIGNAL	1	20	0.782
isotig02562_-3_	SignalP-4.0	SIGNAL	1	21	0.662
isotig02573__3_150_2159	SignalP-4.0	SIGNAL	1	24	0.779
isotig02574__3_150_2108	SignalP-4.0	SIGNAL	1	24	0.779
isotig02591_-2_1184_3499	SignalP-4.0	SIGNAL	1	18	0.771
isotig02593_-1_73_4080	SignalP-4.0	SIGNAL	1	19	0.925
isotig02594_-1_73_	SignalP-4.0	SIGNAL	1	23	0.93
isotig02601__3_279_2882	SignalP-4.0	SIGNAL	1	41	0.628
isotig02612_-3_60_2513	SignalP-4.0	SIGNAL	1	22	0.889
isotig02617_-2_242_2209	SignalP-4.0	SIGNAL	1	27	0.806
isotig02640_-1_994_1164	SignalP-4.0	SIGNAL	1	25	0.487
isotig02647__1_22_2649	SignalP-4.0	SIGNAL	1	19	0.843
isotig02648__1_22_2649	SignalP-4.0	SIGNAL	1	19	0.843
isotig02655__1_103_1842	SignalP-4.0	SIGNAL	1	18	0.804
isotig02659_	SignalP-4.0	SIGNAL	1	30	0.668
isotig02662__2_2_376	SignalP-4.0	SIGNAL	1	20	0.577
isotig02677_-1_28_2265	SignalP-4.0	SIGNAL	1	29	0.732
isotig02678_-1_28_2106	SignalP-4.0	SIGNAL	1	29	0.732
isotig02683_-1_214_3366	SignalP-4.0	SIGNAL	1	29	0.841
isotig02703_	SignalP-4.0	SIGNAL	1	25	0.791
isotig02729__1_2419_	SignalP-4.0	SIGNAL	1	27	0.757
isotig02731__3_36_1211	SignalP-4.0	SIGNAL	1	28	0.544
isotig02743__3_84_1322	SignalP-4.0	SIGNAL	1	16	0.918
isotig02749_-3_63_1334	SignalP-4.0	SIGNAL	1	20	0.829
isotig02773_-1_4_1599	SignalP-4.0	SIGNAL	1	23	0.777
isotig02798_-1_	SignalP-4.0	SIGNAL	1	23	0.866
isotig02807_-1_88_2775	SignalP-4.0	SIGNAL	1	23	0.745
isotig02808_-1_88_1491	SignalP-4.0	SIGNAL	1	23	0.745
isotig02843__3_2313_2552	SignalP-4.0	SIGNAL	1	21	0.708
isotig02844__2_2009_2248	SignalP-4.0	SIGNAL	1	21	0.708
isotig02845__3_318_1841	SignalP-4.0	SIGNAL	1	27	0.684
isotig02846__3_318_1733	SignalP-4.0	SIGNAL	1	27	0.684
isotig02861_-1_97_879	SignalP-4.0	SIGNAL	1	22	0.79
isotig02862_-1_97_879	SignalP-4.0	SIGNAL	1	22	0.79
isotig02872__1_271_417	SignalP-4.0	SIGNAL	1	22	0.456
isotig02890__1_796_1047	SignalP-4.0	SIGNAL	1	1	0.541
isotig02891_-1_145_1200	SignalP-4.0	SIGNAL	1	20	0.64
isotig02892_-1_145_1200	SignalP-4.0	SIGNAL	1	20	0.64
isotig02911__1_238_2049	SignalP-4.0	SIGNAL	1	20	0.85
isotig02912__1_238_984	SignalP-4.0	SIGNAL	1	20	0.85
isotig02941__2_128_1288	SignalP-4.0	SIGNAL	1	16	0.523
isotig02942__2_	SignalP-4.0	SIGNAL	1	22	0.52
isotig02962__2_221_649	SignalP-4.0	SIGNAL	1	21	0.589
isotig02979_-3_879_2558	SignalP-4.0	SIGNAL	1	22	0.742
isotig02981__1_	SignalP-4.0	SIGNAL	1	29	0.91
isotig03004_-1_379_	SignalP-4.0	SIGNAL	1	23	0.645
isotig03007_-3_813_1049	SignalP-4.0	SIGNAL	1	16	0.683
isotig03008_-1_721_957	SignalP-4.0	SIGNAL	1	16	0.683
isotig03021_-2_296_1132	SignalP-4.0	SIGNAL	1	30	0.736
isotig03048_-3_72_1652	SignalP-4.0	SIGNAL	1	26	0.881
isotig03059_-1_157_1227	SignalP-4.0	SIGNAL	1	32	0.536
isotig03060_-1_157_1581	SignalP-4.0	SIGNAL	1	32	0.536
isotig03067_-1_322_	SignalP-4.0	SIGNAL	1	30	0.854
isotig03077__1_2062_2277	SignalP-4.0	SIGNAL	1	29	0.59
isotig03094_-3_	SignalP-4.0	SIGNAL	1	19	0.452
isotig03099__1_319_615	SignalP-4.0	SIGNAL	1	22	0.905
isotig03100__1_319_615	SignalP-4.0	SIGNAL	1	22	0.905
isotig03117_	SignalP-4.0	SIGNAL	1	26	0.758
isotig03159__2_1871_2032	SignalP-4.0	SIGNAL	1	2	0.508
isotig03191_-1_19_	SignalP-4.0	SIGNAL	1	31	0.537
isotig03194_-3_3_1292	SignalP-4.0	SIGNAL	1	20	0.637
isotig03203__3_129_2615	SignalP-4.0	SIGNAL	1	26	0.832
isotig03213_-2_569_1801	SignalP-4.0	SIGNAL	1	19	0.617
isotig03238__2_23_	SignalP-4.0	SIGNAL	1	1	0.468
isotig03239__1_151_	SignalP-4.0	SIGNAL	1	18	0.9
isotig03240__1_151_1242	SignalP-4.0	SIGNAL	1	19	0.841
isotig03251_-3_141_1073	SignalP-4.0	SIGNAL	1	18	0.889
isotig03266_	SignalP-4.0	SIGNAL	1	25	0.815
isotig03274__2_233_928	SignalP-4.0	SIGNAL	1	21	0.485
isotig03297__3_978_1271	SignalP-4.0	SIGNAL	1	27	0.509
isotig03298__3_978_1271	SignalP-4.0	SIGNAL	1	27	0.509
isotig03334_-1_22_1092	SignalP-4.0	SIGNAL	1	20	0.694
isotig03343__1_1324_1845	SignalP-4.0	SIGNAL	1	20	0.876
isotig03347__1_	SignalP-4.0	SIGNAL	1	24	0.663
isotig03357_-3_114_1886	SignalP-4.0	SIGNAL	1	22	0.799
isotig03358_-3_114_818	SignalP-4.0	SIGNAL	1	22	0.799
isotig03366__3_1224_1505	SignalP-4.0	SIGNAL	1	27	0.726
isotig03397_-3_894_1643	SignalP-4.0	SIGNAL	1	19	0.687
isotig03398__2_698_916	SignalP-4.0	SIGNAL	1	19	0.452
isotig03424_	SignalP-4.0	SIGNAL	1	23	0.903
isotig03434_-3_534_1217	SignalP-4.0	SIGNAL	1	16	0.5
isotig03441__3_3_218	SignalP-4.0	SIGNAL	1	22	0.51
isotig03448_	SignalP-4.0	SIGNAL	1	20	0.9
isotig03463__2_2_1504	SignalP-4.0	SIGNAL	1	15	0.719
isotig03515__3_	SignalP-4.0	SIGNAL	1	29	0.907
isotig03516__3_69_767	SignalP-4.0	SIGNAL	1	24	0.92
isotig03545_-2_	SignalP-4.0	SIGNAL	1	28	0.559
isotig03625__1_1_264	SignalP-4.0	SIGNAL	1	19	0.604
isotig03637__3_108_1430	SignalP-4.0	SIGNAL	1	21	0.765
isotig03638__3_108_770	SignalP-4.0	SIGNAL	1	21	0.765
isotig03653__1_28_1632	SignalP-4.0	SIGNAL	1	16	0.585
isotig03654__1_28_	SignalP-4.0	SIGNAL	1	20	0.778
isotig03656_-2_641_865	SignalP-4.0	SIGNAL	1	27	0.723
isotig03676_-3_165_	SignalP-4.0	SIGNAL	1	23	0.815
isotig03709_-3_	SignalP-4.0	SIGNAL	1	2	0.526
isotig03715_-2_377_571	SignalP-4.0	SIGNAL	1	18	0.749
isotig03719_-1_91_1743	SignalP-4.0	SIGNAL	1	19	0.86
isotig03746_	SignalP-4.0	SIGNAL	1	17	0.459
isotig03749_-1_61_813	SignalP-4.0	SIGNAL	1	22	0.82
isotig03801__2_185_958	SignalP-4.0	SIGNAL	1	18	0.879
isotig03802__2_185_958	SignalP-4.0	SIGNAL	1	18	0.879
isotig03858_-3_165_608	SignalP-4.0	SIGNAL	1	26	0.751
isotig03865__2_863_	SignalP-4.0	SIGNAL	1	21	0.687
isotig03869_-2_	SignalP-4.0	SIGNAL	1	21	0.482
isotig03874_-2_74_838	SignalP-4.0	SIGNAL	1	17	0.759
isotig03886_-1_151_918	SignalP-4.0	SIGNAL	1	17	0.879
isotig03901__1_100_	SignalP-4.0	SIGNAL	1	28	0.775
isotig03902__1_	SignalP-4.0	SIGNAL	1	31	0.765
isotig03907__1_334_1044	SignalP-4.0	SIGNAL	1	26	0.79
isotig03908__1_334_771	SignalP-4.0	SIGNAL	1	26	0.79
isotig03921_-2_338_1030	SignalP-4.0	SIGNAL	1	18	0.725
isotig03937_-3_45_872	SignalP-4.0	SIGNAL	1	23	0.672
isotig03938_-3_45_578	SignalP-4.0	SIGNAL	1	23	0.672
isotig03968_-2_86_721	SignalP-4.0	SIGNAL	1	29	0.572
isotig03985_-2_1028_	SignalP-4.0	SIGNAL	1	19	0.583
isotig03992__3_24_680	SignalP-4.0	SIGNAL	1	19	0.644
isotig03996_-3_3_	SignalP-4.0	SIGNAL	1	18	0.718
isotig03997_	SignalP-4.0	SIGNAL	1	29	0.913
isotig04001_-2_77_358	SignalP-4.0	SIGNAL	1	18	0.832
isotig04009__1_163_570	SignalP-4.0	SIGNAL	1	22	0.85
isotig04021_-3_117_1040	SignalP-4.0	SIGNAL	1	23	0.746
isotig04025_-3_711_	SignalP-4.0	SIGNAL	1	19	0.465
isotig04071_-1_40_1236	SignalP-4.0	SIGNAL	1	18	0.719
isotig04076_-3_30_464	SignalP-4.0	SIGNAL	1	41	0.464
isotig04096_-1_	SignalP-4.0	SIGNAL	1	16	0.5
isotig04110_-2_230_580	SignalP-4.0	SIGNAL	1	18	0.669
isotig04138__3_	SignalP-4.0	SIGNAL	1	18	0.501
isotig04141_-3_789_1367	SignalP-4.0	SIGNAL	1	18	0.91
isotig04153_-1_	SignalP-4.0	SIGNAL	1	19	0.569
isotig04169__2_83_1162	SignalP-4.0	SIGNAL	1	24	0.556
isotig04195__1_16_	SignalP-4.0	SIGNAL	1	18	0.912
isotig04196__1_16_813	SignalP-4.0	SIGNAL	1	15	0.83
isotig04197_-1_52_816	SignalP-4.0	SIGNAL	1	17	0.866
isotig04217__1_367_	SignalP-4.0	SIGNAL	1	21	0.524
isotig04232_-1_613_831	SignalP-4.0	SIGNAL	1	20	0.757
isotig04245__2_851_982	SignalP-4.0	SIGNAL	1	24	0.782
isotig04253_-1_55_591	SignalP-4.0	SIGNAL	1	22	0.774
isotig04254_-1_55_426	SignalP-4.0	SIGNAL	1	22	0.774
isotig04269__3_	SignalP-4.0	SIGNAL	1	23	0.554
isotig04279__3_252_587	SignalP-4.0	SIGNAL	1	37	0.786
isotig04280__3_252_944	SignalP-4.0	SIGNAL	1	37	0.786
isotig04293__2_170_766	SignalP-4.0	SIGNAL	1	30	0.932
isotig04299_-3_63_851	SignalP-4.0	SIGNAL	1	24	0.696
isotig04300_-3_63_548	SignalP-4.0	SIGNAL	1	24	0.696
isotig04316__1_22_840	SignalP-4.0	SIGNAL	1	19	0.909
isotig04332__2_2_577	SignalP-4.0	SIGNAL	1	23	0.834
isotig04347__3_108_476	SignalP-4.0	SIGNAL	1	21	0.789
isotig04355__2_224_904	SignalP-4.0	SIGNAL	1	20	0.799
isotig04363_-3_105_872	SignalP-4.0	SIGNAL	1	17	0.804
isotig04369_	SignalP-4.0	SIGNAL	1	19	0.501
isotig04376__1_1_153	SignalP-4.0	SIGNAL	1	19	0.521
isotig04402_-2_	SignalP-4.0	SIGNAL	1	20	0.787
isotig04443_-2_137_631	SignalP-4.0	SIGNAL	1	23	0.823
isotig04444_-2_137_298	SignalP-4.0	SIGNAL	1	23	0.767
isotig04493__1_190_	SignalP-4.0	SIGNAL	1	32	0.505
isotig04517__1_	SignalP-4.0	SIGNAL	1	30	0.596
isotig04518__1_7_696	SignalP-4.0	SIGNAL	1	26	0.603
isotig04575_-2_383_1030	SignalP-4.0	SIGNAL	1	20	0.522
isotig04589_-2_290_736	SignalP-4.0	SIGNAL	1	19	0.836
isotig04590_	SignalP-4.0	SIGNAL	1	26	0.836
isotig04601_-1_307_879	SignalP-4.0	SIGNAL	1	24	0.792
isotig04602_-2_254_826	SignalP-4.0	SIGNAL	1	24	0.836
isotig04622__2_	SignalP-4.0	SIGNAL	1	21	0.458
isotig04634__1_244_	SignalP-4.0	SIGNAL	1	18	0.472
isotig04635__1_385_849	SignalP-4.0	SIGNAL	1	19	0.926
isotig04636__1_385_822	SignalP-4.0	SIGNAL	1	19	0.926
isotig04665__1_7_	SignalP-4.0	SIGNAL	1	24	0.859
isotig04666_	SignalP-4.0	SIGNAL	1	26	0.858
isotig04687_-3_492_863	SignalP-4.0	SIGNAL	1	26	0.837
isotig04688_-3_405_776	SignalP-4.0	SIGNAL	1	26	0.837
isotig04716__1_454_	SignalP-4.0	SIGNAL	1	17	0.683
isotig04729_-3_3_509	SignalP-4.0	SIGNAL	1	23	0.822
isotig04730_-1_7_378	SignalP-4.0	SIGNAL	1	26	0.802
isotig04735_	SignalP-4.0	SIGNAL	1	24	0.821
isotig04736__3_	SignalP-4.0	SIGNAL	1	23	0.825
isotig04746__1_31_	SignalP-4.0	SIGNAL	1	20	0.706
isotig04758_-2_56_496	SignalP-4.0	SIGNAL	1	16	0.475
isotig04795_-1_	SignalP-4.0	SIGNAL	1	20	0.838
isotig04804_-3_84_716	SignalP-4.0	SIGNAL	1	20	0.702
isotig04827_-1_16_237	SignalP-4.0	SIGNAL	1	18	0.923
isotig04844__1_	SignalP-4.0	SIGNAL	1	20	0.537
isotig04875__3_3_266	SignalP-4.0	SIGNAL	1	27	0.584
isotig04878__1_82_378	SignalP-4.0	SIGNAL	1	19	0.557
isotig04885_-2_44_631	SignalP-4.0	SIGNAL	1	20	0.692
isotig04897__2_	SignalP-4.0	SIGNAL	1	19	0.518
isotig04906__1_70_693	SignalP-4.0	SIGNAL	1	18	0.627
isotig04959_-3_39_932	SignalP-4.0	SIGNAL	1	18	0.897
isotig05007_-1_163_405	SignalP-4.0	SIGNAL	1	22	0.834
isotig05008_-1_163_384	SignalP-4.0	SIGNAL	1	22	0.835
isotig05016_-2_2_166	SignalP-4.0	SIGNAL	1	21	0.463
isotig05018__3_279_497	SignalP-4.0	SIGNAL	1	27	0.458
isotig05045__2_338_559	SignalP-4.0	SIGNAL	1	15	0.819
isotig05046__2_338_514	SignalP-4.0	SIGNAL	1	15	0.812
isotig05074_-1_	SignalP-4.0	SIGNAL	1	22	0.508
isotig05083__3_237_653	SignalP-4.0	SIGNAL	1	22	0.746
isotig05086_-3_12_410	SignalP-4.0	SIGNAL	1	21	0.497
isotig05100__2_26_184	SignalP-4.0	SIGNAL	1	19	0.605
isotig05107__1_331_	SignalP-4.0	SIGNAL	1	17	0.477
isotig05128_-1_13_	SignalP-4.0	SIGNAL	1	19	0.462
isotig05131_-3_243_	SignalP-4.0	SIGNAL	1	18	0.791
isotig05145_	SignalP-4.0	SIGNAL	1	18	0.515
isotig05173_-1_13_	SignalP-4.0	SIGNAL	1	21	0.902
isotig05174_-1_13_387	SignalP-4.0	SIGNAL	1	18	0.882
isotig05201__1_52_	SignalP-4.0	SIGNAL	1	27	0.846
isotig05202__1_52_285	SignalP-4.0	SIGNAL	1	24	0.851
isotig05203_-2_260_547	SignalP-4.0	SIGNAL	1	16	0.716
isotig05204_-2_260_589	SignalP-4.0	SIGNAL	1	16	0.711
isotig05207_-3_	SignalP-4.0	SIGNAL	1	20	0.645
isotig05208_	SignalP-4.0	SIGNAL	1	21	0.576
isotig05217_	SignalP-4.0	SIGNAL	1	22	0.575
isotig05226_-1_1_	SignalP-4.0	SIGNAL	1	19	0.645
isotig05234__1_	SignalP-4.0	SIGNAL	1	1	0.518
isotig05240_	SignalP-4.0	SIGNAL	1	22	0.695
isotig05293_-3_3_	SignalP-4.0	SIGNAL	1	19	0.688
isotig05294_	SignalP-4.0	SIGNAL	1	22	0.826
isotig05318_-1_1_180	SignalP-4.0	SIGNAL	1	20	0.551
isotig05319__1_	SignalP-4.0	SIGNAL	1	34	0.646
isotig05327__1_16_651	SignalP-4.0	SIGNAL	1	18	0.842
isotig05328__1_16_	SignalP-4.0	SIGNAL	1	21	0.873
isotig05346_-1_40_390	SignalP-4.0	SIGNAL	1	27	0.578
isotig05354_-1_76_	SignalP-4.0	SIGNAL	1	24	0.751
isotig05372_	SignalP-4.0	SIGNAL	1	4	0.454
isotig05373_-1_52_315	SignalP-4.0	SIGNAL	1	19	0.89
isotig05374_-1_52_318	SignalP-4.0	SIGNAL	1	19	0.886
isotig05380_-3_171_278	SignalP-4.0	SIGNAL	1	21	0.461
isotig05399__2_17_427	SignalP-4.0	SIGNAL	1	27	0.854
isotig05400__2_17_	SignalP-4.0	SIGNAL	1	30	0.851
isotig05413_-1_1_168	SignalP-4.0	SIGNAL	1	17	0.628
isotig05427_-2_2_70	SignalP-4.0	SIGNAL	1	1	0.616
isotig05433_-1_52_	SignalP-4.0	SIGNAL	1	22	0.887
isotig05437_-2_	SignalP-4.0	SIGNAL	1	31	0.889
isotig05444__1_109_5544	SignalP-4.0	SIGNAL	1	19	0.824
isotig05447_-2_431_3286	SignalP-4.0	SIGNAL	1	20	0.842
isotig05448_	SignalP-4.0	SIGNAL	1	31	0.914
isotig05458__3_744_1973	SignalP-4.0	SIGNAL	1	21	0.513
isotig05460_-2_170_4018	SignalP-4.0	SIGNAL	1	24	0.898
isotig05461_-1_118_4176	SignalP-4.0	SIGNAL	1	19	0.878
isotig05462__1_529_2190	SignalP-4.0	SIGNAL	1	22	0.784
isotig05467_-3_	SignalP-4.0	SIGNAL	1	25	0.79
isotig05477_-1_40_3069	SignalP-4.0	SIGNAL	1	18	0.795
isotig05482_-3_81_3377	SignalP-4.0	SIGNAL	1	34	0.644
isotig05496_-1_4_2268	SignalP-4.0	SIGNAL	1	20	0.866
isotig05497__3_180_578	SignalP-4.0	SIGNAL	1	20	0.797
isotig05499_-1_1075_2385	SignalP-4.0	SIGNAL	1	8	0.514
isotig05510_-1_64_882	SignalP-4.0	SIGNAL	1	17	0.746
isotig05512_-1_1789_3750	SignalP-4.0	SIGNAL	1	16	0.874
isotig05514_-1_64_2454	SignalP-4.0	SIGNAL	1	33	0.852
isotig05515_-1_46_2154	SignalP-4.0	SIGNAL	1	24	0.56
isotig05521__1_403_1761	SignalP-4.0	SIGNAL	1	19	0.477
isotig05526__1_211_864	SignalP-4.0	SIGNAL	1	16	0.831
isotig05527_-3_129_	SignalP-4.0	SIGNAL	1	23	0.818
isotig05530_-3_276_2669	SignalP-4.0	SIGNAL	1	20	0.842
isotig05533_-2_56_1402	SignalP-4.0	SIGNAL	1	20	0.452
isotig05556_	SignalP-4.0	SIGNAL	1	23	0.873
isotig05558__2_65_2839	SignalP-4.0	SIGNAL	1	21	0.881
isotig05567__2_59_	SignalP-4.0	SIGNAL	1	20	0.594
isotig05569__1_412_2622	SignalP-4.0	SIGNAL	1	21	0.777
isotig05580_-1_109_	SignalP-4.0	SIGNAL	1	20	0.911
isotig05586_-1_97_2805	SignalP-4.0	SIGNAL	1	21	0.737
isotig05603__2_2_1480	SignalP-4.0	SIGNAL	1	22	0.546
isotig05616_-1_	SignalP-4.0	SIGNAL	1	29	0.609
isotig05624__1_571_2616	SignalP-4.0	SIGNAL	1	29	0.588
isotig05626__2_11_664	SignalP-4.0	SIGNAL	1	20	0.834
isotig05630_-1_19_1032	SignalP-4.0	SIGNAL	1	18	0.631
isotig05645_	SignalP-4.0	SIGNAL	1	25	0.84
isotig05663__3_30_1364	SignalP-4.0	SIGNAL	1	29	0.731
isotig05667_-1_88_855	SignalP-4.0	SIGNAL	1	26	0.81
isotig05671_-2_164_1708	SignalP-4.0	SIGNAL	1	16	0.699
isotig05704_-3_120_2315	SignalP-4.0	SIGNAL	1	23	0.663
isotig05710__3_	SignalP-4.0	SIGNAL	1	30	0.66
isotig05718__2_	SignalP-4.0	SIGNAL	1	24	0.739
isotig05720__3_2637_2921	SignalP-4.0	SIGNAL	1	27	0.788
isotig05723__3_45_	SignalP-4.0	SIGNAL	1	21	0.93
isotig05726__1_175_	SignalP-4.0	SIGNAL	1	20	0.646
isotig05743_	SignalP-4.0	SIGNAL	1	31	0.603
isotig05751_-1_202_951	SignalP-4.0	SIGNAL	1	20	0.737
isotig05755__1_	SignalP-4.0	SIGNAL	1	32	0.553
isotig05778_-2_47_	SignalP-4.0	SIGNAL	1	23	0.744
isotig05779_-3_69_1868	SignalP-4.0	SIGNAL	1	24	0.88
isotig05783__2_83_1672	SignalP-4.0	SIGNAL	1	51	0.542
isotig05785__2_	SignalP-4.0	SIGNAL	1	33	0.571
isotig05804_-2_44_1408	SignalP-4.0	SIGNAL	1	16	0.702
isotig05826_-1_319_	SignalP-4.0	SIGNAL	1	18	0.699
isotig05847__1_2344_2628	SignalP-4.0	SIGNAL	1	16	0.538
isotig05867_-2_140_1738	SignalP-4.0	SIGNAL	1	23	0.823
isotig05893_-3_213_1298	SignalP-4.0	SIGNAL	1	21	0.71
isotig05900_-2_41_	SignalP-4.0	SIGNAL	1	23	0.883
isotig05918_-2_92_2605	SignalP-4.0	SIGNAL	1	17	0.688
isotig05923__1_100_1524	SignalP-4.0	SIGNAL	1	21	0.924
isotig05931_-1_130_1176	SignalP-4.0	SIGNAL	1	19	0.858
isotig05946_-3_51_2444	SignalP-4.0	SIGNAL	1	21	0.926
isotig05951_-2_134_1498	SignalP-4.0	SIGNAL	1	20	0.909
isotig05954_-2_248_1951	SignalP-4.0	SIGNAL	1	20	0.741
isotig05972_	SignalP-4.0	SIGNAL	1	26	0.897
isotig05973_-3_87_2021	SignalP-4.0	SIGNAL	1	22	0.774
isotig05978_-3_162_2072	SignalP-4.0	SIGNAL	1	23	0.812
isotig05979_-2_230_2200	SignalP-4.0	SIGNAL	1	21	0.93
isotig05987_-2_80_2053	SignalP-4.0	SIGNAL	1	29	0.644
isotig05990_-3_87_1001	SignalP-4.0	SIGNAL	1	21	0.764
isotig05995_-2_158_	SignalP-4.0	SIGNAL	1	22	0.527
isotig05998__2_56_694	SignalP-4.0	SIGNAL	1	23	0.891
isotig06005_-2_	SignalP-4.0	SIGNAL	1	21	0.807
isotig06012__3_60_1244	SignalP-4.0	SIGNAL	1	20	0.847
isotig06017_-1_205_1413	SignalP-4.0	SIGNAL	1	19	0.907
isotig06022_-3_213_2609	SignalP-4.0	SIGNAL	1	19	0.888
isotig06024_-3_1041_1595	SignalP-4.0	SIGNAL	1	19	0.768
isotig06027_-1_316_1134	SignalP-4.0	SIGNAL	1	24	0.523
isotig06038__3_15_920	SignalP-4.0	SIGNAL	1	1	0.462
isotig06039_-3_	SignalP-4.0	SIGNAL	1	25	0.647
isotig06047_-1_163_1233	SignalP-4.0	SIGNAL	1	30	0.76
isotig06063__1_10_1053	SignalP-4.0	SIGNAL	1	17	0.853
isotig06090__3_90_2042	SignalP-4.0	SIGNAL	1	21	0.819
isotig06093__2_485_1486	SignalP-4.0	SIGNAL	1	21	0.601
isotig06096_-3_39_1931	SignalP-4.0	SIGNAL	1	21	0.884
isotig06104__2_236_793	SignalP-4.0	SIGNAL	1	23	0.732
isotig06111__3_54_	SignalP-4.0	SIGNAL	1	23	0.843
isotig06119_-2_	SignalP-4.0	SIGNAL	1	18	0.532
isotig06121_-1_103_	SignalP-4.0	SIGNAL	1	26	0.522
isotig06124__3_1854_2072	SignalP-4.0	SIGNAL	1	15	0.555
isotig06145_-3_165_1655	SignalP-4.0	SIGNAL	1	16	0.853
isotig06205__2_14_877	SignalP-4.0	SIGNAL	1	26	0.529
isotig06223_-1_7_2076	SignalP-4.0	SIGNAL	1	18	0.925
isotig06226_-3_6_1322	SignalP-4.0	SIGNAL	1	21	0.602
isotig06235_-2_1337_1522	SignalP-4.0	SIGNAL	1	21	0.717
isotig06238__2_128_1516	SignalP-4.0	SIGNAL	1	20	0.705
isotig06241_-3_15_1391	SignalP-4.0	SIGNAL	1	19	0.595
isotig06261__1_19_1632	SignalP-4.0	SIGNAL	1	22	0.869
isotig06263__2_65_2101	SignalP-4.0	SIGNAL	1	20	0.885
isotig06271__2_	SignalP-4.0	SIGNAL	1	23	0.589
isotig06291_-2_824_1948	SignalP-4.0	SIGNAL	1	21	0.654
isotig06298_-1_28_1116	SignalP-4.0	SIGNAL	1	29	0.521
isotig06315_-2_122_2206	SignalP-4.0	SIGNAL	1	1	0.463
isotig06329_-2_74_367	SignalP-4.0	SIGNAL	1	20	0.803
isotig06331_-3_150_2285	SignalP-4.0	SIGNAL	1	18	0.831
isotig06361_	SignalP-4.0	SIGNAL	1	2	0.537
isotig06384__2_218_1816	SignalP-4.0	SIGNAL	1	29	0.773
isotig06394_-1_109_678	SignalP-4.0	SIGNAL	1	32	0.688
isotig06395__1_40_2112	SignalP-4.0	SIGNAL	1	17	0.815
isotig06402__2_68_	SignalP-4.0	SIGNAL	1	22	0.839
isotig06420__1_139_555	SignalP-4.0	SIGNAL	1	1	0.546
isotig06437_-1_103_	SignalP-4.0	SIGNAL	1	26	0.677
isotig06438__2_158_1408	SignalP-4.0	SIGNAL	1	23	0.884
isotig06461__3_15_674	SignalP-4.0	SIGNAL	1	22	0.871
isotig06464__3_84_815	SignalP-4.0	SIGNAL	1	23	0.742
isotig06492__2_761_1909	SignalP-4.0	SIGNAL	1	2	0.523
isotig06494__3_147_965	SignalP-4.0	SIGNAL	1	19	0.863
isotig06507_-3_69_413	SignalP-4.0	SIGNAL	1	18	0.94
isotig06514__2_62_1831	SignalP-4.0	SIGNAL	1	21	0.926
isotig06517_-3_6_2156	SignalP-4.0	SIGNAL	1	32	0.928
isotig06520_-1_604_2139	SignalP-4.0	SIGNAL	1	32	0.786
isotig06523_-1_100_810	SignalP-4.0	SIGNAL	1	21	0.679
isotig06545_-2_71_1456	SignalP-4.0	SIGNAL	1	28	0.597
isotig06555__2_410_970	SignalP-4.0	SIGNAL	1	29	0.816
isotig06557__3_330_968	SignalP-4.0	SIGNAL	1	17	0.729
isotig06585_-3_756_1031	SignalP-4.0	SIGNAL	1	16	0.504
isotig06588_-3_216_638	SignalP-4.0	SIGNAL	1	24	0.678
isotig06589__2_	SignalP-4.0	SIGNAL	1	19	0.747
isotig06603_-2_1244_1498	SignalP-4.0	SIGNAL	1	1	0.523
isotig06605__2_62_	SignalP-4.0	SIGNAL	1	22	0.907
isotig06610__3_501_1223	SignalP-4.0	SIGNAL	1	20	0.905
isotig06611_-1_7_939	SignalP-4.0	SIGNAL	1	19	0.927
isotig06631_-2_32_	SignalP-4.0	SIGNAL	1	21	0.885
isotig06646__1_46_1305	SignalP-4.0	SIGNAL	1	18	0.734
isotig06647_-1_7_1506	SignalP-4.0	SIGNAL	1	19	0.79
isotig06668_-3_249_722	SignalP-4.0	SIGNAL	1	1	0.551
isotig06690_-1_310_963	SignalP-4.0	SIGNAL	1	18	0.784
isotig06696_-2_95_1390	SignalP-4.0	SIGNAL	1	20	0.757
isotig06710_-1_127_729	SignalP-4.0	SIGNAL	1	20	0.78
isotig06719_-2_32_1408	SignalP-4.0	SIGNAL	1	16	0.532
isotig06720_-3_153_	SignalP-4.0	SIGNAL	1	23	0.792
isotig06727_-1_37_1056	SignalP-4.0	SIGNAL	1	21	0.894
isotig06729__2_203_	SignalP-4.0	SIGNAL	1	26	0.763
isotig06750_-2_851_1201	SignalP-4.0	SIGNAL	1	12	0.522
isotig06772__1_85_1668	SignalP-4.0	SIGNAL	1	22	0.711
isotig06844_-1_	SignalP-4.0	SIGNAL	1	22	0.936
isotig06852__3_792_1214	SignalP-4.0	SIGNAL	1	23	0.647
isotig06859_-2_134_1957	SignalP-4.0	SIGNAL	1	17	0.724
isotig06902_-1_25_771	SignalP-4.0	SIGNAL	1	18	0.877
isotig06903_-2_47_340	SignalP-4.0	SIGNAL	1	23	0.698
isotig06905__3_51_1484	SignalP-4.0	SIGNAL	1	22	0.756
isotig06906__1_82_363	SignalP-4.0	SIGNAL	1	21	0.496
isotig06908_-1_688_	SignalP-4.0	SIGNAL	1	27	0.627
isotig06918_-3_51_1238	SignalP-4.0	SIGNAL	1	18	0.768
isotig06939_-3_27_1130	SignalP-4.0	SIGNAL	1	19	0.515
isotig06948_-3_	SignalP-4.0	SIGNAL	1	28	0.874
isotig06957_-2_	SignalP-4.0	SIGNAL	1	30	0.811
isotig06974__2_635_907	SignalP-4.0	SIGNAL	1	17	0.599
isotig06998_-3_1653_1802	SignalP-4.0	SIGNAL	1	17	0.504
isotig07014_-2_14_631	SignalP-4.0	SIGNAL	1	19	0.877
isotig07047_-2_89_1393	SignalP-4.0	SIGNAL	1	19	0.912
isotig07050_-3_141_1745	SignalP-4.0	SIGNAL	1	21	0.921
isotig07057__2_761_1309	SignalP-4.0	SIGNAL	1	32	0.454
isotig07065_	SignalP-4.0	SIGNAL	1	33	0.7
isotig07066_-2_8_1084	SignalP-4.0	SIGNAL	1	26	0.853
isotig07070__2_473_814	SignalP-4.0	SIGNAL	1	21	0.556
isotig07078__3_3_350	SignalP-4.0	SIGNAL	1	29	0.769
isotig07079__1_625_852	SignalP-4.0	SIGNAL	1	18	0.645
isotig07101_-1_139_	SignalP-4.0	SIGNAL	1	19	0.751
isotig07114_	SignalP-4.0	SIGNAL	1	29	0.869
isotig07119__1_877_1197	SignalP-4.0	SIGNAL	1	17	0.95
isotig07122_-3_57_1400	SignalP-4.0	SIGNAL	1	17	0.862
isotig07127__2_146_1504	SignalP-4.0	SIGNAL	1	18	0.514
isotig07134_-2_128_319	SignalP-4.0	SIGNAL	1	24	0.585
isotig07150_-3_3_650	SignalP-4.0	SIGNAL	1	23	0.909
isotig07163_-2_68_1390	SignalP-4.0	SIGNAL	1	28	0.777
isotig07164_-1_49_1815	SignalP-4.0	SIGNAL	1	17	0.7
isotig07176_-3_1107_1397	SignalP-4.0	SIGNAL	1	27	0.489
isotig07177__2_32_1702	SignalP-4.0	SIGNAL	1	20	0.657
isotig07214__1_814_1362	SignalP-4.0	SIGNAL	1	18	0.499
isotig07221__3_222_713	SignalP-4.0	SIGNAL	1	23	0.531
isotig07232_-1_	SignalP-4.0	SIGNAL	1	25	0.897
isotig07262_-3_18_1022	SignalP-4.0	SIGNAL	1	17	0.815
isotig07273__2_143_997	SignalP-4.0	SIGNAL	1	17	0.592
isotig07282__2_1031_1240	SignalP-4.0	SIGNAL	1	16	0.6
isotig07291_	SignalP-4.0	SIGNAL	1	24	0.686
isotig07297_-3_420_1412	SignalP-4.0	SIGNAL	1	23	0.456
isotig07305__2_659_1765	SignalP-4.0	SIGNAL	1	22	0.858
isotig07326_-1_97_1614	SignalP-4.0	SIGNAL	1	30	0.815
isotig07329_-2_998_1417	SignalP-4.0	SIGNAL	1	21	0.776
isotig07330__1_	SignalP-4.0	SIGNAL	1	18	0.475
isotig07338__2_89_733	SignalP-4.0	SIGNAL	1	13	0.563
isotig07342__3_57_794	SignalP-4.0	SIGNAL	1	23	0.454
isotig07344_-1_112_1020	SignalP-4.0	SIGNAL	1	20	0.898
isotig07347_-2_581_877	SignalP-4.0	SIGNAL	1	1	0.536
isotig07352__2_32_346	SignalP-4.0	SIGNAL	1	19	0.564
isotig07371_-2_53_	SignalP-4.0	SIGNAL	1	20	0.561
isotig07373_-1_85_285	SignalP-4.0	SIGNAL	1	17	0.489
isotig07374__2_	SignalP-4.0	SIGNAL	1	23	0.726
isotig07378_-3_93_	SignalP-4.0	SIGNAL	1	23	0.875
isotig07384__3_66_1478	SignalP-4.0	SIGNAL	1	17	0.754
isotig07397_-1_70_1059	SignalP-4.0	SIGNAL	1	18	0.903
isotig07401__2_53_1405	SignalP-4.0	SIGNAL	1	19	0.894
isotig07415__2_473_787	SignalP-4.0	SIGNAL	1	17	0.544
isotig07421_-1_172_1152	SignalP-4.0	SIGNAL	1	22	0.816
isotig07431_-2_1103_1360	SignalP-4.0	SIGNAL	1	2	0.467
isotig07436_-1_28_1191	SignalP-4.0	SIGNAL	1	19	0.702
isotig07453_-2_134_970	SignalP-4.0	SIGNAL	1	23	0.838
isotig07462__2_44_961	SignalP-4.0	SIGNAL	1	25	0.804
isotig07464_-1_1_648	SignalP-4.0	SIGNAL	1	14	0.458
isotig07473_	SignalP-4.0	SIGNAL	1	22	0.571
isotig07507_-2_59_832	SignalP-4.0	SIGNAL	1	19	0.583
isotig07508__3_1080_1289	SignalP-4.0	SIGNAL	1	30	0.511
isotig07566__1_16_1092	SignalP-4.0	SIGNAL	1	21	0.617
isotig07572_-1_70_660	SignalP-4.0	SIGNAL	1	23	0.572
isotig07620_-2_185_1636	SignalP-4.0	SIGNAL	1	21	0.923
isotig07622__3_183_1658	SignalP-4.0	SIGNAL	1	22	0.851
isotig07631_	SignalP-4.0	SIGNAL	1	23	0.476
isotig07640_-2_65_1423	SignalP-4.0	SIGNAL	1	19	0.775
isotig07646__2_53_	SignalP-4.0	SIGNAL	1	1	0.476
isotig07660__1_	SignalP-4.0	SIGNAL	1	23	0.895
isotig07683__1_121_840	SignalP-4.0	SIGNAL	1	21	0.794
isotig07748_-3_36_1313	SignalP-4.0	SIGNAL	1	16	0.735
isotig07767__2_	SignalP-4.0	SIGNAL	1	24	0.874
isotig07772_-3_39_	SignalP-4.0	SIGNAL	1	24	0.809
isotig07789_-1_424_630	SignalP-4.0	SIGNAL	1	12	0.459
isotig07790_	SignalP-4.0	SIGNAL	1	19	0.673
isotig07791__1_	SignalP-4.0	SIGNAL	1	38	0.725
isotig07821_-2_11_868	SignalP-4.0	SIGNAL	1	24	0.744
isotig07838__1_232_1062	SignalP-4.0	SIGNAL	1	24	0.596
isotig07850_-1_	SignalP-4.0	SIGNAL	1	26	0.925
isotig07854_-1_73_972	SignalP-4.0	SIGNAL	1	17	0.931
isotig07870__3_42_1013	SignalP-4.0	SIGNAL	1	32	0.6
isotig07903__3_147_1523	SignalP-4.0	SIGNAL	1	21	0.681
isotig07904_-1_61_	SignalP-4.0	SIGNAL	1	25	0.648
isotig07937__2_50_775	SignalP-4.0	SIGNAL	1	23	0.862
isotig07950__1_508_900	SignalP-4.0	SIGNAL	1	1	0.46
isotig07960__2_359_1579	SignalP-4.0	SIGNAL	1	23	0.804
isotig07961__1_1156_1365	SignalP-4.0	SIGNAL	1	28	0.601
isotig07981_-3_3_344	SignalP-4.0	SIGNAL	1	33	0.456
isotig07991__2_56_364	SignalP-4.0	SIGNAL	1	28	0.678
isotig08004_-2_560_1561	SignalP-4.0	SIGNAL	1	19	0.466
isotig08052_-2_26_1357	SignalP-4.0	SIGNAL	1	19	0.837
isotig08063__3_	SignalP-4.0	SIGNAL	1	22	0.618
isotig08075_-3_	SignalP-4.0	SIGNAL	1	21	0.929
isotig08083_-3_156_938	SignalP-4.0	SIGNAL	1	20	0.902
isotig08089_-1_223_453	SignalP-4.0	SIGNAL	1	18	0.681
isotig08101_-1_607_1308	SignalP-4.0	SIGNAL	1	14	0.514
isotig08112_-2_443_673	SignalP-4.0	SIGNAL	1	18	0.781
isotig08146__1_301_528	SignalP-4.0	SIGNAL	1	20	0.713
isotig08165_	SignalP-4.0	SIGNAL	1	17	0.576
isotig08178_-1_196_1128	SignalP-4.0	SIGNAL	1	25	0.745
isotig08215_-2_230_1516	SignalP-4.0	SIGNAL	1	8	0.502
isotig08263_	SignalP-4.0	SIGNAL	1	25	0.461
isotig08267_-2_11_1381	SignalP-4.0	SIGNAL	1	17	0.888
isotig08297__2_788_1498	SignalP-4.0	SIGNAL	1	17	0.791
isotig08304__1_133_981	SignalP-4.0	SIGNAL	1	23	0.657
isotig08314_-1_169_858	SignalP-4.0	SIGNAL	1	31	0.852
isotig08350_-1_7_1308	SignalP-4.0	SIGNAL	1	18	0.631
isotig08356_	SignalP-4.0	SIGNAL	1	27	0.591
isotig08370__3_45_953	SignalP-4.0	SIGNAL	1	23	0.572
isotig08383__2_83_784	SignalP-4.0	SIGNAL	1	16	0.475
isotig08385__2_	SignalP-4.0	SIGNAL	1	18	0.532
isotig08398__3_114_770	SignalP-4.0	SIGNAL	1	27	0.869
isotig08425__3_672_887	SignalP-4.0	SIGNAL	1	28	0.531
isotig08436_-2_53_1180	SignalP-4.0	SIGNAL	1	22	0.844
isotig08448_-2_8_1429	SignalP-4.0	SIGNAL	1	23	0.725
isotig08471_-3_375_545	SignalP-4.0	SIGNAL	1	20	0.812
isotig08474_-1_313_1053	SignalP-4.0	SIGNAL	1	24	0.908
isotig08477__1_1045_	SignalP-4.0	SIGNAL	1	27	0.468
isotig08502_-3_24_734	SignalP-4.0	SIGNAL	1	17	0.516
isotig08503__3_117_1451	SignalP-4.0	SIGNAL	1	21	0.76
isotig08507_-3_81_977	SignalP-4.0	SIGNAL	1	20	0.889
isotig08514_-2_212_1120	SignalP-4.0	SIGNAL	1	22	0.696
isotig08516__1_	SignalP-4.0	SIGNAL	1	20	0.483
isotig08532__1_10_243	SignalP-4.0	SIGNAL	1	21	0.727
isotig08533_-1_994_1215	SignalP-4.0	SIGNAL	1	4	0.463
isotig08535_-2_	SignalP-4.0	SIGNAL	1	17	0.623
isotig08539_-3_63_1418	SignalP-4.0	SIGNAL	1	19	0.868
isotig08560__2_530_829	SignalP-4.0	SIGNAL	1	21	0.683
isotig08588__1_163_603	SignalP-4.0	SIGNAL	1	42	0.81
isotig08596__2_56_646	SignalP-4.0	SIGNAL	1	22	0.813
isotig08649_-3_1038_1421	SignalP-4.0	SIGNAL	1	18	0.589
isotig08666__3_21_878	SignalP-4.0	SIGNAL	1	28	0.808
isotig08677_-2_2_859	SignalP-4.0	SIGNAL	1	31	0.484
isotig08682_	SignalP-4.0	SIGNAL	1	22	0.473
isotig08685__1_52_246	SignalP-4.0	SIGNAL	1	3	0.483
isotig08711_-2_68_181	SignalP-4.0	SIGNAL	1	18	0.586
isotig08773_-2_650_1045	SignalP-4.0	SIGNAL	1	19	0.664
isotig08803__1_1_177	SignalP-4.0	SIGNAL	1	23	0.461
isotig08812__2_113_1390	SignalP-4.0	SIGNAL	1	18	0.784
isotig08834_-2_251_919	SignalP-4.0	SIGNAL	1	30	0.878
isotig08864_-1_13_1191	SignalP-4.0	SIGNAL	1	17	0.804
isotig08898_-3_33_1379	SignalP-4.0	SIGNAL	1	31	0.523
isotig08908__3_48_1202	SignalP-4.0	SIGNAL	1	21	0.802
isotig08921__2_290_889	SignalP-4.0	SIGNAL	1	22	0.58
isotig08923__2_	SignalP-4.0	SIGNAL	1	23	0.906
isotig08934__1_1_171	SignalP-4.0	SIGNAL	1	19	0.539
isotig08937_-3_33_971	SignalP-4.0	SIGNAL	1	18	0.643
isotig08944__2_74_1009	SignalP-4.0	SIGNAL	1	18	0.556
isotig08960_-1_64_597	SignalP-4.0	SIGNAL	1	19	0.813
isotig08972__3_549_749	SignalP-4.0	SIGNAL	1	29	0.6
isotig08982_	SignalP-4.0	SIGNAL	1	24	0.582
isotig08985_-1_25_684	SignalP-4.0	SIGNAL	1	28	0.598
isotig09051__1_253_1092	SignalP-4.0	SIGNAL	1	25	0.766
isotig09055__3_9_	SignalP-4.0	SIGNAL	1	26	0.541
isotig09059_-2_902_1348	SignalP-4.0	SIGNAL	1	2	0.455
isotig09061_-2_422_1345	SignalP-4.0	SIGNAL	1	18	0.828
isotig09100_-3_24_878	SignalP-4.0	SIGNAL	1	22	0.752
isotig09109_-1_	SignalP-4.0	SIGNAL	1	25	0.87
isotig09111__1_307_516	SignalP-4.0	SIGNAL	1	20	0.486
isotig09114_-2_167_571	SignalP-4.0	SIGNAL	1	4	0.486
isotig09122_-1_28_948	SignalP-4.0	SIGNAL	1	25	0.466
isotig09136__3_348_686	SignalP-4.0	SIGNAL	1	21	0.77
isotig09141_	SignalP-4.0	SIGNAL	1	21	0.502
isotig09152_-2_443_745	SignalP-4.0	SIGNAL	1	24	0.584
isotig09157__3_837_1100	SignalP-4.0	SIGNAL	1	26	0.564
isotig09164_	SignalP-4.0	SIGNAL	1	20	0.565
isotig09183__3_711_995	SignalP-4.0	SIGNAL	1	18	0.459
isotig09190_-1_265_687	SignalP-4.0	SIGNAL	1	23	0.827
isotig09223_-3_3_1325	SignalP-4.0	SIGNAL	1	19	0.501
isotig09296__3_	SignalP-4.0	SIGNAL	1	7	0.453
isotig09326_-2_	SignalP-4.0	SIGNAL	1	26	0.775
isotig09372_	SignalP-4.0	SIGNAL	1	25	0.921
isotig09374__3_	SignalP-4.0	SIGNAL	1	22	0.545
isotig09387__3_591_869	SignalP-4.0	SIGNAL	1	18	0.685
isotig09414_-1_427_699	SignalP-4.0	SIGNAL	1	21	0.762
isotig09432__1_568_792	SignalP-4.0	SIGNAL	1	15	0.65
isotig09436_-2_365_544	SignalP-4.0	SIGNAL	1	20	0.496
isotig09485_-1_16_1281	SignalP-4.0	SIGNAL	1	25	0.583
isotig09514__2_722_1051	SignalP-4.0	SIGNAL	1	26	0.58
isotig09524_-1_52_1053	SignalP-4.0	SIGNAL	1	16	0.743
isotig09546_-2_533_850	SignalP-4.0	SIGNAL	1	33	0.586
isotig09555_-1_148_1278	SignalP-4.0	SIGNAL	1	23	0.806
isotig09556_-3_93_	SignalP-4.0	SIGNAL	1	20	0.914
isotig09559_-3_	SignalP-4.0	SIGNAL	1	21	0.841
isotig09565__2_80_	SignalP-4.0	SIGNAL	1	17	0.737
isotig09571_-3_63_	SignalP-4.0	SIGNAL	1	27	0.831
isotig09581_-1_16_	SignalP-4.0	SIGNAL	1	22	0.911
isotig09582_-2_	SignalP-4.0	SIGNAL	1	31	0.853
isotig09583__1_67_414	SignalP-4.0	SIGNAL	1	19	0.731
isotig09589_-2_2_	SignalP-4.0	SIGNAL	1	23	0.506
isotig09595__3_3_509	SignalP-4.0	SIGNAL	1	13	0.554
isotig09608__1_445_642	SignalP-4.0	SIGNAL	1	7	0.458
isotig09612_	SignalP-4.0	SIGNAL	1	25	0.813
isotig09628_-3_3_230	SignalP-4.0	SIGNAL	1	24	0.786
isotig09638__3_750_	SignalP-4.0	SIGNAL	1	26	0.882
isotig09647_-3_42_914	SignalP-4.0	SIGNAL	1	29	0.868
isotig09673__2_29_400	SignalP-4.0	SIGNAL	1	16	0.749
isotig09683_-1_934_1233	SignalP-4.0	SIGNAL	1	25	0.865
isotig09699_-3_63_425	SignalP-4.0	SIGNAL	1	25	0.73
isotig09705_-1_166_384	SignalP-4.0	SIGNAL	1	18	0.824
isotig09711__1_	SignalP-4.0	SIGNAL	1	37	0.754
isotig09714__1_250_	SignalP-4.0	SIGNAL	1	22	0.635
isotig09722__3_	SignalP-4.0	SIGNAL	1	32	0.728
isotig09743_-3_60_1256	SignalP-4.0	SIGNAL	1	21	0.838
isotig09769_-3_174_1250	SignalP-4.0	SIGNAL	1	23	0.876
isotig09773_-1_88_1254	SignalP-4.0	SIGNAL	1	29	0.836
isotig09778_-1_1_	SignalP-4.0	SIGNAL	1	20	0.522
isotig09785_-2_	SignalP-4.0	SIGNAL	1	16	0.558
isotig09814_	SignalP-4.0	SIGNAL	1	22	0.936
isotig09829__1_	SignalP-4.0	SIGNAL	1	3	0.489
isotig09835_-2_83_1183	SignalP-4.0	SIGNAL	1	29	0.748
isotig09859__3_186_1124	SignalP-4.0	SIGNAL	1	22	0.859
isotig09898_	SignalP-4.0	SIGNAL	1	25	0.634
isotig09900_-2_254_1237	SignalP-4.0	SIGNAL	1	21	0.907
isotig09903_-2_869_1048	SignalP-4.0	SIGNAL	1	22	0.618
isotig09921__2_77_1231	SignalP-4.0	SIGNAL	1	26	0.854
isotig09940__2_92_	SignalP-4.0	SIGNAL	1	28	0.85
isotig09951_-3_678_905	SignalP-4.0	SIGNAL	1	25	0.659
isotig09962__3_57_611	SignalP-4.0	SIGNAL	1	19	0.859
isotig09964__1_1_651	SignalP-4.0	SIGNAL	1	27	0.711
isotig09981__1_1_840	SignalP-4.0	SIGNAL	1	20	0.843
isotig09983__2_62_412	SignalP-4.0	SIGNAL	1	2	0.538
isotig10012_-3_75_548	SignalP-4.0	SIGNAL	1	22	0.722
isotig10044__2_2_331	SignalP-4.0	SIGNAL	1	38	0.601
isotig10045_-3_63_1058	SignalP-4.0	SIGNAL	1	20	0.576
isotig10047_-3_513_1202	SignalP-4.0	SIGNAL	1	22	0.817
isotig10054__1_523_1113	SignalP-4.0	SIGNAL	1	31	0.646
isotig10075__2_581_	SignalP-4.0	SIGNAL	1	1	0.579
isotig10087_-1_142_849	SignalP-4.0	SIGNAL	1	25	0.767
isotig10088__2_503_832	SignalP-4.0	SIGNAL	1	23	0.497
isotig10099_	SignalP-4.0	SIGNAL	1	25	0.736
isotig10128__2_47_481	SignalP-4.0	SIGNAL	1	19	0.717
isotig10133_-2_407_	SignalP-4.0	SIGNAL	1	22	0.669
isotig10145_	SignalP-4.0	SIGNAL	1	28	0.756
isotig10204_-1_	SignalP-4.0	SIGNAL	1	31	0.667
isotig10215__1_142_1200	SignalP-4.0	SIGNAL	1	26	0.868
isotig10226_-2_623_1198	SignalP-4.0	SIGNAL	1	26	0.696
isotig10240_-1_862_1047	SignalP-4.0	SIGNAL	1	19	0.626
isotig10251_-2_41_1192	SignalP-4.0	SIGNAL	1	19	0.884
isotig10268__1_	SignalP-4.0	SIGNAL	1	27	0.927
isotig10311_-1_790_1077	SignalP-4.0	SIGNAL	1	22	0.757
isotig10315__3_639_767	SignalP-4.0	SIGNAL	1	19	0.51
isotig10323__2_	SignalP-4.0	SIGNAL	1	17	0.701
isotig10324_-1_	SignalP-4.0	SIGNAL	1	26	0.832
isotig10333_	SignalP-4.0	SIGNAL	1	24	0.498
isotig10335_-1_931_1185	SignalP-4.0	SIGNAL	1	22	0.597
isotig10342_	SignalP-4.0	SIGNAL	1	3	0.552
isotig10350__1_70_537	SignalP-4.0	SIGNAL	1	27	0.58
isotig10370_-2_146_1180	SignalP-4.0	SIGNAL	1	20	0.642
isotig10371_-2_320_610	SignalP-4.0	SIGNAL	1	19	0.497
isotig10396__1_1_1179	SignalP-4.0	SIGNAL	1	31	0.71
isotig10401_-1_70_1119	SignalP-4.0	SIGNAL	1	17	0.761
isotig10411__3_75_1115	SignalP-4.0	SIGNAL	1	23	0.836
isotig10447__1_223_639	SignalP-4.0	SIGNAL	1	20	0.626
isotig10459_-2_53_364	SignalP-4.0	SIGNAL	1	17	0.819
isotig10466__2_2_1162	SignalP-4.0	SIGNAL	1	20	0.705
isotig10491_	SignalP-4.0	SIGNAL	1	19	0.774
isotig10499__2_356_631	SignalP-4.0	SIGNAL	1	18	0.549
isotig10547__2_56_304	SignalP-4.0	SIGNAL	1	17	0.555
isotig10549_-2_98_	SignalP-4.0	SIGNAL	1	21	0.571
isotig10588_-2_938_1069	SignalP-4.0	SIGNAL	1	21	0.483
isotig10591__2_116_616	SignalP-4.0	SIGNAL	1	17	0.845
isotig10638__3_66_944	SignalP-4.0	SIGNAL	1	17	0.866
isotig10646_-3_381_662	SignalP-4.0	SIGNAL	1	20	0.621
isotig10680_-2_281_1147	SignalP-4.0	SIGNAL	1	26	0.925
isotig10682_-3_30_	SignalP-4.0	SIGNAL	1	22	0.56
isotig10686__2_902_1105	SignalP-4.0	SIGNAL	1	34	0.469
isotig10712__1_382_711	SignalP-4.0	SIGNAL	1	22	0.714
isotig10744__3_	SignalP-4.0	SIGNAL	1	22	0.657
isotig10762__2_56_871	SignalP-4.0	SIGNAL	1	18	0.606
isotig10779_-1_1_291	SignalP-4.0	SIGNAL	1	30	0.467
isotig10815__2_125_	SignalP-4.0	SIGNAL	1	22	0.569
isotig10826__3_102_1139	SignalP-4.0	SIGNAL	1	18	0.881
isotig10861_-3_840_1127	SignalP-4.0	SIGNAL	1	27	0.517
isotig10888_-1_1_225	SignalP-4.0	SIGNAL	1	22	0.497
isotig10893_-1_28_237	SignalP-4.0	SIGNAL	1	17	0.819
isotig10920__2_	SignalP-4.0	SIGNAL	1	22	0.8
isotig10934_	SignalP-4.0	SIGNAL	1	19	0.763
isotig10963__3_210_542	SignalP-4.0	SIGNAL	1	19	0.64
isotig10965__3_6_707	SignalP-4.0	SIGNAL	1	18	0.577
isotig11003_-3_657_	SignalP-4.0	SIGNAL	1	21	0.768
isotig11015__1_724_924	SignalP-4.0	SIGNAL	1	1	0.525
isotig11023_-3_	SignalP-4.0	SIGNAL	1	18	0.461
isotig11047__2_26_730	SignalP-4.0	SIGNAL	1	21	0.828
isotig11068_-1_145_1116	SignalP-4.0	SIGNAL	1	33	0.701
isotig11078__1_	SignalP-4.0	SIGNAL	1	41	0.467
isotig11085__1_781_1110	SignalP-4.0	SIGNAL	1	15	0.459
isotig11088__3_36_701	SignalP-4.0	SIGNAL	1	19	0.801
isotig11100_-3_12_401	SignalP-4.0	SIGNAL	1	20	0.515
isotig11132__3_636_	SignalP-4.0	SIGNAL	1	39	0.83
isotig11141__2_113_	SignalP-4.0	SIGNAL	1	20	0.686
isotig11163_	SignalP-4.0	SIGNAL	1	21	0.938
isotig11191__1_742_1101	SignalP-4.0	SIGNAL	1	20	0.563
isotig11198__1_1_	SignalP-4.0	SIGNAL	1	26	0.819
isotig11199__3_402_815	SignalP-4.0	SIGNAL	1	15	0.479
isotig11200_-3_801_	SignalP-4.0	SIGNAL	1	28	0.601
isotig11216__1_91_1101	SignalP-4.0	SIGNAL	1	23	0.52
isotig11225__3_135_410	SignalP-4.0	SIGNAL	1	17	0.598
isotig11255__3_3_167	SignalP-4.0	SIGNAL	1	17	0.607
isotig11274_-1_1_246	SignalP-4.0	SIGNAL	1	21	0.566
isotig11299_-2_	SignalP-4.0	SIGNAL	1	27	0.58
isotig11311_-3_21_641	SignalP-4.0	SIGNAL	1	19	0.635
isotig11323__2_116_409	SignalP-4.0	SIGNAL	1	22	0.803
isotig11331__3_585_833	SignalP-4.0	SIGNAL	1	18	0.663
isotig11339__3_3_146	SignalP-4.0	SIGNAL	1	22	0.829
isotig11409_-3_	SignalP-4.0	SIGNAL	1	23	0.66
isotig11427__1_1_204	SignalP-4.0	SIGNAL	1	25	0.732
isotig11453_-3_843_	SignalP-4.0	SIGNAL	1	17	0.46
isotig11454_-3_90_1082	SignalP-4.0	SIGNAL	1	1	0.506
isotig11464_-2_206_442	SignalP-4.0	SIGNAL	1	16	0.592
isotig11473_	SignalP-4.0	SIGNAL	1	22	0.504
isotig11511__3_747_932	SignalP-4.0	SIGNAL	1	23	0.568
isotig11514__2_389_1060	SignalP-4.0	SIGNAL	1	18	0.829
isotig11523_-2_5_688	SignalP-4.0	SIGNAL	1	22	0.821
isotig11533__1_61_885	SignalP-4.0	SIGNAL	1	18	0.671
isotig11536_-1_	SignalP-4.0	SIGNAL	1	3	0.454
isotig11537_-2_356_1066	SignalP-4.0	SIGNAL	1	32	0.89
isotig11568_-1_868_1068	SignalP-4.0	SIGNAL	1	18	0.452
isotig11576_-2_650_820	SignalP-4.0	SIGNAL	1	18	0.55
isotig11579_-1_883_1050	SignalP-4.0	SIGNAL	1	19	0.862
isotig11582__2_116_661	SignalP-4.0	SIGNAL	1	17	0.558
isotig11592_-1_16_633	SignalP-4.0	SIGNAL	1	18	0.882
isotig11627__3_246_893	SignalP-4.0	SIGNAL	1	26	0.895
isotig11661__3_732_998	SignalP-4.0	SIGNAL	1	26	0.681
isotig11662_-2_95_1063	SignalP-4.0	SIGNAL	1	24	0.805
isotig11663__1_730_894	SignalP-4.0	SIGNAL	1	20	0.708
isotig11691_-3_69_	SignalP-4.0	SIGNAL	1	29	0.587
isotig11704_	SignalP-4.0	SIGNAL	1	16	0.576
isotig11723_-3_189_1058	SignalP-4.0	SIGNAL	1	1	0.548
isotig11730_-2_	SignalP-4.0	SIGNAL	1	19	0.789
isotig11733_-1_208_1056	SignalP-4.0	SIGNAL	1	19	0.842
isotig11743_	SignalP-4.0	SIGNAL	1	20	0.853
isotig11758_-2_197_421	SignalP-4.0	SIGNAL	1	23	0.689
isotig11764__2_848_	SignalP-4.0	SIGNAL	1	31	0.53
isotig11771__2_5_	SignalP-4.0	SIGNAL	1	28	0.87
isotig11785__2_332_550	SignalP-4.0	SIGNAL	1	20	0.549
isotig11807_-3_162_830	SignalP-4.0	SIGNAL	1	17	0.924
isotig11842_	SignalP-4.0	SIGNAL	1	33	0.685
isotig11847_-1_70_1050	SignalP-4.0	SIGNAL	1	17	0.765
isotig11873_-3_	SignalP-4.0	SIGNAL	1	27	0.873
isotig11915__3_	SignalP-4.0	SIGNAL	1	30	0.86
isotig11953_-3_	SignalP-4.0	SIGNAL	1	20	0.539
isotig11957__3_294_1037	SignalP-4.0	SIGNAL	1	23	0.892
isotig11982_-1_1_159	SignalP-4.0	SIGNAL	1	21	0.799
isotig11986_-1_370_489	SignalP-4.0	SIGNAL	1	17	0.64
isotig11993__1_181_990	SignalP-4.0	SIGNAL	1	1	0.522
isotig12031__1_238_	SignalP-4.0	SIGNAL	1	22	0.891
isotig12057__1_37_1029	SignalP-4.0	SIGNAL	1	27	0.649
isotig12064_-2_35_967	SignalP-4.0	SIGNAL	1	16	0.86
isotig12068__1_499_	SignalP-4.0	SIGNAL	1	26	0.743
isotig12073_-1_526_	SignalP-4.0	SIGNAL	1	23	0.884
isotig12077_-3_	SignalP-4.0	SIGNAL	1	24	0.818
isotig12091_-2_14_682	SignalP-4.0	SIGNAL	1	15	0.776
isotig12095_	SignalP-4.0	SIGNAL	1	26	0.541
isotig12116__2_398_568	SignalP-4.0	SIGNAL	1	21	0.643
isotig12129__2_767_1021	SignalP-4.0	SIGNAL	1	19	0.927
isotig12145_-3_21_	SignalP-4.0	SIGNAL	1	24	0.739
isotig12167__2_173_	SignalP-4.0	SIGNAL	1	24	0.933
isotig12215_-2_5_	SignalP-4.0	SIGNAL	1	22	0.486
isotig12253__1_541_1014	SignalP-4.0	SIGNAL	1	19	0.466
isotig12265_-3_48_566	SignalP-4.0	SIGNAL	1	25	0.479
isotig12284_-2_11_	SignalP-4.0	SIGNAL	1	31	0.68
isotig12327_-2_32_625	SignalP-4.0	SIGNAL	1	21	0.707
isotig12352__1_49_174	SignalP-4.0	SIGNAL	1	26	0.512
isotig12354_-1_1_177	SignalP-4.0	SIGNAL	1	19	0.459
isotig12357__2_500_667	SignalP-4.0	SIGNAL	1	16	0.689
isotig12365_-1_49_756	SignalP-4.0	SIGNAL	1	17	0.941
isotig12371__3_3_299	SignalP-4.0	SIGNAL	1	23	0.453
isotig12418_	SignalP-4.0	SIGNAL	1	22	0.645
isotig12445__2_110_703	SignalP-4.0	SIGNAL	1	22	0.818
isotig12452__3_702_	SignalP-4.0	SIGNAL	1	27	0.655
isotig12496_-1_118_996	SignalP-4.0	SIGNAL	1	28	0.822
isotig12509_-2_	SignalP-4.0	SIGNAL	1	21	0.867
isotig12518__1_22_843	SignalP-4.0	SIGNAL	1	21	0.875
isotig12566__1_199_324	SignalP-4.0	SIGNAL	1	17	0.561
isotig12576_-3_303_992	SignalP-4.0	SIGNAL	1	23	0.492
isotig12586__1_166_366	SignalP-4.0	SIGNAL	1	20	0.486
isotig12587_-3_	SignalP-4.0	SIGNAL	1	29	0.53
isotig12635_	SignalP-4.0	SIGNAL	1	23	0.839
isotig12642__3_3_494	SignalP-4.0	SIGNAL	1	21	0.922
isotig12654_-1_145_888	SignalP-4.0	SIGNAL	1	20	0.597
isotig12656_-1_	SignalP-4.0	SIGNAL	1	19	0.455
isotig12660_-1_	SignalP-4.0	SIGNAL	1	25	0.873
isotig12670_-1_175_663	SignalP-4.0	SIGNAL	1	20	0.833
isotig12681_-3_501_986	SignalP-4.0	SIGNAL	1	14	0.518
isotig12703_	SignalP-4.0	SIGNAL	1	19	0.493
isotig12713__2_80_	SignalP-4.0	SIGNAL	1	21	0.939
isotig12718__3_111_320	SignalP-4.0	SIGNAL	1	18	0.691
isotig12719_	SignalP-4.0	SIGNAL	1	31	0.776
isotig12735_-2_83_379	SignalP-4.0	SIGNAL	1	31	0.503
isotig12736__3_342_671	SignalP-4.0	SIGNAL	1	22	0.676
isotig12743_-3_105_977	SignalP-4.0	SIGNAL	1	23	0.91
isotig12761_-2_77_379	SignalP-4.0	SIGNAL	1	20	0.95
isotig12873_-2_2_235	SignalP-4.0	SIGNAL	1	16	0.654
isotig12877__3_	SignalP-4.0	SIGNAL	1	20	0.768
isotig12880_	SignalP-4.0	SIGNAL	1	23	0.577
isotig12884_-3_468_968	SignalP-4.0	SIGNAL	1	22	0.793
isotig12898__2_215_964	SignalP-4.0	SIGNAL	1	17	0.479
isotig12905_-3_612_830	SignalP-4.0	SIGNAL	1	22	0.649
isotig12918_-2_416_706	SignalP-4.0	SIGNAL	1	24	0.451
isotig12963_-3_15_	SignalP-4.0	SIGNAL	1	21	0.907
isotig12970_-1_304_456	SignalP-4.0	SIGNAL	1	3	0.533
isotig12999__1_28_957	SignalP-4.0	SIGNAL	1	16	0.531
isotig13013__2_	SignalP-4.0	SIGNAL	1	16	0.544
isotig13035_-3_54_956	SignalP-4.0	SIGNAL	1	19	0.773
isotig13049_-3_684_869	SignalP-4.0	SIGNAL	1	33	0.702
isotig13094_-1_	SignalP-4.0	SIGNAL	1	22	0.724
isotig13112_-1_1_174	SignalP-4.0	SIGNAL	1	16	0.63
isotig13119_-3_33_914	SignalP-4.0	SIGNAL	1	26	0.513
isotig13124__1_	SignalP-4.0	SIGNAL	1	23	0.911
isotig13149_-2_	SignalP-4.0	SIGNAL	1	23	0.579
isotig13157__1_334_471	SignalP-4.0	SIGNAL	1	16	0.554
isotig13158_-1_505_948	SignalP-4.0	SIGNAL	1	28	0.733
isotig13161_-2_2_271	SignalP-4.0	SIGNAL	1	28	0.78
isotig13166__2_140_421	SignalP-4.0	SIGNAL	1	25	0.668
isotig13172_-1_58_	SignalP-4.0	SIGNAL	1	22	0.934
isotig13175_-2_	SignalP-4.0	SIGNAL	1	14	0.528
isotig13183_-3_	SignalP-4.0	SIGNAL	1	28	0.854
isotig13199__3_3_332	SignalP-4.0	SIGNAL	1	16	0.75
isotig13244__2_329_502	SignalP-4.0	SIGNAL	1	20	0.562
isotig13254_-1_481_	SignalP-4.0	SIGNAL	1	17	0.472
isotig13256__2_398_880	SignalP-4.0	SIGNAL	1	20	0.573
isotig13274__2_41_	SignalP-4.0	SIGNAL	1	16	0.455
isotig13300__2_	SignalP-4.0	SIGNAL	1	20	0.689
isotig13320_-1_4_657	SignalP-4.0	SIGNAL	1	26	0.802
isotig13347__3_183_644	SignalP-4.0	SIGNAL	1	16	0.565
isotig13377__1_271_756	SignalP-4.0	SIGNAL	1	15	0.59
isotig13386_-2_2_166	SignalP-4.0	SIGNAL	1	27	0.501
isotig13425_-2_326_	SignalP-4.0	SIGNAL	1	23	0.539
isotig13436__3_537_	SignalP-4.0	SIGNAL	1	21	0.519
isotig13453_	SignalP-4.0	SIGNAL	1	24	0.906
isotig13454__2_26_601	SignalP-4.0	SIGNAL	1	25	0.651
isotig13456_	SignalP-4.0	SIGNAL	1	21	0.5
isotig13477_-3_642_	SignalP-4.0	SIGNAL	1	21	0.555
isotig13506_-3_330_533	SignalP-4.0	SIGNAL	1	28	0.704
isotig13562_-3_3_257	SignalP-4.0	SIGNAL	1	19	0.664
isotig13570_-1_61_270	SignalP-4.0	SIGNAL	1	23	0.614
isotig13582_-1_217_918	SignalP-4.0	SIGNAL	1	17	0.88
isotig13612_-2_41_	SignalP-4.0	SIGNAL	1	19	0.466
isotig13634__3_87_668	SignalP-4.0	SIGNAL	1	20	0.925
isotig13651__2_281_850	SignalP-4.0	SIGNAL	1	25	0.618
isotig13687_-1_	SignalP-4.0	SIGNAL	1	22	0.702
isotig13688__2_80_907	SignalP-4.0	SIGNAL	1	1	0.518
isotig13698__3_222_905	SignalP-4.0	SIGNAL	1	20	0.786
isotig13701_-2_404_	SignalP-4.0	SIGNAL	1	20	0.695
isotig13719_-3_99_428	SignalP-4.0	SIGNAL	1	21	0.578
isotig13793__1_283_906	SignalP-4.0	SIGNAL	1	15	0.47
isotig13822_-2_149_451	SignalP-4.0	SIGNAL	1	21	0.566
isotig13844_-1_1_498	SignalP-4.0	SIGNAL	1	27	0.642
isotig13856_-3_261_	SignalP-4.0	SIGNAL	1	23	0.927
isotig13888__2_293_898	SignalP-4.0	SIGNAL	1	19	0.893
isotig13911_-3_3_	SignalP-4.0	SIGNAL	1	17	0.588
isotig13914__3_6_620	SignalP-4.0	SIGNAL	1	19	0.836
isotig13923__2_152_880	SignalP-4.0	SIGNAL	1	19	0.79
isotig13953__2_200_370	SignalP-4.0	SIGNAL	1	19	0.555
isotig13995__1_118_	SignalP-4.0	SIGNAL	1	23	0.849
isotig14013_-1_373_	SignalP-4.0	SIGNAL	1	18	0.759
isotig14018_-2_32_268	SignalP-4.0	SIGNAL	1	25	0.844
isotig14021_-1_247_	SignalP-4.0	SIGNAL	1	28	0.793
isotig14028__1_1_222	SignalP-4.0	SIGNAL	1	11	0.741
isotig14031_-2_	SignalP-4.0	SIGNAL	1	22	0.634
isotig14086_-3_48_611	SignalP-4.0	SIGNAL	1	19	0.503
isotig14107__3_33_	SignalP-4.0	SIGNAL	1	21	0.851
isotig14112__1_385_546	SignalP-4.0	SIGNAL	1	25	0.451
isotig14113_-2_257_	SignalP-4.0	SIGNAL	1	23	0.57
isotig14142_-1_181_885	SignalP-4.0	SIGNAL	1	16	0.792
isotig14145_-3_48_	SignalP-4.0	SIGNAL	1	26	0.47
isotig14163_-2_	SignalP-4.0	SIGNAL	1	22	0.641
isotig14173_-3_3_	SignalP-4.0	SIGNAL	1	21	0.735
isotig14211_	SignalP-4.0	SIGNAL	1	25	0.58
isotig14229__3_495_704	SignalP-4.0	SIGNAL	1	20	0.612
isotig14255__3_447_878	SignalP-4.0	SIGNAL	1	27	0.828
isotig14297__1_	SignalP-4.0	SIGNAL	1	24	0.755
isotig14304_-1_763_	SignalP-4.0	SIGNAL	1	19	0.595
isotig14337_-1_43_846	SignalP-4.0	SIGNAL	1	33	0.569
isotig14411_-3_144_866	SignalP-4.0	SIGNAL	1	23	0.795
isotig14428__2_560_	SignalP-4.0	SIGNAL	1	16	0.539
isotig14449__1_130_864	SignalP-4.0	SIGNAL	1	25	0.876
isotig14476_	SignalP-4.0	SIGNAL	1	28	0.681
isotig14481__1_664_	SignalP-4.0	SIGNAL	1	19	0.883
isotig14504_-2_629_	SignalP-4.0	SIGNAL	1	21	0.583
isotig14509_-1_421_624	SignalP-4.0	SIGNAL	1	20	0.654
isotig14522_-1_	SignalP-4.0	SIGNAL	1	24	0.879
isotig14524__2_	SignalP-4.0	SIGNAL	1	22	0.558
isotig14544__1_313_	SignalP-4.0	SIGNAL	1	20	0.478
isotig14566__1_142_405	SignalP-4.0	SIGNAL	1	18	0.875
isotig14613__1_166_804	SignalP-4.0	SIGNAL	1	16	0.492
isotig14640__1_1_288	SignalP-4.0	SIGNAL	1	28	0.613
isotig14644_-1_10_588	SignalP-4.0	SIGNAL	1	16	0.889
isotig14650__1_484_669	SignalP-4.0	SIGNAL	1	20	0.653
isotig14673__1_49_630	SignalP-4.0	SIGNAL	1	25	0.726
isotig14688_-1_1_144	SignalP-4.0	SIGNAL	1	18	0.7
isotig14692__3_3_206	SignalP-4.0	SIGNAL	1	1	0.467
isotig14720_-2_2_127	SignalP-4.0	SIGNAL	1	14	0.797
isotig14745__3_6_425	SignalP-4.0	SIGNAL	1	28	0.589
isotig14752__3_516_734	SignalP-4.0	SIGNAL	1	22	0.688
isotig14761__3_30_848	SignalP-4.0	SIGNAL	1	26	0.876
isotig14762__1_40_849	SignalP-4.0	SIGNAL	1	19	0.783
isotig14779_-3_90_650	SignalP-4.0	SIGNAL	1	18	0.935
isotig14794__2_41_850	SignalP-4.0	SIGNAL	1	21	0.499
isotig14825__1_136_318	SignalP-4.0	SIGNAL	1	29	0.525
isotig14833__3_333_575	SignalP-4.0	SIGNAL	1	26	0.521
isotig14835_-2_113_	SignalP-4.0	SIGNAL	1	19	0.676
isotig14840_-2_500_754	SignalP-4.0	SIGNAL	1	22	0.548
isotig14884__3_21_515	SignalP-4.0	SIGNAL	1	32	0.765
isotig14885__1_136_327	SignalP-4.0	SIGNAL	1	18	0.608
isotig14890__3_	SignalP-4.0	SIGNAL	1	17	0.459
isotig14894_-1_	SignalP-4.0	SIGNAL	1	20	0.885
isotig14895__2_2_181	SignalP-4.0	SIGNAL	1	17	0.478
isotig14913__1_628_744	SignalP-4.0	SIGNAL	1	11	0.491
isotig14939_-3_318_	SignalP-4.0	SIGNAL	1	23	0.505
isotig14947_-2_	SignalP-4.0	SIGNAL	1	20	0.876
isotig14955_-3_48_386	SignalP-4.0	SIGNAL	1	18	0.48
isotig14965_-1_424_657	SignalP-4.0	SIGNAL	1	20	0.679
isotig14976__3_18_	SignalP-4.0	SIGNAL	1	20	0.491
isotig14982_-1_115_273	SignalP-4.0	SIGNAL	1	22	0.604
isotig15021_-1_1_486	SignalP-4.0	SIGNAL	1	24	0.567
isotig15051_-3_315_482	SignalP-4.0	SIGNAL	1	22	0.485
isotig15055_-1_94_678	SignalP-4.0	SIGNAL	1	19	0.926
isotig15084_-2_482_754	SignalP-4.0	SIGNAL	1	24	0.52
isotig15085_-3_315_536	SignalP-4.0	SIGNAL	1	4	0.453
isotig15114_-3_	SignalP-4.0	SIGNAL	1	21	0.707
isotig15127__3_	SignalP-4.0	SIGNAL	1	2	0.56
isotig15149_-1_16_690	SignalP-4.0	SIGNAL	1	16	0.703
isotig15194__1_	SignalP-4.0	SIGNAL	1	23	0.457
isotig15195_-2_14_826	SignalP-4.0	SIGNAL	1	18	0.819
isotig15197__1_22_	SignalP-4.0	SIGNAL	1	24	0.758
isotig15222_-2_572_826	SignalP-4.0	SIGNAL	1	23	0.53
isotig15245_-3_	SignalP-4.0	SIGNAL	1	24	0.6
isotig15252_-2_62_217	SignalP-4.0	SIGNAL	1	22	0.736
isotig15278_-1_526_705	SignalP-4.0	SIGNAL	1	24	0.676
isotig15319_-3_	SignalP-4.0	SIGNAL	1	17	0.509
isotig15321_-2_146_379	SignalP-4.0	SIGNAL	1	23	0.894
isotig15334_-1_88_330	SignalP-4.0	SIGNAL	1	15	0.72
isotig15347__1_58_	SignalP-4.0	SIGNAL	1	22	0.643
isotig15348__3_453_692	SignalP-4.0	SIGNAL	1	25	0.734
isotig15372_-1_7_627	SignalP-4.0	SIGNAL	1	23	0.45
isotig15426_-1_85_816	SignalP-4.0	SIGNAL	1	21	0.889
isotig15432__1_	SignalP-4.0	SIGNAL	1	23	0.546
isotig15442__3_201_377	SignalP-4.0	SIGNAL	1	22	0.669
isotig15446_-2_2_241	SignalP-4.0	SIGNAL	1	24	0.555
isotig15458__2_572_724	SignalP-4.0	SIGNAL	1	17	0.597
isotig15463__2_377_571	SignalP-4.0	SIGNAL	1	20	0.459
isotig15464_-3_	SignalP-4.0	SIGNAL	1	21	0.484
isotig15474_-1_124_	SignalP-4.0	SIGNAL	1	28	0.794
isotig15487__3_273_584	SignalP-4.0	SIGNAL	1	26	0.622
isotig15554__1_61_	SignalP-4.0	SIGNAL	1	25	0.616
isotig15564__1_	SignalP-4.0	SIGNAL	1	16	0.697
isotig15579__3_3_263	SignalP-4.0	SIGNAL	1	26	0.795
isotig15580_-3_45_254	SignalP-4.0	SIGNAL	1	15	0.5
isotig15607_-2_2_223	SignalP-4.0	SIGNAL	1	15	0.676
isotig15609__3_177_461	SignalP-4.0	SIGNAL	1	23	0.806
isotig15622__1_688_807	SignalP-4.0	SIGNAL	1	16	0.647
isotig15628_-3_330_626	SignalP-4.0	SIGNAL	1	3	0.479
isotig15630_-2_77_475	SignalP-4.0	SIGNAL	1	17	0.554
isotig15632__3_147_611	SignalP-4.0	SIGNAL	1	19	0.84
isotig15646__3_438_626	SignalP-4.0	SIGNAL	1	20	0.566
isotig15650__1_367_555	SignalP-4.0	SIGNAL	1	17	0.781
isotig15662_-3_93_800	SignalP-4.0	SIGNAL	1	25	0.779
isotig15671_-1_511_	SignalP-4.0	SIGNAL	1	23	0.654
isotig15691_	SignalP-4.0	SIGNAL	1	22	0.459
isotig15739_-3_	SignalP-4.0	SIGNAL	1	23	0.488
isotig15757_	SignalP-4.0	SIGNAL	1	18	0.511
isotig15762__3_210_	SignalP-4.0	SIGNAL	1	20	0.578
isotig15776__2_68_427	SignalP-4.0	SIGNAL	1	16	0.696
isotig15778_-3_405_	SignalP-4.0	SIGNAL	1	23	0.61
isotig15812_-1_1_159	SignalP-4.0	SIGNAL	1	25	0.728
isotig15814__2_134_301	SignalP-4.0	SIGNAL	1	29	0.884
isotig15833_	SignalP-4.0	SIGNAL	1	25	0.82
isotig15851_-1_	SignalP-4.0	SIGNAL	1	21	0.457
isotig15890_	SignalP-4.0	SIGNAL	1	18	0.788
isotig15907__3_	SignalP-4.0	SIGNAL	1	29	0.756
isotig15915_-3_12_371	SignalP-4.0	SIGNAL	1	20	0.682
isotig15961_-3_192_	SignalP-4.0	SIGNAL	1	23	0.587
isotig15973__2_215_	SignalP-4.0	SIGNAL	1	22	0.642
isotig16022__1_238_411	SignalP-4.0	SIGNAL	1	23	0.524
isotig16027__2_	SignalP-4.0	SIGNAL	1	2	0.451
isotig16100_	SignalP-4.0	SIGNAL	1	23	0.736
isotig16132__2_2_	SignalP-4.0	SIGNAL	1	21	0.512
isotig16140__2_227_	SignalP-4.0	SIGNAL	1	32	0.482
isotig16144_-2_218_	SignalP-4.0	SIGNAL	1	31	0.835
isotig16158__1_214_348	SignalP-4.0	SIGNAL	1	1	0.468
isotig16181_-1_331_	SignalP-4.0	SIGNAL	1	37	0.812
isotig16198__1_445_576	SignalP-4.0	SIGNAL	1	23	0.855
isotig16209__3_3_209	SignalP-4.0	SIGNAL	1	24	0.477
isotig16216_-1_610_717	SignalP-4.0	SIGNAL	1	21	0.491
isotig16228__2_311_541	SignalP-4.0	SIGNAL	1	22	0.571
isotig16237_-3_96_470	SignalP-4.0	SIGNAL	1	18	0.457
isotig16245_-2_170_319	SignalP-4.0	SIGNAL	1	21	0.744
isotig16255__3_144_278	SignalP-4.0	SIGNAL	1	24	0.604
isotig16268_-1_	SignalP-4.0	SIGNAL	1	25	0.593
isotig16278__2_8_442	SignalP-4.0	SIGNAL	1	21	0.726
isotig16289__1_184_780	SignalP-4.0	SIGNAL	1	34	0.76
isotig16304_-1_286_777	SignalP-4.0	SIGNAL	1	25	0.635
isotig16330__1_145_	SignalP-4.0	SIGNAL	1	19	0.486
isotig16345__1_508_657	SignalP-4.0	SIGNAL	1	18	0.551
isotig16347__2_	SignalP-4.0	SIGNAL	1	19	0.478
isotig16348_-3_378_767	SignalP-4.0	SIGNAL	1	22	0.721
isotig16363__1_	SignalP-4.0	SIGNAL	1	21	0.787
isotig16364__1_16_213	SignalP-4.0	SIGNAL	1	19	0.636
isotig16380_-2_89_412	SignalP-4.0	SIGNAL	1	21	0.793
isotig16458__2_314_526	SignalP-4.0	SIGNAL	1	16	0.73
isotig16462__2_278_595	SignalP-4.0	SIGNAL	1	17	0.498
isotig16465_	SignalP-4.0	SIGNAL	1	19	0.469
isotig16471_-3_168_	SignalP-4.0	SIGNAL	1	18	0.676
isotig16482_-3_264_	SignalP-4.0	SIGNAL	1	19	0.586
isotig16490__3_270_614	SignalP-4.0	SIGNAL	1	20	0.874
isotig16536__3_45_335	SignalP-4.0	SIGNAL	1	21	0.878
isotig16553__2_38_769	SignalP-4.0	SIGNAL	1	18	0.691
isotig16610_-1_22_	SignalP-4.0	SIGNAL	1	29	0.84
isotig16647_	SignalP-4.0	SIGNAL	1	22	0.517
isotig16686_-1_4_387	SignalP-4.0	SIGNAL	1	21	0.661
isotig16691_-1_451_750	SignalP-4.0	SIGNAL	1	19	0.789
isotig16718__2_	SignalP-4.0	SIGNAL	1	21	0.549
isotig16751_	SignalP-4.0	SIGNAL	1	23	0.502
isotig16766__2_80_424	SignalP-4.0	SIGNAL	1	19	0.849
isotig16768_	SignalP-4.0	SIGNAL	1	25	0.808
isotig16773_	SignalP-4.0	SIGNAL	1	20	0.474
isotig16774__2_	SignalP-4.0	SIGNAL	1	22	0.642
isotig16779_-3_573_	SignalP-4.0	SIGNAL	1	30	0.627
isotig16782__1_139_765	SignalP-4.0	SIGNAL	1	18	0.846
isotig16865__1_4_633	SignalP-4.0	SIGNAL	1	26	0.795
isotig16866_-3_3_329	SignalP-4.0	SIGNAL	1	20	0.78
isotig16873_-1_1_765	SignalP-4.0	SIGNAL	1	15	0.771
isotig16888_	SignalP-4.0	SIGNAL	1	26	0.563
isotig16912__3_	SignalP-4.0	SIGNAL	1	21	0.72
isotig16935_	SignalP-4.0	SIGNAL	1	32	0.602
isotig16940_-2_71_511	SignalP-4.0	SIGNAL	1	25	0.499
isotig16954__3_	SignalP-4.0	SIGNAL	1	18	0.601
isotig16962_-3_207_638	SignalP-4.0	SIGNAL	1	21	0.844
isotig16995_-2_212_	SignalP-4.0	SIGNAL	1	22	0.883
isotig16998_-1_1_	SignalP-4.0	SIGNAL	1	22	0.583
isotig17003_	SignalP-4.0	SIGNAL	1	27	0.643
isotig17007__2_284_454	SignalP-4.0	SIGNAL	1	25	0.816
isotig17035_-2_	SignalP-4.0	SIGNAL	1	24	0.881
isotig17041_-3_144_305	SignalP-4.0	SIGNAL	1	22	0.45
isotig17047__3_	SignalP-4.0	SIGNAL	1	21	0.527
isotig17118_-3_234_749	SignalP-4.0	SIGNAL	1	37	0.462
isotig17142__2_2_607	SignalP-4.0	SIGNAL	1	23	0.485
isotig17156__2_2_163	SignalP-4.0	SIGNAL	1	20	0.489
isotig17169_-3_78_	SignalP-4.0	SIGNAL	1	21	0.642
isotig17191_-2_	SignalP-4.0	SIGNAL	1	25	0.553
isotig17199__3_3_	SignalP-4.0	SIGNAL	1	29	0.666
isotig17230_-1_	SignalP-4.0	SIGNAL	1	23	0.636
isotig17244_-3_66_257	SignalP-4.0	SIGNAL	1	18	0.666
isotig17246__3_	SignalP-4.0	SIGNAL	1	21	0.791
isotig17250_-2_368_	SignalP-4.0	SIGNAL	1	33	0.541
isotig17252_-1_	SignalP-4.0	SIGNAL	1	14	0.534
isotig17256_-2_89_751	SignalP-4.0	SIGNAL	1	21	0.834
isotig17290_-2_560_748	SignalP-4.0	SIGNAL	1	17	0.767
isotig17295_-3_3_191	SignalP-4.0	SIGNAL	1	17	0.456
isotig17305__1_1_255	SignalP-4.0	SIGNAL	1	23	0.816
isotig17324_-1_118_399	SignalP-4.0	SIGNAL	1	20	0.675
isotig17329_-1_538_	SignalP-4.0	SIGNAL	1	22	0.573
isotig17334_-3_6_752	SignalP-4.0	SIGNAL	1	26	0.67
isotig17368__3_3_224	SignalP-4.0	SIGNAL	1	28	0.616
isotig17392_-1_163_	SignalP-4.0	SIGNAL	1	20	0.54
isotig17397_-2_	SignalP-4.0	SIGNAL	1	18	0.631
isotig17409_-1_220_	SignalP-4.0	SIGNAL	1	22	0.81
isotig17417_-1_1_	SignalP-4.0	SIGNAL	1	17	0.498
isotig17429_-3_438_707	SignalP-4.0	SIGNAL	1	29	0.579
isotig17434_-1_475_651	SignalP-4.0	SIGNAL	1	30	0.703
isotig17444_-2_	SignalP-4.0	SIGNAL	1	18	0.522
isotig17453__1_	SignalP-4.0	SIGNAL	1	17	0.538
isotig17456__1_	SignalP-4.0	SIGNAL	1	29	0.879
isotig17515__3_228_443	SignalP-4.0	SIGNAL	1	17	0.536
isotig17519__3_99_	SignalP-4.0	SIGNAL	1	22	0.476
isotig17520__1_73_741	SignalP-4.0	SIGNAL	1	15	0.719
isotig17529_-1_556_732	SignalP-4.0	SIGNAL	1	20	0.479
isotig17562_-1_436_651	SignalP-4.0	SIGNAL	1	18	0.487
isotig17569_-3_222_359	SignalP-4.0	SIGNAL	1	20	0.506
isotig17598_-2_431_	SignalP-4.0	SIGNAL	1	20	0.63
isotig17605__2_2_190	SignalP-4.0	SIGNAL	1	18	0.469
isotig17614_-3_384_740	SignalP-4.0	SIGNAL	1	27	0.638
isotig17628__2_215_739	SignalP-4.0	SIGNAL	1	25	0.711
isotig17638_-3_3_173	SignalP-4.0	SIGNAL	1	21	0.58
isotig17645_-2_	SignalP-4.0	SIGNAL	1	18	0.465
isotig17649_-1_67_408	SignalP-4.0	SIGNAL	1	17	0.796
isotig17694_-1_1_738	SignalP-4.0	SIGNAL	1	28	0.826
isotig17696_	SignalP-4.0	SIGNAL	1	19	0.51
isotig17700_-1_13_738	SignalP-4.0	SIGNAL	1	30	0.609
isotig17722_-1_502_657	SignalP-4.0	SIGNAL	1	16	0.657
isotig17731_-3_3_164	SignalP-4.0	SIGNAL	1	31	0.524
isotig17741_	SignalP-4.0	SIGNAL	1	22	0.481
isotig17758_-3_3_305	SignalP-4.0	SIGNAL	1	21	0.475
isotig17761__3_39_	SignalP-4.0	SIGNAL	1	24	0.654
isotig17766_-1_1_279	SignalP-4.0	SIGNAL	1	22	0.804
isotig17779_-2_	SignalP-4.0	SIGNAL	1	25	0.644
isotig17781_-3_81_248	SignalP-4.0	SIGNAL	1	22	0.645
isotig17783__2_77_	SignalP-4.0	SIGNAL	1	23	0.912
isotig17796_-1_430_648	SignalP-4.0	SIGNAL	1	3	0.484
isotig17812__1_409_735	SignalP-4.0	SIGNAL	1	18	0.643
isotig17817_-1_4_216	SignalP-4.0	SIGNAL	1	16	0.453
isotig17826_-2_251_568	SignalP-4.0	SIGNAL	1	18	0.575
isotig17838_-1_79_732	SignalP-4.0	SIGNAL	1	16	0.864
isotig17882_-1_133_324	SignalP-4.0	SIGNAL	1	16	0.747
isotig17972_-1_430_639	SignalP-4.0	SIGNAL	1	20	0.797
isotig17980_-1_	SignalP-4.0	SIGNAL	1	16	0.503
isotig17984_-1_1_111	SignalP-4.0	SIGNAL	1	16	0.547
isotig18017_-1_214_492	SignalP-4.0	SIGNAL	1	19	0.812
isotig18022__1_208_411	SignalP-4.0	SIGNAL	1	11	0.522
isotig18031_-1_	SignalP-4.0	SIGNAL	1	18	0.469
isotig18068__1_178_729	SignalP-4.0	SIGNAL	1	29	0.853
isotig18071_-2_506_	SignalP-4.0	SIGNAL	1	19	0.81
isotig18076_-2_	SignalP-4.0	SIGNAL	1	3	0.472
isotig18079__1_	SignalP-4.0	SIGNAL	1	21	0.673
isotig18113_-2_2_	SignalP-4.0	SIGNAL	1	22	0.785
isotig18161__3_12_239	SignalP-4.0	SIGNAL	1	15	0.568
isotig18178__1_	SignalP-4.0	SIGNAL	1	25	0.549
isotig18229_-2_161_724	SignalP-4.0	SIGNAL	1	1	0.45
isotig18245_-2_2_121	SignalP-4.0	SIGNAL	1	18	0.772
isotig18249__3_165_410	SignalP-4.0	SIGNAL	1	17	0.47
isotig18267__2_2_280	SignalP-4.0	SIGNAL	1	28	0.545
isotig18270__2_188_	SignalP-4.0	SIGNAL	1	18	0.744
isotig18273__2_	SignalP-4.0	SIGNAL	1	20	0.52
isotig18317__2_158_721	SignalP-4.0	SIGNAL	1	19	0.881
isotig18326__1_148_300	SignalP-4.0	SIGNAL	1	24	0.56
isotig18333__3_3_	SignalP-4.0	SIGNAL	1	21	0.814
isotig18359_-3_	SignalP-4.0	SIGNAL	1	18	0.611
isotig18365_	SignalP-4.0	SIGNAL	1	15	0.466
isotig18374__2_380_469	SignalP-4.0	SIGNAL	1	4	0.454
isotig18397_-2_2_259	SignalP-4.0	SIGNAL	1	24	0.62
isotig18432_	SignalP-4.0	SIGNAL	1	27	0.506
isotig18477_	SignalP-4.0	SIGNAL	1	19	0.457
isotig18479__1_1_249	SignalP-4.0	SIGNAL	1	21	0.53
isotig18481_-1_358_573	SignalP-4.0	SIGNAL	1	38	0.578
isotig18505_-3_	SignalP-4.0	SIGNAL	1	23	0.479
isotig18524_-3_3_236	SignalP-4.0	SIGNAL	1	29	0.6
isotig18532__2_158_649	SignalP-4.0	SIGNAL	1	38	0.596
isotig18548_-2_206_	SignalP-4.0	SIGNAL	1	26	0.851
isotig18576__1_61_	SignalP-4.0	SIGNAL	1	19	0.653
isotig18594_-2_89_496	SignalP-4.0	SIGNAL	1	21	0.525
isotig18627_	SignalP-4.0	SIGNAL	1	26	0.775
isotig18641_-2_260_	SignalP-4.0	SIGNAL	1	24	0.626
isotig18648_-2_68_517	SignalP-4.0	SIGNAL	1	28	0.499
isotig18659__2_	SignalP-4.0	SIGNAL	1	32	0.538
isotig18669_-1_100_288	SignalP-4.0	SIGNAL	1	17	0.603
isotig18709_-2_578_	SignalP-4.0	SIGNAL	1	26	0.458
isotig18743__2_77_433	SignalP-4.0	SIGNAL	1	19	0.788
isotig18754__1_46_675	SignalP-4.0	SIGNAL	1	20	0.887
isotig18779_-2_176_550	SignalP-4.0	SIGNAL	1	17	0.588
isotig18781_-2_	SignalP-4.0	SIGNAL	1	21	0.556
isotig18796_-2_2_706	SignalP-4.0	SIGNAL	1	18	0.627
isotig18797_-1_400_558	SignalP-4.0	SIGNAL	1	19	0.623
isotig18799__1_	SignalP-4.0	SIGNAL	1	35	0.604
isotig18826__1_367_	SignalP-4.0	SIGNAL	1	22	0.602
isotig18842__3_249_374	SignalP-4.0	SIGNAL	1	21	0.647
isotig18848_-3_252_383	SignalP-4.0	SIGNAL	1	16	0.526
isotig18855_	SignalP-4.0	SIGNAL	1	19	0.513
isotig18906_	SignalP-4.0	SIGNAL	1	1	0.46
isotig18954_-3_540_704	SignalP-4.0	SIGNAL	1	28	0.504
isotig18970__1_	SignalP-4.0	SIGNAL	1	19	0.541
isotig18978_	SignalP-4.0	SIGNAL	1	19	0.654
isotig18999_	SignalP-4.0	SIGNAL	1	20	0.74
isotig19014_-3_264_632	SignalP-4.0	SIGNAL	1	23	0.807
isotig19031_-3_	SignalP-4.0	SIGNAL	1	25	0.601
isotig19032_-2_146_703	SignalP-4.0	SIGNAL	1	28	0.865
isotig19050__1_286_447	SignalP-4.0	SIGNAL	1	23	0.718
isotig19051_-1_148_	SignalP-4.0	SIGNAL	1	21	0.551
isotig19100__3_	SignalP-4.0	SIGNAL	1	23	0.756
isotig19103__1_337_426	SignalP-4.0	SIGNAL	1	4	0.454
isotig19133__1_	SignalP-4.0	SIGNAL	1	21	0.619
isotig19141_-2_2_	SignalP-4.0	SIGNAL	1	26	0.848
isotig19143_	SignalP-4.0	SIGNAL	1	30	0.542
isotig19144__1_	SignalP-4.0	SIGNAL	1	50	0.569
isotig19172__1_	SignalP-4.0	SIGNAL	1	22	0.559
isotig19196_-3_	SignalP-4.0	SIGNAL	1	17	0.672
isotig19228__1_211_390	SignalP-4.0	SIGNAL	1	3	0.568
isotig19244__3_	SignalP-4.0	SIGNAL	1	17	0.454
isotig19265_-2_	SignalP-4.0	SIGNAL	1	22	0.704
isotig19271_-2_5_688	SignalP-4.0	SIGNAL	1	26	0.857
isotig19277__3_342_536	SignalP-4.0	SIGNAL	1	16	0.527
isotig19290_-3_3_164	SignalP-4.0	SIGNAL	1	19	0.503
isotig19300_-2_77_445	SignalP-4.0	SIGNAL	1	23	0.502
isotig19307__1_1_183	SignalP-4.0	SIGNAL	1	19	0.571
isotig21251_-3_96_653	SignalP-4.0	SIGNAL	1	23	0.91
isotig21298_-2_302_	SignalP-4.0	SIGNAL	1	24	0.642
isotig21349__3_	SignalP-4.0	SIGNAL	1	22	0.49
isotig21357__3_	SignalP-4.0	SIGNAL	1	25	0.796
isotig21393_-3_360_	SignalP-4.0	SIGNAL	1	25	0.576
isotig21414_-3_309_521	SignalP-4.0	SIGNAL	1	21	0.537
isotig21422_-3_3_287	SignalP-4.0	SIGNAL	1	19	0.553
isotig21462_-2_170_649	SignalP-4.0	SIGNAL	1	35	0.84
isotig21463__2_266_514	SignalP-4.0	SIGNAL	1	23	0.484
isotig21474_-1_448_648	SignalP-4.0	SIGNAL	1	28	0.741
isotig21481__3_3_236	SignalP-4.0	SIGNAL	1	18	0.484
isotig21488__3_9_647	SignalP-4.0	SIGNAL	1	35	0.785
isotig21495_-3_198_344	SignalP-4.0	SIGNAL	1	17	0.723
isotig21499_-2_440_601	SignalP-4.0	SIGNAL	1	26	0.55
isotig21512_-2_2_262	SignalP-4.0	SIGNAL	1	20	0.586
isotig21516__2_131_388	SignalP-4.0	SIGNAL	1	18	0.867
isotig21567__2_347_436	SignalP-4.0	SIGNAL	1	4	0.454
isotig21606__1_313_510	SignalP-4.0	SIGNAL	1	27	0.612
isotig21608_-3_294_497	SignalP-4.0	SIGNAL	1	19	0.643
isotig21626_-2_413_646	SignalP-4.0	SIGNAL	1	20	0.806
isotig21635__2_2_193	SignalP-4.0	SIGNAL	1	18	0.63
isotig21697_-2_	SignalP-4.0	SIGNAL	1	22	0.726
isotig21705__2_47_643	SignalP-4.0	SIGNAL	1	21	0.862
isotig21728_-2_275_400	SignalP-4.0	SIGNAL	1	1	0.508
isotig21737_-3_117_338	SignalP-4.0	SIGNAL	1	19	0.578
isotig21749_-2_89_574	SignalP-4.0	SIGNAL	1	15	0.884
isotig21785_-2_11_640	SignalP-4.0	SIGNAL	1	27	0.662
isotig21797__2_407_547	SignalP-4.0	SIGNAL	1	19	0.468
isotig21806_-3_3_287	SignalP-4.0	SIGNAL	1	20	0.61
isotig21810_-3_6_	SignalP-4.0	SIGNAL	1	19	0.525
isotig21827_-1_445_639	SignalP-4.0	SIGNAL	1	18	0.636
isotig21855_-1_274_558	SignalP-4.0	SIGNAL	1	23	0.566
isotig21859_	SignalP-4.0	SIGNAL	1	23	0.858
isotig21860_-3_297_	SignalP-4.0	SIGNAL	1	30	0.718
isotig21880_-2_101_496	SignalP-4.0	SIGNAL	1	21	0.47
isotig21882_-1_	SignalP-4.0	SIGNAL	1	18	0.527
isotig21897_-2_80_	SignalP-4.0	SIGNAL	1	20	0.514
isotig21908__3_372_515	SignalP-4.0	SIGNAL	1	19	0.751
isotig21942_-3_444_	SignalP-4.0	SIGNAL	1	20	0.48
isotig21960_-1_124_636	SignalP-4.0	SIGNAL	1	22	0.656
isotig21972_-2_	SignalP-4.0	SIGNAL	1	19	0.66
isotig21980__3_129_638	SignalP-4.0	SIGNAL	1	17	0.48
isotig22018_	SignalP-4.0	SIGNAL	1	24	0.816
isotig22055__3_12_	SignalP-4.0	SIGNAL	1	23	0.766
isotig22073_-2_	SignalP-4.0	SIGNAL	1	18	0.6
isotig22085_-2_2_247	SignalP-4.0	SIGNAL	1	24	0.542
isotig22095_-2_	SignalP-4.0	SIGNAL	1	22	0.632
isotig22103_-2_269_463	SignalP-4.0	SIGNAL	1	22	0.518
isotig22106_-1_121_633	SignalP-4.0	SIGNAL	1	16	0.488
isotig22120__2_2_121	SignalP-4.0	SIGNAL	1	5	0.483
isotig22176__3_342_	SignalP-4.0	SIGNAL	1	33	0.487
isotig22225__2_164_631	SignalP-4.0	SIGNAL	1	24	0.939
isotig22249_-1_1_198	SignalP-4.0	SIGNAL	1	1	0.464
isotig22253_-2_170_304	SignalP-4.0	SIGNAL	1	18	0.684
isotig22267__1_244_630	SignalP-4.0	SIGNAL	1	29	0.591
isotig22282_-1_1_147	SignalP-4.0	SIGNAL	1	22	0.738
isotig22293_	SignalP-4.0	SIGNAL	1	23	0.692
isotig22298_-3_42_284	SignalP-4.0	SIGNAL	1	20	0.638
isotig22311_	SignalP-4.0	SIGNAL	1	22	0.5
isotig22332__1_187_	SignalP-4.0	SIGNAL	1	18	0.856
isotig22337__2_182_628	SignalP-4.0	SIGNAL	1	21	0.934
isotig22350__1_421_576	SignalP-4.0	SIGNAL	1	19	0.506
isotig22354_-3_387_584	SignalP-4.0	SIGNAL	1	24	0.653
isotig22383__1_406_621	SignalP-4.0	SIGNAL	1	1	0.485
isotig22385_-1_181_360	SignalP-4.0	SIGNAL	1	16	0.459
isotig22403__3_	SignalP-4.0	SIGNAL	1	24	0.923
isotig22500__1_	SignalP-4.0	SIGNAL	1	2	0.548
isotig22528_	SignalP-4.0	SIGNAL	1	25	0.64
isotig22531__1_1_138	SignalP-4.0	SIGNAL	1	18	0.529
isotig22559__2_53_286	SignalP-4.0	SIGNAL	1	15	0.577
isotig22564__2_	SignalP-4.0	SIGNAL	1	17	0.488
isotig22568_	SignalP-4.0	SIGNAL	1	22	0.738
isotig22602__1_154_600	SignalP-4.0	SIGNAL	1	19	0.894
isotig22605__3_429_542	SignalP-4.0	SIGNAL	1	1	0.475
isotig22643_-1_1_198	SignalP-4.0	SIGNAL	1	28	0.711
isotig22651_-1_	SignalP-4.0	SIGNAL	1	18	0.633
isotig22660__1_	SignalP-4.0	SIGNAL	1	20	0.536
isotig22662__1_1_621	SignalP-4.0	SIGNAL	1	15	0.541
isotig22726_-3_195_	SignalP-4.0	SIGNAL	1	22	0.525
isotig22732__1_184_390	SignalP-4.0	SIGNAL	1	20	0.629
isotig22767_-3_3_170	SignalP-4.0	SIGNAL	1	17	0.564
isotig22788_-2_71_277	SignalP-4.0	SIGNAL	1	20	0.615
isotig22820_-2_5_559	SignalP-4.0	SIGNAL	1	18	0.546
isotig22847_-1_	SignalP-4.0	SIGNAL	1	18	0.723
isotig22869__3_72_617	SignalP-4.0	SIGNAL	1	23	0.892
isotig22870__3_279_437	SignalP-4.0	SIGNAL	1	19	0.554
isotig22905_-1_34_213	SignalP-4.0	SIGNAL	1	18	0.861
isotig22928_-3_309_578	SignalP-4.0	SIGNAL	1	18	0.46
isotig22935_-1_	SignalP-4.0	SIGNAL	1	29	0.568
isotig22936_-1_316_444	SignalP-4.0	SIGNAL	1	18	0.763
isotig22956__1_154_	SignalP-4.0	SIGNAL	1	18	0.551
isotig22969__1_70_	SignalP-4.0	SIGNAL	1	30	0.543
isotig22974_-2_374_553	SignalP-4.0	SIGNAL	1	18	0.47
isotig22993_-1_148_615	SignalP-4.0	SIGNAL	1	25	0.476
isotig22999_-1_367_516	SignalP-4.0	SIGNAL	1	5	0.49
isotig23015__1_370_510	SignalP-4.0	SIGNAL	1	19	0.846
isotig23018_-2_35_274	SignalP-4.0	SIGNAL	1	25	0.841
isotig23036__2_2_142	SignalP-4.0	SIGNAL	1	19	0.474
isotig23047__3_24_344	SignalP-4.0	SIGNAL	1	25	0.785
isotig23073__1_391_615	SignalP-4.0	SIGNAL	1	32	0.456
isotig23089_-3_33_290	SignalP-4.0	SIGNAL	1	15	0.502
isotig23098_-3_168_401	SignalP-4.0	SIGNAL	1	17	0.666
isotig23100__2_53_205	SignalP-4.0	SIGNAL	1	19	0.646
isotig23131_-3_3_404	SignalP-4.0	SIGNAL	1	18	0.618
isotig23139_-2_65_610	SignalP-4.0	SIGNAL	1	16	0.636
isotig23151__1_154_	SignalP-4.0	SIGNAL	1	18	0.692
isotig23160__2_8_217	SignalP-4.0	SIGNAL	1	21	0.773
isotig23164__2_182_526	SignalP-4.0	SIGNAL	1	30	0.64
isotig23224_-2_	SignalP-4.0	SIGNAL	1	23	0.879
isotig19358__1_202_	SignalP-4.0	SIGNAL	1	21	0.542
isotig19364__2_	SignalP-4.0	SIGNAL	1	18	0.641
isotig19367__1_43_345	SignalP-4.0	SIGNAL	1	18	0.602
isotig19370__1_145_	SignalP-4.0	SIGNAL	1	15	0.511
isotig19382__2_2_229	SignalP-4.0	SIGNAL	1	21	0.785
isotig19384__3_348_557	SignalP-4.0	SIGNAL	1	3	0.481
isotig19407_-3_3_320	SignalP-4.0	SIGNAL	1	17	0.596
isotig19421_-2_68_274	SignalP-4.0	SIGNAL	1	18	0.461
isotig19422_	SignalP-4.0	SIGNAL	1	26	0.697
isotig19431_-3_24_248	SignalP-4.0	SIGNAL	1	29	0.563
isotig19455_-2_26_202	SignalP-4.0	SIGNAL	1	1	0.456
isotig19465__1_133_	SignalP-4.0	SIGNAL	1	8	0.496
isotig19473__1_94_624	SignalP-4.0	SIGNAL	1	26	0.913
isotig19486_	SignalP-4.0	SIGNAL	1	25	0.481
isotig19583__2_	SignalP-4.0	SIGNAL	1	22	0.515
isotig19584_-1_1_147	SignalP-4.0	SIGNAL	1	18	0.564
isotig19620_-2_2_268	SignalP-4.0	SIGNAL	1	21	0.601
isotig19642__2_	SignalP-4.0	SIGNAL	1	18	0.473
isotig19668_-3_3_	SignalP-4.0	SIGNAL	1	30	0.469
isotig19670_-1_211_339	SignalP-4.0	SIGNAL	1	25	0.455
isotig19702_-2_92_205	SignalP-4.0	SIGNAL	1	17	0.521
isotig19711_-2_5_	SignalP-4.0	SIGNAL	1	19	0.635
isotig19720__1_31_687	SignalP-4.0	SIGNAL	1	18	0.841
isotig19744_-3_207_	SignalP-4.0	SIGNAL	1	16	0.547
isotig19758__1_352_483	SignalP-4.0	SIGNAL	1	1	0.516
isotig19767_-1_283_408	SignalP-4.0	SIGNAL	1	16	0.538
isotig19771__2_173_382	SignalP-4.0	SIGNAL	1	22	0.639
isotig19772_	SignalP-4.0	SIGNAL	1	26	0.581
isotig19796__2_	SignalP-4.0	SIGNAL	1	19	0.451
isotig19797__2_509_679	SignalP-4.0	SIGNAL	1	23	0.737
isotig19808_-3_159_353	SignalP-4.0	SIGNAL	1	1	0.451
isotig19823_-3_	SignalP-4.0	SIGNAL	1	17	0.905
isotig19840_-1_148_306	SignalP-4.0	SIGNAL	1	21	0.46
isotig19853_	SignalP-4.0	SIGNAL	1	22	0.88
isotig19861_-3_63_683	SignalP-4.0	SIGNAL	1	20	0.68
isotig19864_-1_10_258	SignalP-4.0	SIGNAL	1	20	0.529
isotig19892_	SignalP-4.0	SIGNAL	1	16	0.734
isotig19908__1_460_654	SignalP-4.0	SIGNAL	1	17	0.478
isotig19955_-2_173_682	SignalP-4.0	SIGNAL	1	23	0.668
isotig19963_-2_	SignalP-4.0	SIGNAL	1	25	0.777
isotig19988_	SignalP-4.0	SIGNAL	1	24	0.653
isotig20017_-1_355_588	SignalP-4.0	SIGNAL	1	1	0.467
isotig20020__2_	SignalP-4.0	SIGNAL	1	22	0.931
isotig20026__1_	SignalP-4.0	SIGNAL	1	28	0.689
isotig20043_	SignalP-4.0	SIGNAL	1	22	0.467
isotig20057_	SignalP-4.0	SIGNAL	1	25	0.913
isotig20073__1_	SignalP-4.0	SIGNAL	1	21	0.542
isotig20076__2_50_679	SignalP-4.0	SIGNAL	1	24	0.787
isotig20091_-2_2_	SignalP-4.0	SIGNAL	1	22	0.617
isotig20124_-1_67_678	SignalP-4.0	SIGNAL	1	26	0.475
isotig20155_	SignalP-4.0	SIGNAL	1	20	0.635
isotig20156__1_88_405	SignalP-4.0	SIGNAL	1	17	0.887
isotig20221__1_1_273	SignalP-4.0	SIGNAL	1	25	0.665
isotig20288__2_	SignalP-4.0	SIGNAL	1	24	0.65
isotig20305__1_1_156	SignalP-4.0	SIGNAL	1	16	0.45
isotig20322__2_	SignalP-4.0	SIGNAL	1	16	0.748
isotig20337__3_408_647	SignalP-4.0	SIGNAL	1	27	0.767
isotig20342__3_288_437	SignalP-4.0	SIGNAL	1	18	0.636
isotig20357_-1_457_669	SignalP-4.0	SIGNAL	1	29	0.556
isotig20371_-3_87_	SignalP-4.0	SIGNAL	1	21	0.662
isotig20375_	SignalP-4.0	SIGNAL	1	25	0.77
isotig20386__3_288_437	SignalP-4.0	SIGNAL	1	1	0.561
isotig20422__1_259_402	SignalP-4.0	SIGNAL	1	15	0.574
isotig20456__1_346_435	SignalP-4.0	SIGNAL	1	4	0.454
isotig20480_-1_1_	SignalP-4.0	SIGNAL	1	20	0.73
isotig20508_-3_99_665	SignalP-4.0	SIGNAL	1	23	0.877
isotig20512__3_372_	SignalP-4.0	SIGNAL	1	21	0.707
isotig20514_-3_432_668	SignalP-4.0	SIGNAL	1	17	0.573
isotig20521_-2_338_514	SignalP-4.0	SIGNAL	1	16	0.496
isotig20523_-1_1_	SignalP-4.0	SIGNAL	1	22	0.746
isotig20527_-2_	SignalP-4.0	SIGNAL	1	26	0.847
isotig20548_-2_	SignalP-4.0	SIGNAL	1	18	0.499
isotig20560__3_3_110	SignalP-4.0	SIGNAL	1	18	0.684
isotig20621_	SignalP-4.0	SIGNAL	1	37	0.556
isotig20637_	SignalP-4.0	SIGNAL	1	23	0.872
isotig20639_-1_1_267	SignalP-4.0	SIGNAL	1	21	0.627
isotig20681__3_	SignalP-4.0	SIGNAL	1	26	0.553
isotig20701__3_3_242	SignalP-4.0	SIGNAL	1	29	0.73
isotig20712__2_284_664	SignalP-4.0	SIGNAL	1	18	0.916
isotig20729_-2_	SignalP-4.0	SIGNAL	1	46	0.652
isotig20731_	SignalP-4.0	SIGNAL	1	18	0.768
isotig20732_-3_3_191	SignalP-4.0	SIGNAL	1	16	0.611
isotig20744__2_2_	SignalP-4.0	SIGNAL	1	22	0.525
isotig20751_-3_96_665	SignalP-4.0	SIGNAL	1	26	0.561
isotig20764_-3_	SignalP-4.0	SIGNAL	1	28	0.538
isotig20805_-2_281_	SignalP-4.0	SIGNAL	1	28	0.542
isotig20817_-1_	SignalP-4.0	SIGNAL	1	22	0.611
isotig20841__2_140_295	SignalP-4.0	SIGNAL	1	15	0.751
isotig20854_-1_214_663	SignalP-4.0	SIGNAL	1	20	0.707
isotig20859_-2_110_661	SignalP-4.0	SIGNAL	1	21	0.579
isotig20866_-2_113_661	SignalP-4.0	SIGNAL	1	22	0.539
isotig20873_-1_187_	SignalP-4.0	SIGNAL	1	33	0.69
isotig20881_-2_110_280	SignalP-4.0	SIGNAL	1	22	0.603
isotig20889__3_	SignalP-4.0	SIGNAL	1	2	0.505
isotig20924__2_32_658	SignalP-4.0	SIGNAL	1	17	0.499
isotig20929_-3_	SignalP-4.0	SIGNAL	1	20	0.56
isotig20961_-3_444_659	SignalP-4.0	SIGNAL	1	28	0.754
isotig20966_-2_	SignalP-4.0	SIGNAL	1	20	0.474
isotig20970_-3_495_	SignalP-4.0	SIGNAL	1	21	0.546
isotig20985_-1_136_660	SignalP-4.0	SIGNAL	1	1	0.463
isotig20993_-2_	SignalP-4.0	SIGNAL	1	24	0.692
isotig20997__2_	SignalP-4.0	SIGNAL	1	27	0.471
isotig20999__1_421_540	SignalP-4.0	SIGNAL	1	21	0.594
isotig21010_-3_201_440	SignalP-4.0	SIGNAL	1	16	0.719
isotig21072_-1_28_654	SignalP-4.0	SIGNAL	1	24	0.469
isotig21093__1_391_	SignalP-4.0	SIGNAL	1	20	0.909
isotig21096__2_2_	SignalP-4.0	SIGNAL	1	24	0.457
isotig21099__1_355_525	SignalP-4.0	SIGNAL	1	19	0.891
isotig21101_-1_145_654	SignalP-4.0	SIGNAL	1	20	0.84
isotig21106__2_	SignalP-4.0	SIGNAL	1	26	0.81
isotig21154__2_101_655	SignalP-4.0	SIGNAL	1	14	0.489
isotig21166_-1_37_	SignalP-4.0	SIGNAL	1	18	0.459
isotig21174__3_42_197	SignalP-4.0	SIGNAL	1	21	0.629
isotig21180_-2_	SignalP-4.0	SIGNAL	1	19	0.793
isotig21206__3_393_653	SignalP-4.0	SIGNAL	1	20	0.799
isotig21218_-1_316_522	SignalP-4.0	SIGNAL	1	19	0.53
isotig25221_-1_118_564	SignalP-4.0	SIGNAL	1	27	0.823
isotig25239__3_246_	SignalP-4.0	SIGNAL	1	19	0.572
isotig25259_-2_	SignalP-4.0	SIGNAL	1	27	0.706
isotig25262_-3_	SignalP-4.0	SIGNAL	1	31	0.564
isotig25280__3_3_416	SignalP-4.0	SIGNAL	1	18	0.532
isotig25318__3_150_383	SignalP-4.0	SIGNAL	1	40	0.543
isotig25370_-2_29_562	SignalP-4.0	SIGNAL	1	23	0.722
isotig25417__1_136_	SignalP-4.0	SIGNAL	1	19	0.617
isotig25423__3_42_188	SignalP-4.0	SIGNAL	1	17	0.659
isotig25429_-2_167_556	SignalP-4.0	SIGNAL	1	33	0.821
isotig25481_-1_	SignalP-4.0	SIGNAL	1	27	0.704
isotig25496__1_268_555	SignalP-4.0	SIGNAL	1	22	0.51
isotig25497_-3_96_479	SignalP-4.0	SIGNAL	1	18	0.539
isotig25525__3_60_	SignalP-4.0	SIGNAL	1	28	0.633
isotig25600_-1_1_108	SignalP-4.0	SIGNAL	1	4	0.451
isotig25628__3_	SignalP-4.0	SIGNAL	1	26	0.69
isotig25638_-1_	SignalP-4.0	SIGNAL	1	30	0.533
isotig25653__1_1_	SignalP-4.0	SIGNAL	1	20	0.541
isotig25680__3_213_554	SignalP-4.0	SIGNAL	1	17	0.486
isotig25703__2_56_550	SignalP-4.0	SIGNAL	1	17	0.617
isotig25709__3_3_266	SignalP-4.0	SIGNAL	1	31	0.59
isotig25712__2_44_523	SignalP-4.0	SIGNAL	1	23	0.898
isotig25782_	SignalP-4.0	SIGNAL	1	17	0.742
isotig25850__1_88_549	SignalP-4.0	SIGNAL	1	25	0.931
isotig25855__1_1_213	SignalP-4.0	SIGNAL	1	16	0.709
isotig25872__1_130_	SignalP-4.0	SIGNAL	1	16	0.46
isotig25874_-1_1_357	SignalP-4.0	SIGNAL	1	3	0.501
isotig25897__3_	SignalP-4.0	SIGNAL	1	20	0.596
isotig25927__2_35_229	SignalP-4.0	SIGNAL	1	21	0.895
isotig25936__1_280_543	SignalP-4.0	SIGNAL	1	16	0.677
isotig25959__2_2_208	SignalP-4.0	SIGNAL	1	25	0.538
isotig25970_	SignalP-4.0	SIGNAL	1	23	0.841
isotig25997__3_	SignalP-4.0	SIGNAL	1	20	0.72
isotig26020_	SignalP-4.0	SIGNAL	1	23	0.493
isotig26057_-3_	SignalP-4.0	SIGNAL	1	18	0.582
isotig26064__2_32_220	SignalP-4.0	SIGNAL	1	22	0.598
isotig26092_-2_125_358	SignalP-4.0	SIGNAL	1	35	0.468
isotig26104__1_178_	SignalP-4.0	SIGNAL	1	19	0.758
isotig26117_-1_1_222	SignalP-4.0	SIGNAL	1	29	0.699
isotig26120__3_213_443	SignalP-4.0	SIGNAL	1	2	0.56
isotig26125_-1_175_	SignalP-4.0	SIGNAL	1	29	0.765
isotig26136__3_36_542	SignalP-4.0	SIGNAL	1	24	0.593
isotig26159_-3_111_	SignalP-4.0	SIGNAL	1	24	0.469
isotig26240__1_55_	SignalP-4.0	SIGNAL	1	18	0.782
isotig26244_-2_113_331	SignalP-4.0	SIGNAL	1	14	0.542
isotig26252__2_	SignalP-4.0	SIGNAL	1	17	0.518
isotig26266_-1_	SignalP-4.0	SIGNAL	1	23	0.544
isotig26278_-3_159_536	SignalP-4.0	SIGNAL	1	20	0.673
isotig26281__2_	SignalP-4.0	SIGNAL	1	22	0.564
isotig26287__1_52_378	SignalP-4.0	SIGNAL	1	19	0.594
isotig26303_	SignalP-4.0	SIGNAL	1	21	0.834
isotig26315_-3_198_317	SignalP-4.0	SIGNAL	1	12	0.538
isotig26352_-2_218_319	SignalP-4.0	SIGNAL	1	4	0.582
isotig26354__2_2_181	SignalP-4.0	SIGNAL	1	23	0.582
isotig26370__3_	SignalP-4.0	SIGNAL	1	24	0.457
isotig26379__3_189_350	SignalP-4.0	SIGNAL	1	24	0.689
isotig26382__1_220_531	SignalP-4.0	SIGNAL	1	38	0.596
isotig26388__2_191_532	SignalP-4.0	SIGNAL	1	20	0.708
isotig26438_-2_	SignalP-4.0	SIGNAL	1	23	0.764
isotig26528_-2_155_	SignalP-4.0	SIGNAL	1	20	0.539
isotig26583_	SignalP-4.0	SIGNAL	1	19	0.539
isotig26591_-1_	SignalP-4.0	SIGNAL	1	25	0.785
isotig26597_-2_26_529	SignalP-4.0	SIGNAL	1	24	0.654
isotig26604_	SignalP-4.0	SIGNAL	1	25	0.548
isotig26611__3_219_362	SignalP-4.0	SIGNAL	1	16	0.642
isotig26638_-3_3_440	SignalP-4.0	SIGNAL	1	27	0.898
isotig26643__2_299_	SignalP-4.0	SIGNAL	1	21	0.756
isotig26671__3_15_245	SignalP-4.0	SIGNAL	1	15	0.526
isotig26688_-2_89_	SignalP-4.0	SIGNAL	1	19	0.845
isotig26692__1_43_162	SignalP-4.0	SIGNAL	1	16	0.519
isotig26712__1_64_516	SignalP-4.0	SIGNAL	1	25	0.717
isotig26719__3_252_524	SignalP-4.0	SIGNAL	1	17	0.506
isotig26744_-2_	SignalP-4.0	SIGNAL	1	23	0.461
isotig26767__3_102_	SignalP-4.0	SIGNAL	1	17	0.52
isotig26779__2_	SignalP-4.0	SIGNAL	1	21	0.744
isotig26780_-2_	SignalP-4.0	SIGNAL	1	29	0.843
isotig26844_-2_167_268	SignalP-4.0	SIGNAL	1	22	0.578
isotig26851_-2_	SignalP-4.0	SIGNAL	1	20	0.487
isotig26872_-1_61_429	SignalP-4.0	SIGNAL	1	18	0.574
isotig26879__1_	SignalP-4.0	SIGNAL	1	18	0.513
isotig26883__1_	SignalP-4.0	SIGNAL	1	25	0.497
isotig26889__2_2_274	SignalP-4.0	SIGNAL	1	19	0.795
isotig26897__2_	SignalP-4.0	SIGNAL	1	1	0.483
isotig26918_-3_297_407	SignalP-4.0	SIGNAL	1	1	0.487
isotig26955_-1_	SignalP-4.0	SIGNAL	1	23	0.694
isotig26960__3_	SignalP-4.0	SIGNAL	1	23	0.634
isotig26961__3_69_518	SignalP-4.0	SIGNAL	1	20	0.65
isotig27019_	SignalP-4.0	SIGNAL	1	20	0.673
isotig27024__3_141_296	SignalP-4.0	SIGNAL	1	20	0.684
isotig27035_-2_344_514	SignalP-4.0	SIGNAL	1	3	0.456
isotig27110_-2_161_	SignalP-4.0	SIGNAL	1	15	0.504
isotig27135__2_	SignalP-4.0	SIGNAL	1	22	0.636
isotig27163__2_41_511	SignalP-4.0	SIGNAL	1	26	0.542
isotig27178_-2_56_409	SignalP-4.0	SIGNAL	1	22	0.781
isotig27181__3_348_437	SignalP-4.0	SIGNAL	1	1	0.476
isotig27185_-1_	SignalP-4.0	SIGNAL	1	18	0.532
isotig27240__1_139_	SignalP-4.0	SIGNAL	1	27	0.647
isotig27250_-1_391_507	SignalP-4.0	SIGNAL	1	4	0.471
isotig27256_-1_73_369	SignalP-4.0	SIGNAL	1	19	0.82
isotig27272__3_300_461	SignalP-4.0	SIGNAL	1	4	0.521
isotig27282__2_134_	SignalP-4.0	SIGNAL	1	18	0.672
isotig27295__3_45_317	SignalP-4.0	SIGNAL	1	22	0.867
isotig27317_-1_	SignalP-4.0	SIGNAL	1	1	0.506
isotig27322_	SignalP-4.0	SIGNAL	1	30	0.812
isotig27327_-1_	SignalP-4.0	SIGNAL	1	27	0.85
isotig27360_-3_183_353	SignalP-4.0	SIGNAL	1	21	0.558
isotig27428__1_	SignalP-4.0	SIGNAL	1	29	0.501
isotig27452__2_188_502	SignalP-4.0	SIGNAL	1	27	0.71
isotig27457_-2_98_295	SignalP-4.0	SIGNAL	1	23	0.638
isotig27462__1_	SignalP-4.0	SIGNAL	1	24	0.804
isotig27466__2_2_	SignalP-4.0	SIGNAL	1	16	0.639
isotig27467__3_87_254	SignalP-4.0	SIGNAL	1	20	0.609
isotig27501_-2_311_412	SignalP-4.0	SIGNAL	1	1	0.482
isotig27512__3_192_500	SignalP-4.0	SIGNAL	1	31	0.772
isotig27556__2_	SignalP-4.0	SIGNAL	1	25	0.465
isotig27562_-1_250_483	SignalP-4.0	SIGNAL	1	20	0.546
isotig27571_	SignalP-4.0	SIGNAL	1	19	0.602
isotig27631_-2_17_496	SignalP-4.0	SIGNAL	1	23	0.864
isotig27637__1_322_495	SignalP-4.0	SIGNAL	1	19	0.878
isotig27646__1_1_	SignalP-4.0	SIGNAL	1	1	0.483
isotig27662_-2_56_490	SignalP-4.0	SIGNAL	1	29	0.731
isotig27752__1_52_342	SignalP-4.0	SIGNAL	1	21	0.47
isotig27762_-1_112_489	SignalP-4.0	SIGNAL	1	21	0.529
isotig27825__3_3_176	SignalP-4.0	SIGNAL	1	1	0.496
isotig27891_-1_	SignalP-4.0	SIGNAL	1	21	0.468
isotig27895_	SignalP-4.0	SIGNAL	1	21	0.478
isotig27896__2_	SignalP-4.0	SIGNAL	1	30	0.522
isotig27898_-1_34_480	SignalP-4.0	SIGNAL	1	22	0.816
isotig27915__3_24_407	SignalP-4.0	SIGNAL	1	20	0.839
isotig27919__3_171_485	SignalP-4.0	SIGNAL	1	15	0.844
isotig27926_-1_1_	SignalP-4.0	SIGNAL	1	24	0.851
isotig27962__2_50_325	SignalP-4.0	SIGNAL	1	19	0.906
isotig27997_-2_335_445	SignalP-4.0	SIGNAL	1	4	0.597
isotig28027_-1_301_480	SignalP-4.0	SIGNAL	1	21	0.654
isotig28065__2_260_478	SignalP-4.0	SIGNAL	1	27	0.751
isotig28090_-3_201_467	SignalP-4.0	SIGNAL	1	16	0.529
isotig28123_-1_196_366	SignalP-4.0	SIGNAL	1	20	0.836
isotig28140_-2_2_295	SignalP-4.0	SIGNAL	1	20	0.556
isotig28151__2_83_	SignalP-4.0	SIGNAL	1	19	0.522
isotig28156__1_4_321	SignalP-4.0	SIGNAL	1	20	0.774
isotig28175_-3_99_212	SignalP-4.0	SIGNAL	1	16	0.623
isotig28199_-1_253_	SignalP-4.0	SIGNAL	1	19	0.74
isotig28219_-1_1_204	SignalP-4.0	SIGNAL	1	27	0.476
isotig28228_-3_54_359	SignalP-4.0	SIGNAL	1	24	0.814
isotig28230_-1_103_312	SignalP-4.0	SIGNAL	1	23	0.536
isotig28256_-3_87_	SignalP-4.0	SIGNAL	1	19	0.647
isotig28265__1_166_	SignalP-4.0	SIGNAL	1	26	0.517
isotig28293__3_36_	SignalP-4.0	SIGNAL	1	21	0.927
isotig28296_-1_37_	SignalP-4.0	SIGNAL	1	23	0.917
isotig28334_-1_37_348	SignalP-4.0	SIGNAL	1	20	0.916
isotig28343_-2_122_466	SignalP-4.0	SIGNAL	1	21	0.833
isotig28356__2_2_163	SignalP-4.0	SIGNAL	1	16	0.563
isotig28364_-1_118_273	SignalP-4.0	SIGNAL	1	27	0.457
isotig28391__2_	SignalP-4.0	SIGNAL	1	23	0.649
isotig28398_-1_172_288	SignalP-4.0	SIGNAL	1	4	0.482
isotig28437__1_1_192	SignalP-4.0	SIGNAL	1	24	0.542
isotig28461_-3_	SignalP-4.0	SIGNAL	1	27	0.577
isotig28463__2_	SignalP-4.0	SIGNAL	1	21	0.685
isotig28476_	SignalP-4.0	SIGNAL	1	21	0.547
isotig28491_	SignalP-4.0	SIGNAL	1	23	0.498
isotig28496_-2_20_349	SignalP-4.0	SIGNAL	1	17	0.51
isotig28512_-1_1_171	SignalP-4.0	SIGNAL	1	23	0.813
isotig28517__3_33_350	SignalP-4.0	SIGNAL	1	31	0.472
isotig28550_	SignalP-4.0	SIGNAL	1	26	0.608
isotig28566_-3_120_215	SignalP-4.0	SIGNAL	1	5	0.507
isotig28568_-1_49_306	SignalP-4.0	SIGNAL	1	21	0.591
isotig28641_	SignalP-4.0	SIGNAL	1	22	0.656
isotig28646__3_3_206	SignalP-4.0	SIGNAL	1	18	0.515
isotig28677_-2_125_373	SignalP-4.0	SIGNAL	1	3	0.477
isotig28692__3_	SignalP-4.0	SIGNAL	1	18	0.53
isotig28704__2_305_	SignalP-4.0	SIGNAL	1	6	0.503
isotig28749__1_193_	SignalP-4.0	SIGNAL	1	18	0.54
isotig28752_	SignalP-4.0	SIGNAL	1	22	0.562
isotig28758_-1_220_447	SignalP-4.0	SIGNAL	1	27	0.572
isotig28769_-1_229_423	SignalP-4.0	SIGNAL	1	22	0.502
isotig28777_	SignalP-4.0	SIGNAL	1	47	0.489
isotig28790__1_94_	SignalP-4.0	SIGNAL	1	20	0.872
isotig28801_	SignalP-4.0	SIGNAL	1	19	0.502
isotig28812__2_	SignalP-4.0	SIGNAL	1	25	0.886
isotig28818_-1_1_165	SignalP-4.0	SIGNAL	1	15	0.544
isotig28829__3_78_	SignalP-4.0	SIGNAL	1	20	0.494
isotig28833_-1_157_330	SignalP-4.0	SIGNAL	1	24	0.551
isotig28840_-3_	SignalP-4.0	SIGNAL	1	19	0.854
isotig28881_-1_	SignalP-4.0	SIGNAL	1	25	0.664
isotig28909__3_	SignalP-4.0	SIGNAL	1	27	0.805
isotig28913_	SignalP-4.0	SIGNAL	1	21	0.737
isotig28924_-3_51_437	SignalP-4.0	SIGNAL	1	26	0.574
isotig28941__3_	SignalP-4.0	SIGNAL	1	20	0.796
isotig28947__2_	SignalP-4.0	SIGNAL	1	22	0.574
isotig28989_-3_	SignalP-4.0	SIGNAL	1	24	0.649
isotig29017_-2_	SignalP-4.0	SIGNAL	1	18	0.638
isotig29018_-1_223_420	SignalP-4.0	SIGNAL	1	28	0.665
isotig29022__1_	SignalP-4.0	SIGNAL	1	1	0.483
isotig29041_-3_3_224	SignalP-4.0	SIGNAL	1	26	0.663
isotig29061_-2_254_412	SignalP-4.0	SIGNAL	1	19	0.594
isotig29067__3_3_431	SignalP-4.0	SIGNAL	1	17	0.609
isotig29076__1_214_342	SignalP-4.0	SIGNAL	1	19	0.604
isotig29111__1_1_	SignalP-4.0	SIGNAL	1	2	0.455
isotig29114__2_74_283	SignalP-4.0	SIGNAL	1	28	0.471
isotig29171__1_1_180	SignalP-4.0	SIGNAL	1	8	0.479
isotig23232__3_3_200	SignalP-4.0	SIGNAL	1	37	0.587
isotig23261__1_1_267	SignalP-4.0	SIGNAL	1	24	0.513
isotig23288__1_	SignalP-4.0	SIGNAL	1	17	0.48
isotig23293__1_	SignalP-4.0	SIGNAL	1	23	0.503
isotig23324_	SignalP-4.0	SIGNAL	1	19	0.556
isotig23326_-2_200_484	SignalP-4.0	SIGNAL	1	18	0.758
isotig23332__1_55_210	SignalP-4.0	SIGNAL	1	16	0.453
isotig23342__1_133_321	SignalP-4.0	SIGNAL	1	26	0.629
isotig23354__2_272_430	SignalP-4.0	SIGNAL	1	18	0.536
isotig23405__3_	SignalP-4.0	SIGNAL	1	4	0.495
isotig23407__1_253_507	SignalP-4.0	SIGNAL	1	27	0.699
isotig23456__3_420_	SignalP-4.0	SIGNAL	1	16	0.635
isotig23491_-1_61_330	SignalP-4.0	SIGNAL	1	19	0.914
isotig23499_-3_42_	SignalP-4.0	SIGNAL	1	21	0.91
isotig23511_-1_82_423	SignalP-4.0	SIGNAL	1	18	0.548
isotig23538_-1_403_603	SignalP-4.0	SIGNAL	1	17	0.526
isotig23554_-2_	SignalP-4.0	SIGNAL	1	25	0.701
isotig23603_-2_290_	SignalP-4.0	SIGNAL	1	18	0.529
isotig23655_-3_3_599	SignalP-4.0	SIGNAL	1	13	0.455
isotig23656_-2_101_232	SignalP-4.0	SIGNAL	1	4	0.545
isotig23678_	SignalP-4.0	SIGNAL	1	18	0.522
isotig23705_-2_206_484	SignalP-4.0	SIGNAL	1	18	0.619
isotig23727__3_	SignalP-4.0	SIGNAL	1	26	0.607
isotig23754_-3_75_569	SignalP-4.0	SIGNAL	1	19	0.536
isotig23755_-1_304_450	SignalP-4.0	SIGNAL	1	27	0.514
isotig23770__2_2_172	SignalP-4.0	SIGNAL	1	29	0.477
isotig23815__3_171_590	SignalP-4.0	SIGNAL	1	27	0.718
isotig23846__2_2_250	SignalP-4.0	SIGNAL	1	20	0.572
isotig23851__1_367_597	SignalP-4.0	SIGNAL	1	16	0.525
isotig23855__1_277_486	SignalP-4.0	SIGNAL	1	15	0.598
isotig23898_-2_209_373	SignalP-4.0	SIGNAL	1	23	0.476
isotig23901_	SignalP-4.0	SIGNAL	1	17	0.662
isotig23908_-1_274_594	SignalP-4.0	SIGNAL	1	23	0.522
isotig23939_-1_7_237	SignalP-4.0	SIGNAL	1	22	0.517
isotig23969_-1_286_	SignalP-4.0	SIGNAL	1	4	0.472
isotig23981_-2_2_595	SignalP-4.0	SIGNAL	1	32	0.526
isotig24016__2_2_115	SignalP-4.0	SIGNAL	1	24	0.638
isotig24058__2_80_430	SignalP-4.0	SIGNAL	1	18	0.532
isotig24087_-1_1_	SignalP-4.0	SIGNAL	1	22	0.571
isotig24120_-1_4_	SignalP-4.0	SIGNAL	1	21	0.49
isotig24126__1_70_588	SignalP-4.0	SIGNAL	1	22	0.828
isotig24139_-2_2_250	SignalP-4.0	SIGNAL	1	21	0.693
isotig24188__2_2_166	SignalP-4.0	SIGNAL	1	6	0.503
isotig24194_-1_	SignalP-4.0	SIGNAL	1	33	0.919
isotig24198__1_226_498	SignalP-4.0	SIGNAL	1	1	0.587
isotig24221_-1_1_219	SignalP-4.0	SIGNAL	1	18	0.559
isotig24269_-2_236_367	SignalP-4.0	SIGNAL	1	19	0.541
isotig24273__3_312_446	SignalP-4.0	SIGNAL	1	23	0.638
isotig24279_-1_352_	SignalP-4.0	SIGNAL	1	22	0.687
isotig24280__2_152_280	SignalP-4.0	SIGNAL	1	15	0.591
isotig24309__2_20_412	SignalP-4.0	SIGNAL	1	22	0.748
isotig24317_-2_212_	SignalP-4.0	SIGNAL	1	30	0.722
isotig24344_-2_74_277	SignalP-4.0	SIGNAL	1	19	0.463
isotig24363__2_161_583	SignalP-4.0	SIGNAL	1	24	0.688
isotig24389__2_2_355	SignalP-4.0	SIGNAL	1	18	0.507
isotig24395__2_485_	SignalP-4.0	SIGNAL	1	23	0.471
isotig24404_-1_70_582	SignalP-4.0	SIGNAL	1	15	0.472
isotig24424_-3_153_	SignalP-4.0	SIGNAL	1	20	0.568
isotig24429_-1_52_582	SignalP-4.0	SIGNAL	1	25	0.564
isotig24473__1_298_	SignalP-4.0	SIGNAL	1	16	0.768
isotig24482_-2_167_	SignalP-4.0	SIGNAL	1	35	0.471
isotig24484_-3_168_584	SignalP-4.0	SIGNAL	1	23	0.732
isotig24487__3_	SignalP-4.0	SIGNAL	1	25	0.673
isotig24498_-1_1_204	SignalP-4.0	SIGNAL	1	18	0.529
isotig24502__1_1_306	SignalP-4.0	SIGNAL	1	20	0.722
isotig24504__3_	SignalP-4.0	SIGNAL	1	23	0.503
isotig24513__3_297_413	SignalP-4.0	SIGNAL	1	15	0.576
isotig24515_-1_40_264	SignalP-4.0	SIGNAL	1	21	0.506
isotig24536_	SignalP-4.0	SIGNAL	1	19	0.812
isotig24543__3_243_461	SignalP-4.0	SIGNAL	1	18	0.868
isotig24561__1_220_	SignalP-4.0	SIGNAL	1	20	0.698
isotig24593_-2_329_565	SignalP-4.0	SIGNAL	1	21	0.684
isotig24628_-3_408_545	SignalP-4.0	SIGNAL	1	15	0.501
isotig24639__2_374_577	SignalP-4.0	SIGNAL	1	20	0.502
isotig24659_-1_214_	SignalP-4.0	SIGNAL	1	19	0.772
isotig24666_-2_191_577	SignalP-4.0	SIGNAL	1	19	0.755
isotig24675_	SignalP-4.0	SIGNAL	1	17	0.54
isotig24688__1_151_	SignalP-4.0	SIGNAL	1	27	0.887
isotig24704__2_446_568	SignalP-4.0	SIGNAL	1	16	0.453
isotig24706_-2_149_352	SignalP-4.0	SIGNAL	1	28	0.51
isotig24722__1_1_171	SignalP-4.0	SIGNAL	1	17	0.463
isotig24817__3_408_	SignalP-4.0	SIGNAL	1	19	0.491
isotig24823_-3_	SignalP-4.0	SIGNAL	1	17	0.607
isotig24846__1_178_573	SignalP-4.0	SIGNAL	1	20	0.802
isotig24873__1_	SignalP-4.0	SIGNAL	1	22	0.526
isotig24922__3_60_269	SignalP-4.0	SIGNAL	1	24	0.645
isotig24939__3_3_191	SignalP-4.0	SIGNAL	1	18	0.598
isotig24971__3_294_572	SignalP-4.0	SIGNAL	1	27	0.471
isotig24977_-3_	SignalP-4.0	SIGNAL	1	3	0.567
isotig24986__2_191_304	SignalP-4.0	SIGNAL	1	15	0.599
isotig25052_	SignalP-4.0	SIGNAL	1	22	0.55
isotig25067_-1_262_	SignalP-4.0	SIGNAL	1	25	0.533
isotig25070_-1_34_567	SignalP-4.0	SIGNAL	1	25	0.899
isotig25074__3_243_365	SignalP-4.0	SIGNAL	1	16	0.569
isotig25076__3_3_	SignalP-4.0	SIGNAL	1	1	0.476
isotig25101_-2_2_223	SignalP-4.0	SIGNAL	1	19	0.578
isotig25103_-1_190_567	SignalP-4.0	SIGNAL	1	29	0.887
isotig25121__3_252_476	SignalP-4.0	SIGNAL	1	23	0.65
isotig25124__1_	SignalP-4.0	SIGNAL	1	28	0.511
isotig25126_-3_54_242	SignalP-4.0	SIGNAL	1	18	0.781
isotig25132__3_51_566	SignalP-4.0	SIGNAL	1	23	0.714
isotig25133_-3_153_407	SignalP-4.0	SIGNAL	1	20	0.452
isotig25140__2_	SignalP-4.0	SIGNAL	1	24	0.464
isotig25146_	SignalP-4.0	SIGNAL	1	17	0.638
isotig31183_	SignalP-4.0	SIGNAL	1	27	0.607
isotig31240__3_3_74	SignalP-4.0	SIGNAL	1	1	0.518
isotig31260_-2_2_127	SignalP-4.0	SIGNAL	1	17	0.599
isotig31270_-3_54_236	SignalP-4.0	SIGNAL	1	19	0.487
isotig31272__3_3_140	SignalP-4.0	SIGNAL	1	28	0.623
isotig31278__2_2_91	SignalP-4.0	SIGNAL	1	17	0.508
isotig31282_-3_3_167	SignalP-4.0	SIGNAL	1	18	0.741
isotig31285__1_1_126	SignalP-4.0	SIGNAL	1	16	0.664
isotig31340_-2_134_226	SignalP-4.0	SIGNAL	1	7	0.554
isotig31341__1_	SignalP-4.0	SIGNAL	1	23	0.728
isotig31348__2_80_226	SignalP-4.0	SIGNAL	1	20	0.471
isotig31349__2_59_226	SignalP-4.0	SIGNAL	1	20	0.612
isotig31358_-1_10_225	SignalP-4.0	SIGNAL	1	19	0.622
isotig31367_-3_3_	SignalP-4.0	SIGNAL	1	22	0.505
isotig31368__1_1_132	SignalP-4.0	SIGNAL	1	18	0.616
isotig31410__1_1_	SignalP-4.0	SIGNAL	1	21	0.566
isotig31487__1_43_204	SignalP-4.0	SIGNAL	1	17	0.505
isotig31521_-1_73_	SignalP-4.0	SIGNAL	1	18	0.594
isotig31529_	SignalP-4.0	SIGNAL	1	6	0.556
isotig31555_	SignalP-4.0	SIGNAL	1	22	0.483
isotig31576__1_25_186	SignalP-4.0	SIGNAL	1	16	0.499
isotig31580__3_	SignalP-4.0	SIGNAL	1	11	0.482
isotig31661__1_	SignalP-4.0	SIGNAL	1	16	0.472
isotig31695__2_2_	SignalP-4.0	SIGNAL	1	23	0.765
isotig31698_-2_2_184	SignalP-4.0	SIGNAL	1	21	0.527
isotig31699__1_	SignalP-4.0	SIGNAL	1	23	0.772
isotig31718_-3_3_176	SignalP-4.0	SIGNAL	1	16	0.729
isotig31816_-2_2_175	SignalP-4.0	SIGNAL	1	26	0.523
isotig31839_-3_	SignalP-4.0	SIGNAL	1	17	0.697
isotig31844__2_2_172	SignalP-4.0	SIGNAL	1	18	0.642
isotig31878__3_3_	SignalP-4.0	SIGNAL	1	17	0.729
isotig31907_-1_1_	SignalP-4.0	SIGNAL	1	19	0.517
isotig31922_-1_1_	SignalP-4.0	SIGNAL	1	31	0.595
isotig31966__1_13_	SignalP-4.0	SIGNAL	1	19	0.499
isotig31998_-1_1_	SignalP-4.0	SIGNAL	1	23	0.604
isotig32010__2_2_	SignalP-4.0	SIGNAL	1	4	0.494
isotig32026_-2_2_151	SignalP-4.0	SIGNAL	1	27	0.616
isotig32042_-2_41_154	SignalP-4.0	SIGNAL	1	4	0.468
[truncated: 1,764 more rows]
