# Supplementary material for: Analysis of Stress-Responsive Transcriptome in the Intestine of Asian Seabass (Lates calcarifer) using RNA-Seq
Source: DNA Res. 2013 Jun 10;20(5):449–60. doi: 10.1093/dnares/dst022 (PMC3789556; doi:10.1093/dnares/dst022)
Supplement: Supplementary Data [file supp_dst022_dst022supp_table6.xls]

## Sheet: Sheet1
Supplementary Table 6. The DEG list identified using NOISeq (probability 0.8 as threshold) under 4 treatments
		LPS treatment
Int1:Int3 deg sequence name	Description	Normalized data
	Swissprot	Lca_int_1	Lca_int_3	Fold change
isotig00452	PREDICTED: Oreochromis niloticus hypothetical protein LOC100692319 (LOC100692319), mRNA	0	108.64	0
isotig00496	No hit	0	59.9519	0
isotig00694	No hit	0	97.6524	0
isotig01525	PREDICTED: Oreochromis niloticus ceramide glucosyltransferase-like (LOC100691706), mRNA	0	64.7282	0
isotig01608	No hit	0	52.4308	0
isotig02428	No hit	0	42.4576	0
isotig04251	No hit	0	49.1775	0
isotig04598	PREDICTED: Oreochromis niloticus ADP-ribosylation factor-like protein 9-like (LOC100692286), mRNA	0	45.9541	0
isotig04924	PREDICTED: Oreochromis niloticus parafibromin-like (LOC100706579), mRNA	0	45.7522	0
isotig08107	PREDICTED: Oreochromis niloticus inhibitor of Bruton agammaglobulinemia tyrosine kinase (IBTK), mRNA	0	40.4777	0
isotig09890	No hit	0	37.862	0
isotig10943	No hit	0	96.9599	0
isotig11694	No hit	0	44.1783	0
isotig12867	No hit	0	112.637	0
isotig13070	No hit	0	41.1168	0
isotig13491	No hit	0	42.2281	0
isotig14582	No hit	0	45.4726	0
isotig15023	No hit	0	56.2703	0
isotig15742	PREDICTED: Oreochromis niloticus DNA-directed RNA polymerase III subunit RPC8-like (LOC100696171), mRNA	0	48.5229	0
isotig15930	PREDICTED: Oreochromis niloticus h-2 class II histocompatibility antigen, I-A beta chain-like, transcript variant 2 (LOC100701975), mRNA	0	68.528	0
isotig16265	Salmo salar 5'-nucleotidase, cytosolic III (nt5c3), mRNA	0	39.8581	0
isotig16396	PREDICTED: Oreochromis niloticus protein NLRC3-like (LOC100694557), mRNA	0	40.114	0
isotig16721	PREDICTED: Canis lupus familiaris uncharacterized LOC100682899 (LOC100682899), miscRNA	0	40.8481	0
isotig16824	No hit	0	71.3908	0
isotig16968	PREDICTED: Oreochromis niloticus muscleblind-like protein 3-like (LOC100691532), mRNA	0	41.0628	0
isotig17191	No hit	0	51.805	0
isotig17309	PREDICTED: Oreochromis niloticus upstream binding transcription factor, RNA polymerase I, transcript variant 2 (UBTF), mRNA	0	41.5542	0
isotig17474	No hit	0	41.9447	0
isotig18254	No hit	0	43.3409	0
isotig18504	No hit	0	54.3268	0
isotig19142	No hit	0	144.67	0
isotig19431	No hit	0	44.8977	0
isotig19585	No hit	0	90.1841	0
isotig19761	PREDICTED: Oreochromis niloticus lipoma-preferred partner-like (LOC100701966), mRNA	0	56.8573	0
isotig19903	No hit	0	45.6853	0
isotig20083	PREDICTED: Danio rerio hypothetical LOC100537045 (LOC100537045), miscRNA	0	57.4426	0
isotig20365	No hit	0	46.5012	0
isotig20644	No hit	0	46.8497	0
isotig20988	No hit	0	71.02	0
isotig21142	No hit	0	95.1257	0
isotig21892	Cricetulus griseus 18S ribosomal RNA (Rn18s), ribosomal RNA	0	73.2393	0
isotig22279	No hit	0	123.807	0
isotig22737	No hit	0	50.3201	0
isotig23133	No hit	0	50.9768	0
isotig23231	No hit	0	51.1437	0
isotig23419	No hit	0	64.3509	0
isotig23470	No hit	0	51.4807	0
isotig23692	No hit	0	51.9946	0
isotig24531	No hit	0	67.1151	0
isotig24799	Xenopus (Silurana) tropicalis DnaJ (Hsp40) homolog, subfamily C, member 28 (dnajc28), mRNA	0	54.2514	0
isotig25125	No hit	0	55.0155	0
isotig25199	No hit	0	42.3808	0
isotig25440	No hit	0	69.7517	0
isotig25551	No hit	0	42.0765	0
isotig25821	PREDICTED: Danio rerio hypothetical protein LOC100331403 (LOC100331403), mRNA	0	42.6896	0
isotig26014	No hit	0	157.677	0
isotig26087	PREDICTED: Oreochromis niloticus XK-related protein 5-like (LOC100703033), mRNA	0	43.1613	0
isotig26220	No hit	0	43.4011	0
isotig26307	No hit	0	43.4816	0
isotig26368	No hit	0	72.875	0
isotig26429	PREDICTED: Xenopus (Silurana) tropicalis hypothetical LOC100486606 (LOC100486606), partial miscRNA	0	43.8067	0
isotig26539	No hit	0	102.792	0
isotig26630	PREDICTED: Oreochromis niloticus zinc finger protein 292 (ZNF292), mRNA	0	44.3036	0
isotig26788	No hit	0	44.5562	0
isotig26838	No hit	0	59.7491	0
isotig26904	No hit	0	61.0328	0
isotig26989	PREDICTED: Oreochromis niloticus sucrase-isomaltase, intestinal-like (LOC100703637), partial mRNA	0	45.2444	0
isotig27110	No hit	0	45.5079	0
isotig27273	No hit	0	46.0444	0
isotig27578	No hit	0	47.0614	0
isotig27687	PREDICTED: Oreochromis niloticus excitatory amino acid transporter 3-like (LOC100711441), mRNA	0	47.3466	0
isotig27755	No hit	0	63.3849	0
isotig27788	No hit	0	47.6353	0
isotig27876	No hit	0	127.807	0
isotig27994	No hit	0	48.5229	0
isotig28083	PREDICTED: Cavia porcellus heterogeneous nuclear ribonucleoprotein H-like (LOC100726512), mRNA	0	65.1016	0
isotig28281	PREDICTED: Oreochromis niloticus transcriptional adapter 2-beta-like (LOC100706602), mRNA	0	66.4868	0
isotig28410	PREDICTED: Oreochromis niloticus zinc finger protein 36, C3H1 type-like 2-A-like (LOC100707109), mRNA	0	84.365	0
isotig28569	No hit	0	102.343	0
isotig28645	No hit	0	51.8509	0
isotig28777	PREDICTED: Oreochromis niloticus NACHT, LRR and PYD domains-containing protein 3-like (LOC10070No hit611), mRNA	0	53.7536	0
isotig28908	No hit	0	71.02	0
isotig28950	No hit	0	71.3442	0
isotig29065	No hit	0	72.6716	0
isotig29167	PREDICTED: Oreochromis niloticus CREB binding protein (CREBBP), mRNA	0	91.6924	0
isotig29256	No hit	0	130.203	0
isotig29502	PREDICTED: Ailuropoda melanoleuca hypothetical protein LOC100471656 (LOC100471656), mRNA	0	58.1553	0
isotig29884	No hit	0	62.4976	0
isotig29980	No hit	0	63.0016	0
isotig30251	No hit	0	89.7953	0
isotig30881	No hit	0	83.1085	0
isotig31008	No hit	0	58.0832	0
isotig31234	No hit	0	162.754	0
isotig31261	No hit	0	66.205	0
isotig31318	No hit	0	68.8299	0
isotig31337	No hit	0	68.528	0
isotig31362	No hit	0	69.4417	0
isotig31378	No hit	0	104.163	0
isotig31406	No hit	0	70.3801	0
isotig31629	No hit	0	80.5381	0
isotig31640	No hit	0	161.076	0
isotig31693	No hit	0	330.675	0
isotig31880	No hit	0	93.0023	0
isotig32004	No hit	0	100.156	0
isotig32024	No hit	0	100.803	0
isotig32048	No hit	0	204.24	0
isotig32384	No hit	0	397.23	0
isotig32411	PREDICTED: Pan troglodytes breast cancer anti-estrogen resistance 1 (BCAR1), mRNA	0	271.729	0
isotig32526	No hit	0	227.54	0
isotig32585	No hit	0	161.076	0
isotig32713	No hit	0	183.816	0
isotig32790	No hit	0	200.313	0
isotig32815	Pan troglodytes MTRNR2-like 14 (MTRNR2L14), mRNA	0	411.168	0
isotig32861	No hit	0	217.005	0
isotig32879	No hit	0	446.411	0
isotig32970	No hit	0	252.006	0
isotig32992	No hit	0	260.406	0
isotig00581	No hit	0	47.1324	0
isotig01526	PREDICTED: Oreochromis niloticus ceramide glucosyltransferase-like (LOC100691706), mRNA	0	78.6666	0
isotig04252	No hit	0	47.7324	0
isotig04628	No hit	0	39.8074	0
isotig05418	PREDICTED: Oreochromis niloticus 60S ribosomal protein L31-like (LOC100696251), mRNA	0	63.0016	0
isotig07986	No hit	0	39.8327	0
isotig09354	PREDICTED: Oreochromis niloticus polymerase (RNA) II (DNA directed) polypeptide B, 140kDa (POLR2B), mRNA	0	59.7263	0
isotig09649	PREDICTED: Oreochromis niloticus receptor-type tyrosine-protein phosphatase-like N-like (LOC100704691), mRNA	0	43.2637	0
isotig10011	No hit	0	76.4652	0
isotig10219	PREDICTED: Oreochromis niloticus advillin (AVIL), mRNA	0	38.996	0
isotig10733	No hit	0	47.5939	0
isotig11475	No hit	0	158.843	0
isotig12734	No hit	0	39.8581	0
isotig14144	PREDICTED: Oreochromis niloticus tumor necrosis factor receptor superfamily member 14-like (LOC100703705), mRNA	0	44.2367	0
isotig14524	PREDICTED: Oreochromis niloticus protein NLRC3-like (LOC100694557), mRNA	0	63.4401	0
isotig15225	No hit	0	85.1208	0
isotig15811	No hit	0	48.9486	0
isotig15997	PREDICTED: Oreochromis niloticus rho-related BTB domain-containing protein 3-like (LOC100710750), mRNA	0	39.4555	0
isotig16435	No hit	0	40.269	0
isotig16531	No hit	0	70.6529	0
isotig16834	No hit	0	50.9934	0
isotig16975	PREDICTED: Oreochromis niloticus protein tyrosine phosphatase, non-receptor type 4 (megakaryocyte) (PTPN4), mRNA	0	41.0628	0
isotig17477	No hit	0	104.721	0
isotig17827	No hit	0	42.5733	0
isotig18002	PREDICTED: Oreochromis niloticus cytoplasmic polyadenylation element-binding protein 4-like (LOC100709874), mRNA	0	85.6131	0
isotig18266	PREDICTED: Oreochromis niloticus nuclear factor I/X (CCAAT-binding transcription factor) (NFIX), mRNA	0	43.1018	0
isotig18508	PREDICTED: Oreochromis niloticus histone RNA hairpin-binding protein-like (LOC100706601), mRNA	0	43.4614	0
isotig18654	PREDICTED: Oreochromis niloticus GPI mannosyltransferase 3-like (LOC100708246), mRNA	0	76.483	0
isotig18889	PREDICTED: Oreochromis niloticus protein transport protein Sec24A-like (LOC100711053), mRNA	0	110.498	0
isotig19046	No hit	0	44.3245	0
isotig19146	No hit	0	44.4506	0
isotig19283	No hit	0	44.8977	0
isotig19477	Rattus norvegicus 45S pre-ribosomal RNA (Rn45s), ribosomal RNA	0	56.6923	0
isotig19597	No hit	0	45.092	0
isotig19840	No hit	0	91.1043	0
isotig20086	PREDICTED: Oreochromis niloticus pericentriolar material 1 (PCM1), mRNA	0	57.4426	0
isotig20386	No hit	0	69.6481	0
isotig20537	No hit	0	46.7097	0
isotig21005	PREDICTED: Xenopus (Silurana) tropicalis hypothetical LOC100491876, transcript variant 2 (LOC100491876), partial miscRNA	0	94.837	0
isotig21145	PREDICTED: Oreochromis niloticus zinc finger protein 295 (ZNF295), mRNA	0	71.453	0
isotig21485	No hit	0	48.2234	0
isotig21927	No hit	0	49.2883	0
isotig22143	No hit	0	61.7077	0
isotig22293	PREDICTED: Danio rerio hypothetical protein LOC100535443 (LOC100535443), mRNA	0	87.6368	0
isotig22630	PREDICTED: Oreochromis niloticus cAMP-dependent protein kinase catalytic subunit alpha-like, transcript variant 1 (LOC100711771), mRNA	0	62.6982	0
isotig22837	No hit	0	76.2165	0
isotig22970	Cricetulus griseus 18S ribosomal RNA (Rn18s), ribosomal RNA	0	50.7285	0
isotig23173	PREDICTED: Oreochromis niloticus WD and tetratricopeptide repeats 1 (WDTC1), mRNA	0	76.5901	0
isotig23300	No hit	0	76.8413	0
isotig24066	PREDICTED: Oreochromis niloticus protein FAM160A1-like (LOC10070No hit384), mRNA	0	79.0441	0
isotig24217	No hit	0	53.054	0
isotig24556	PREDICTED: Oreochromis niloticus dnaJ homolog subfamily C member 16-like (LOC100699812), mRNA	0	67.3465	0
isotig24811	No hit	0	68.1692	0
isotig24860	No hit	0	68.0505	0
isotig25143	PREDICTED: Oreochromis niloticus chloride channel protein 2-like (LOC100707223), mRNA	0	55.1125	0
isotig25239	No hit	0	69.1345	0
isotig25451	No hit	0	41.851	0
isotig25558	No hit	0	98.1784	0
isotig25878	PREDICTED: Oreochromis niloticus vav 3 guanine nucleotide exchange factor (VAV3), mRNA	0	128.069	0
isotig26020	No hit	0	43.0029	0
isotig26094	PREDICTED: Oreochromis niloticus protein kinase C and casein kinase substrate in neurons protein 2-like (LOC10069430No hit), mRNA	0	43.725	0
isotig26324	PREDICTED: Oreochromis niloticus intraflagellar transport 74 homolog (Chlamydomonas) (IFT74), mRNA	0	43.5624	0
isotig26399	PREDICTED: Oreochromis niloticus UPFNo hit663 transmembrane protein C17orf28-like, transcript variant 2 (LOC100696197), mRNA	0	58.4089	0
isotig26490	No hit	0	43.9711	0
isotig26550	No hit	0	73.5612	0
isotig26631	No hit	0	59.0714	0
isotig26806	No hit	0	44.7263	0
isotig26923	No hit	0	75.1173	0
isotig26992	No hit	0	45.5965	0
isotig27133	PREDICTED: Oreochromis niloticus methylcrotonoyl-CoA carboxylase beta chain, mitochondrial-like (LOC100694545), mRNA	0	60.7953	0
isotig27278	PREDICTED: Oreochromis niloticus tumor necrosis factor receptor superfamily member 19-like (LOC100692417), mRNA	0	61.2721	0
isotig27357	PREDICTED: Oreochromis niloticus mitochondrial import inner membrane translocase subunit Tim17-B-like (LOC100693846), mRNA	0	46.226	0
isotig27491	No hit	0	62.3728	0
isotig27708	PREDICTED: Canis lupus familiaris uncharacterized LOC100684076 (LOC100684076), miscRNA	0	47.4425	0
isotig27792	No hit	0	96.0516	0
isotig28021	No hit	0	145.569	0
isotig28329	No hit	0	49.9714	0
isotig28420	No hit	0	50.619	0
isotig28599	No hit	0	68.6786	0
isotig28683	No hit	0	53.265	0
isotig28982	PREDICTED: Bombus terrestris hypothetical LOC100649758 (LOC100649758), miscRNA	0	107.507	0
isotig29068	No hit	0	54.7584	0
isotig29173	No hit	0	73.5265	0
isotig29277	PREDICTED: Xenopus (Silurana) tropicalis hypothetical LOC100495296 (LOC100495296), partial miscRNA	0	93.2243	0
isotig29382	No hit	0	75.6629	0
isotig29457	No hit	0	57.7256	0
isotig29576	No hit	0	58.7383	0
isotig29683	No hit	0	259.74	0
isotig29900	No hit	0	103.61	0
isotig29998	No hit	0	105.286	0
isotig30184	No hit	0	153.611	0
isotig30283	No hit	0	112.893	0
isotig30756	No hit	0	78.6463	0
isotig30883	PREDICTED: Oreochromis niloticus C-type lectin domain family 16, member A (CLEC16A), mRNA	0	55.4056	0
isotig30929	No hit	0	58.7383	0
isotig30981	No hit	0	59.1833	0
isotig31013	No hit	0	117.477	0
isotig31281	No hit	0	68.2288	0
isotig31340	No hit	0	68.8299	0
isotig31408	No hit	0	70.3801	0
isotig31416	No hit	0	70.6986	0
isotig31494	PREDICTED: Oreochromis niloticus F-box-like/WD repeat-containing protein TBL1XR1-like (LOC100706341), mRNA	0	73.3539	0
isotig31567	No hit	0	269.386	0
isotig31695	No hit	0	83.1085	0
isotig31726	No hit	0	84.4562	0
isotig31736	No hit	0	210.005	0
isotig31784	No hit	0	267.847	0
isotig31954	No hit	0	194.092	0
isotig32051	PREDICTED: Oreochromis niloticus receptor-type tyrosine-protein phosphatase-like N-like (LOC100704691), mRNA	0	107.754	0
isotig32074	No hit	0	103.473	0
isotig32120	No hit	0	160.525	0
isotig32167	Salmo salar ribosomal protein L34 (rpl34), mRNA	0	110.811	0
isotig32233	No hit	0	116.6	0
isotig32252	No hit	0	352.43	0
isotig32319	No hit	0	124.995	0
isotig32511	PREDICTED: Oreochromis niloticus staphylococcal nuclease domain-containing protein 1-like (LOC100693779), mRNA	0	150.235	0
isotig32607	No hit	0	246.701	0
isotig32633	No hit	0	171.697	0
isotig32680	No hit	0	179.591	0
isotig32730	No hit	0	847.105	0
isotig32906	No hit	0	229.77	0
isotig32928	No hit	0	236.733	0
isotig32971	No hit	0	252.006	0
isotig33000	No hit	0	926.871	0
isotig00498	No hit	0	73.0112	0
isotig01093	PREDICTED: Oreochromis niloticus receptor-transporting protein 4-like (LOC100704149), mRNA	0	46.2945	0
isotig01605	No hit	0	42.001	0
isotig03314	PREDICTED: Oreochromis niloticus valacyclovir hydrolase-like (LOC100697466), mRNA	0	41.8884	0
isotig03979	PREDICTED: Oreochromis niloticus hypothetical protein LOC100695913 (LOC100695913), mRNA	0	42.5567	0
isotig04402	PREDICTED: Oreochromis niloticus LIM and senescent cell antigen-like-containing domain protein 1-like (LOC100692620), mRNA	0	42.4576	0
isotig05258	No hit	0	63.8599	0
isotig10088	No hit	0	38.5787	0
isotig11186	No hit	0	49.4443	0
isotig12041	PREDICTED: Oreochromis niloticus E3 ubiquitin-protein ligase Mdm2-like (LOC100697160), mRNA	0	68.0637	0
isotig12717	PREDICTED: Oreochromis niloticus zinc finger, FYVE domain containing 16 (ZFYVE16), mRNA	0	39.8581	0
isotig12735	Danio rerio microRNA 142a (mir142a), microRNA	0	47.9766	0
isotig13176	No hit	0	49.4443	0
isotig14877	No hit	0	46.2808	0
isotig15863	No hit	0	39.061	0
isotig16010	PREDICTED: Oreochromis niloticus calcium-dependent secretion activator 2-like (LOC100711064), mRNA	0	39.4058	0
isotig16190	PREDICTED: Oreochromis niloticus histone-lysine N-methyltransferase SETD1B-A-like (LOC100692647), mRNA	0	39.8074	0
isotig16480	PREDICTED: Oreochromis niloticus selenide, water dikinase 1-like (LOC100699636), mRNA	0	40.269	0
isotig16798	No hit	0	50.927	0
isotig16890	PREDICTED: Oreochromis niloticus phosphatidylinositol-3,4,5-trisphosphate 5-phosphatase 1-like (LOC100694140), mRNA	0	51.3285	0
isotig16998	No hit	0	51.3285	0
isotig17209	No hit	0	41.444	0
isotig17389	PREDICTED: Oreochromis niloticus hypothetical protein LOC100701997 (LOC100701997), mRNA	0	41.7207	0
isotig17648	No hit	0	42.2281	0
isotig18033	No hit	0	42.6313	0
isotig18309	PREDICTED: Oreochromis niloticus nucleoredoxin-like (LOC100695724), mRNA	0	75.6367	0
isotig18576	PREDICTED: Oreochromis niloticus transmembrane protein 62-like (LOC100694495), mRNA	0	43.5827	0
isotig18918	No hit	0	55.3272	0
isotig19051	Xenopus (Silurana) tropicalis DnaJ (Hsp40) homolog, subfamily C, member 28 (dnajc28), mRNA	0	44.4506	0
isotig19562	No hit	0	180.108	0
isotig19672	No hit	0	101.898	0
isotig20108	No hit	0	57.4426	0
isotig20340	No hit	0	151.129	0
isotig20794	No hit	0	47.1324	0
isotig21330	PREDICTED: Oreochromis niloticus tyrosine-protein phosphatase non-receptor type 13-like (LOC10070No hit391), miscRNA	0	47.9276	0
isotig21823	PREDICTED: Oreochromis niloticus septin-4-like (LOC100695184), mRNA	0	85.9833	0
isotig22023	No hit	0	49.1333	0
isotig22311	No hit	0	99.0453	0
isotig22481	No hit	0	49.9182	0
isotig22559	No hit	0	49.998	0
isotig22635	No hit	0	50.1586	0
isotig22868	PREDICTED: Oreochromis niloticus eukaryotic translation initiation factor 5A-1-like (LOC10070No hit156), mRNA	0	75.6019	0
isotig23348	No hit	0	51.3116	0
isotig23556	PREDICTED: Oreochromis niloticus glycerol-3-phosphate acyltransferase 3-like (LOC100712395), mRNA	0	64.6705	0
isotig23763	No hit	0	91.1423	0
isotig24029	No hit	0	65.7592	0
isotig24104	No hit	0	65.7592	0
isotig24257	No hit	0	66.4302	0
isotig24561	No hit	0	67.3465	0
isotig24708	No hit	0	53.9703	0
isotig25162	No hit	0	96.1078	0
isotig25281	No hit	0	55.3076	0
isotig25490	No hit	0	41.9259	0
isotig25602	PREDICTED: Oreochromis niloticus lamin-A-like (LOC100709976), mRNA	0	56.2028	0
isotig25781	No hit	0	56.7128	0
isotig25970	No hit	0	100.156	0
isotig26054	No hit	0	71.8033	0
isotig26326	No hit	0	58.0832	0
isotig26409	No hit	0	58.4089	0
isotig26491	No hit	0	43.8887	0
isotig26880	No hit	0	89.7953	0
isotig26925	No hit	0	45.1572	0
isotig27061	No hit	0	60.4425	0
isotig27134	PREDICTED: Oreochromis niloticus putative pre-mRNA-splicing factor ATP-dependent RNA helicase DHX15-like (LOC100709718), mRNA	0	45.4197	0
isotig27226	No hit	0	46.226	0
isotig27285	No hit	0	61.2721	0
isotig27395	PREDICTED: Canis lupus familiaris uncharacterized LOC100682899 (LOC100682899), miscRNA	0	46.4091	0
isotig27539	No hit	0	46.8732	0
isotig27627	PREDICTED: Oreochromis niloticus KN motif and ankyrin repeat domain-containing protein 1-like (LOC1007080No hit2), mRNA	0	47.1561	0
isotig27783	No hit	0	126.513	0
isotig27920	PREDICTED: Danio rerio dopey family member 1 (dopey1), mRNA	0	128.596	0
isotig28055	PREDICTED: Oreochromis niloticus protein Hook homolog 2-like (LOC100710484), mRNA	0	49.3402	0
isotig28179	PREDICTED: Oreochromis niloticus membrane-bound transcription factor peptidase, site 1 (MBTPS1), mRNA	0	84.0021	0
isotig28340	No hit	0	50.0782	0
isotig28428	No hit	0	50.8386	0
isotig28934	No hit	0	54.2514	0
isotig29005	No hit	0	54.2514	0
isotig29221	PREDICTED: Oreochromis niloticus leucine-rich repeat neuronal protein 1-like (LOC100703434), mRNA	0	55.8014	0
isotig29322	PREDICTED: Apis mellifera ubiquitin carboxyl-terminal hydrolase 22-like (LOC411920), mRNA	0	56.3379	0
isotig29518	No hit	0	58.1553	0
isotig29585	Cricetulus griseus 28S ribosomal RNA (Rn28s1), ribosomal RNA	0	58.8859	0
isotig29818	No hit	0	62.6647	0
isotig30185	No hit	0	109.722	0
isotig30302	No hit	0	90.3144	0
isotig30522	PREDICTED: Oreochromis niloticus T-complex protein 1 subunit delta-like (LOC100712490), mRNA	0	145.118	0
isotig30609	No hit	0	99.8364	0
isotig30788	PREDICTED: Oreochromis niloticus zinc fingers and homeoboxes protein 3-like (LOC100704314), mRNA	0	450.194	0
isotig30884	No hit	0	55.6028	0
isotig30949	No hit	0	57.0233	0
isotig30982	No hit	0	57.8681	0
isotig31032	No hit	0	87.7775	0
isotig31187	PREDICTED: Oreochromis niloticus myosin-VI-like, transcript variant 3 (LOC100711408), mRNA	0	95.2707	0
isotig31216	No hit	0	64.0344	0
isotig31270	No hit	0	66.205	0
isotig31282	No hit	0	66.4868	0
isotig31305	No hit	0	69.7517	0
isotig31401	No hit	0	70.0645	0
isotig31463	PREDICTED: Oreochromis niloticus glycerol-3-phosphate dehydrogenase [NAD+], cytoplasmic-like (LOC100712149), mRNA	0	72.0018	0
isotig31489	PREDICTED: Danio rerio NACHT, LRR and PYD domains-containing protein 12-like, transcript variant 1 (LOC795182), mRNA	0	112.137	0
isotig31497	No hit	0	73.7	0
isotig31526	PREDICTED: Danio rerio hypothetical protein LOC100151188 (LOC100151188), mRNA	0	75.1173	0
isotig31654	No hit	0	202.388	0
isotig31670	No hit	0	122.066	0
isotig31738	No hit	0	211.14	0
isotig31763	No hit	0	130.203	0
isotig31801	No hit	0	218.218	0
isotig31869	No hit	0	137.056	0
isotig31955	PREDICTED: Oreochromis niloticus zinc transporter ZIP6-like (LOC100705175), mRNA	0	97.0459	0
isotig31972	No hit	0	195.305	0
isotig31991	Rhizobium leguminosarum strain 3Hoq18 16S ribosomal RNA, partial sequence	0	245.667	0
isotig32028	No hit	0	151.204	0
isotig32081	No hit	0	155.209	0
isotig32112	No hit	0	107.754	0
isotig32170	No hit	0	223.206	0
isotig32279	No hit	0	181.679	0
isotig32301	PREDICTED: Oreochromis niloticus hypothetical protein LOC100704834 (LOC100704834), mRNA	0	423.918	0
isotig32322	No hit	0	186.005	0
isotig32352	No hit	0	128.069	0
isotig32392	No hit	0	134.693	0
isotig32450	No hit	0	281.521	0
isotig32495	PREDICTED: Oreochromis niloticus ras GTPase-activating protein 1-like (LOC100707127), mRNA	0	148.804	0
isotig32513	No hit	0	151.693	0
isotig32535	No hit	0	306.361	0
isotig32573	No hit	0	159.433	0
isotig32590	RecName: Full=Tandem C2 domains nuclear protein; AltName: Full=Membrane targeting tandem C2 domain-containing protein 1; AltName: Full=Tandem C2 protein in nucleus; Short=Tac2-N	0	161.076	0
isotig32635	RecName: Full=Rap guanine nucleotide exchange factor 1; AltName: Full=CRK SH3-binding GNRP; AltName: Full=Guanine nucleotide-releasing factor 2; AltName: Full=Protein C3G	0	171.697	0
isotig32682	No hit	0	188.246	0
isotig32701	No hit	0	181.679	0
isotig32719	No hit	0	186.005	0
isotig32871	No hit	0	220.062	0
isotig32909	No hit	0	233.2	0
isotig32934	No hit	0	240.375	0
isotig32976	No hit	0	260.406	0
isotig33059	No hit	0	289.341	0
isotig00494	No hit	0	49.3077	0
isotig01606	No hit	0	49.2107	0
isotig02425	PREDICTED: Oreochromis niloticus transforming growth factor beta receptor type 3-like (LOC100710840), mRNA	0	40.8588	0
isotig03980	PREDICTED: Oreochromis niloticus hypothetical protein LOC100695913 (LOC100695913), mRNA	0	50.4943	0
isotig04660	No hit	0	104.721	0
isotig05260	No hit	0	60.7953	0
isotig09046	No hit	0	46.1577	0
isotig09452	PREDICTED: Oreochromis niloticus adiponectin receptor protein 1-like (LOC100708060), mRNA	0	42.1955	0
isotig11539	No hit	0	428.762	0
isotig12821	No hit	0	40.1862	0
isotig13196	No hit	0	57.9294	0
isotig13459	No hit	0	42.137	0
isotig14091	PREDICTED: Oreochromis niloticus plexin domain-containing protein 2-like (LOC100693759), mRNA	0	44.0869	0
isotig15114	PREDICTED: Macaca mulatta non-SMC condensin II complex, subunit D3 (NCAPD3), mRNA	0	47.0048	0
isotig15275	No hit	0	57.2322	0
isotig15479	PREDICTED: Oreochromis niloticus poly (ADP-ribose) polymerase family, member 4 (PARP4), mRNA	0	38.6742	0
isotig15673	No hit	0	38.6264	0
isotig15896	PREDICTED: Oreochromis niloticus uncharacterized protein C3orf26 homolog (LOC100690752), mRNA	0	48.8873	0
isotig16089	No hit	0	49.4443	0
isotig16201	No hit	0	59.5593	0
isotig16564	No hit	0	41.0628	0
isotig16899	PREDICTED: Oreochromis niloticus canalicular multispecific organic anion transporter 1-like (LOC100708777), miscRNA	0	61.3523	0
isotig17079	No hit	0	51.5997	0
isotig17224	No hit	0	41.499	0
isotig18113	No hit	0	53.5816	0
isotig18337	PREDICTED: Oreochromis niloticus hypothetical protein LOC100699980 (LOC100699980), mRNA	0	43.2809	0
isotig18767	PREDICTED: Oreochromis niloticus exportin 6 (XPO6), mRNA	0	99.3076	0
isotig19182	No hit	0	55.6424	0
isotig19571	No hit	0	56.4465	0
isotig19704	No hit	0	68.0307	0
isotig19888	No hit	0	45.7522	0
isotig20076	PREDICTED: Oreochromis niloticus deoxyribonuclease-2-beta-like (LOC10070No hitNo hit34), mRNA	0	45.9541	0
isotig20342	PREDICTED: Danio rerio hypothetical protein LOC100151188 (LOC100151188), mRNA	0	57.954	0
isotig21350	PREDICTED: Oreochromis niloticus hypothetical protein LOC100697039 (LOC100697039), mRNA	0	84.0021	0
isotig21844	No hit	0	73.2393	0
isotig22073	No hit	0	98.4214	0
isotig22215	No hit	0	74.1664	0
isotig22711	PREDICTED: Oreochromis niloticus adapter molecule crk-like (LOC100705099), mRNA	0	75.3588	0
isotig22897	No hit	0	75.8466	0
isotig23066	No hit	0	50.9768	0
isotig23181	No hit	0	51.1437	0
isotig23366	No hit	0	51.3116	0
isotig23437	No hit	0	64.3509	0
isotig24121	Drosophila pseudoobscura pseudoobscura GA20923 (Dpse\GA20923), mRNA	0	65.9814	0
isotig24277	No hit	0	159.433	0
isotig24570	No hit	0	107.384	0
isotig24711	No hit	0	54.0636	0
isotig24912	PREDICTED: Oryctolagus cuniculus hypothetical protein LOC100352562 (LOC100352562), mRNA	0	54.6307	0
isotig25168	No hit	0	124.222	0
isotig25353	Cricetulus griseus 18S ribosomal RNA (Rn18s), ribosomal RNA	0	41.7021	0
isotig25525	No hit	0	56.0014	0
isotig25998	No hit	0	42.8457	0
isotig26061	PREDICTED: Oreochromis niloticus protein FAM195A-like (LOC10070No hit571), mRNA	0	158.258	0
isotig26202	No hit	0	43.4816	0
isotig26262	No hit	0	43.4816	0
isotig26502	No hit	0	58.6281	0
isotig26573	No hit	0	58.8489	0
isotig26770	No hit	0	59.5215	0
isotig26822	No hit	0	89.6237	0
isotig26888	No hit	0	45.1572	0
isotig26931	PREDICTED: Oreochromis niloticus immunoglobulin superfamily member 3-like (LOC100709100), mRNA	0	60.0938	0
isotig27078	PREDICTED: Oreochromis niloticus phospholipase C, gamma 2 (phosphatidylinositol-specific) (PLCG2), mRNA	0	75.8466	0
isotig27160	PREDICTED: Oreochromis niloticus myosin-VI-like, transcript variant 3 (LOC100711408), mRNA	0	75.9941	0
isotig27232	No hit	0	45.8642	0
isotig27429	No hit	0	46.4091	0
isotig27550	No hit	0	125.497	0
isotig27851	No hit	0	48.0258	0
isotig27932	No hit	0	48.2234	0
isotig28371	PREDICTED: Oreochromis niloticus disabled homolog 2-interacting protein-like (LOC100690845), mRNA	0	50.1854	0
isotig28455	PREDICTED: Oreochromis niloticus epoxide hydrolase 1-like (LOC100708954), mRNA	0	50.7285	0
isotig28807	No hit	0	53.3863	0
isotig29040	No hit	0	54.2514	0
isotig29247	No hit	0	55.5369	0
isotig29341	PREDICTED: Oreochromis niloticus tyrosine-protein kinase receptor Tie-1-like (LOC100693635), mRNA	0	247.101	0
isotig29409	No hit	0	56.8849	0
isotig29465	No hit	0	57.7256	0
isotig29588	PREDICTED: Danio rerio hypothetical LOC100537015 (LOC100537015), miscRNA	0	58.8859	0
isotig29698	No hit	0	61.3523	0
isotig29945	PREDICTED: Xenopus (Silurana) tropicalis hypothetical LOC100491876, transcript variant 2 (LOC100491876), partial miscRNA	0	104.721	0
isotig30073	No hit	0	85.6131	0
isotig30191	No hit	0	110.654	0
isotig30373	No hit	0	184.359	0
isotig30559	No hit	0	73.4689	0
isotig30619	PREDICTED: Oreochromis niloticus sorting nexin-6-like (LOC100695780), mRNA	0	74.8773	0
isotig30887	No hit	0	110.811	0
isotig30952	No hit	0	58.5183	0
isotig30997	No hit	0	86.8022	0
isotig31222	No hit	0	129.663	0
isotig31307	No hit	0	101.02	0
isotig31373	No hit	0	175.161	0
isotig31490	No hit	0	110.031	0
isotig31498	No hit	0	73.7	0
isotig31591	No hit	0	77.7333	0
isotig31624	No hit	0	159.433	0
isotig31655	No hit	0	204.508	0
isotig31732	No hit	0	126.684	0
isotig31815	No hit	0	88.2734	0
isotig31875	No hit	0	91.9082	0
isotig31996	No hit	0	197.777	0
isotig32057	No hit	0	102.792	0
isotig32124	No hit	0	214.033	0
isotig32164	No hit	0	110.811	0
isotig32289	No hit	0	305.164	0
isotig32343	No hit	0	254.055	0
isotig32593	Cricetulus griseus 18S ribosomal RNA (Rn18s), ribosomal RNA	0	322.152	0
isotig32874	No hit	0	220.062	0
isotig01607	No hit	0	42.1521	0
isotig02426	PREDICTED: Oreochromis niloticus transforming growth factor beta receptor type 3-like (LOC100710840), mRNA	0	42.001	0
isotig03686	PREDICTED: Oreochromis niloticus aquaporin-10-like (LOC100702556), mRNA	0	36.5911	0
isotig04476	PREDICTED: Oreochromis niloticus macrophage mannose receptor 1-like (LOC100699850), mRNA	0	50.4827	0
isotig04597	PREDICTED: Oreochromis niloticus ADP-ribosylation factor-like protein 9-like (LOC100692286), mRNA	0	45.1051	0
isotig04923	PREDICTED: Oreochromis niloticus parafibromin-like (LOC100706579), mRNA	0	40.8481	0
isotig05042	PREDICTED: Oreochromis niloticus X-ray repair cross-complementing protein 5-like, transcript variant 2 (LOC100701153), mRNA	0	42.2281	0
isotig06742	PREDICTED: Oreochromis niloticus ADP-ribosylation factor 1-like (LOC100696072), mRNA	0	34.9626	0
isotig07640	PREDICTED: Oreochromis niloticus acidic mammalian chitinase-like (LOC100706435), mRNA	0	66.0451	0
isotig08258	No hit	0	62.2899	0
isotig09570	PREDICTED: Oreochromis niloticus retinoic acid receptor RXR-gamma-B-like, transcript variant 1 (LOC10070680No hit), mRNA	0	55.0155	0
isotig09930	No hit	0	37.9233	0
isotig10622	PREDICTED: Oreochromis niloticus cadherin-1-like (LOC100697919), mRNA	0	40.5828	0
isotig10926	No hit	0	41.5542	0
isotig11384	Homo sapiens RNA, 7SL, cytoplasmic 2 (RN7SL2), small cytoplasmic RNA	0	50.2623	0
isotig11998	No hit	0	45.1572	0
isotig12540	PREDICTED: Oreochromis niloticus NADH dehydrogenase [ubiquinone] 1 beta subcomplex subunit 9-like (LOC100708573), mRNA	0	47.0142	0
isotig12732	PREDICTED: Oreochromis niloticus phosphatidylethanolamine-binding protein 4-like (LOC100706046), mRNA	0	55.7445	0
isotig13634	No hit	0	102.232	0
isotig13948	No hit	0	69.5964	0
isotig14502	No hit	0	45.1572	0
isotig15305	No hit	0	47.4617	0
isotig15691	No hit	0	38.7222	0
isotig16394	No hit	0	39.9601	0
isotig16505	No hit	0	50.4013	0
isotig16662	PREDICTED: Oreochromis niloticus sodium/calcium exchanger 1-like (LOC100709284), mRNA	0	40.5828	0
isotig17104	No hit	0	61.9196	0
isotig18236	PREDICTED: Oreochromis niloticus disabled homolog 2-interacting protein-like (LOC100704165), mRNA	0	43.0424	0
isotig18633	No hit	0	65.5569	0
isotig19384	No hit	0	67.6381	0
isotig19580	PREDICTED: Oreochromis niloticus disks large homolog 1-like (LOC100696554), mRNA	0	101.751	0
isotig19729	No hit	0	90.7076	0
isotig20080	Homo sapiens RNA, 28S ribosomal 1 (RN28S1), ribosomal RNA	0	57.4426	0
isotig20156	No hit	0	46.0896	0
isotig20350	No hit	0	46.4321	0
isotig20931	No hit	0	47.275	0
isotig21251	PREDICTED: Oreochromis niloticus BRI3-binding protein-like (LOC100698221), mRNA	0	59.6351	0
isotig22112	No hit	0	49.2107	0
isotig22273	No hit	0	49.5226	0
isotig22498	No hit	0	74.8773	0
isotig22608	No hit	0	50.0782	0
isotig23438	PREDICTED: Oreochromis niloticus NADPH--cytochrome P450 reductase-like (LOC100703354), mRNA	0	90.0912	0
isotig23668	No hit	0	51.9083	0
isotig24035	No hit	0	52.6074	0
isotig24620	PREDICTED: Oreochromis niloticus UPFNo hit139 membrane protein C19orf56 homolog (LOC100699418), mRNA	0	80.8158	0
isotig24838	No hit	0	54.3457	0
isotig25094	No hit	0	137.297	0
isotig25186	No hit	0	82.8148	0
isotig25418	PREDICTED: Xenopus (Silurana) tropicalis hypothetical LOC100491876, transcript variant 2 (LOC100491876), partial miscRNA	0	41.851	0
isotig25532	No hit	0	98.0024	0
isotig25683	No hit	0	98.5322	0
isotig25813	No hit	0	70.8911	0
isotig26005	No hit	0	43.0029	0
isotig26080	PREDICTED: Oreochromis niloticus sphingolipid delta(4)-desaturase DES1-like (LOC100711880), mRNA	0	71.8033	0
isotig26208	PREDICTED: Oreochromis niloticus G1 to S phase transition 2, transcript variant 2 (GSPT2), mRNA	0	57.8681	0
isotig26281	No hit	0	43.5624	0
isotig26533	PREDICTED: Oreochromis niloticus elongation factor 2-like (LOC100708490), mRNA	0	58.7383	0
isotig26786	No hit	0	59.4083	0
isotig26833	No hit	0	44.8977	0
isotig26899	No hit	0	44.9838	0
isotig26941	No hit	0	45.0704	0
isotig27084	No hit	0	105.979	0
isotig27180	No hit	0	76.1422	0
isotig27240	No hit	0	45.8642	0
isotig27311	No hit	0	61.5133	0
isotig27452	Ictalurus punctatus ribosomal protein L34 (LOC100304546), mRNA	0	46.5936	0
isotig27558	PREDICTED: Oryctolagus cuniculus hypothetical protein LOC100352562 (LOC100352562), mRNA	0	62.6228	0
isotig27665	No hit	0	47.5387	0
isotig27746	No hit	0	47.5387	0
isotig27787	No hit	0	47.6353	0
isotig27868	No hit	0	48.0258	0
isotig27947	PREDICTED: Oreochromis niloticus cell cycle progression protein 1-like (LOC100709266), mRNA	0	96.8454	0
isotig28070	No hit	0	81.377	0
isotig28218	PREDICTED: Oreochromis niloticus protein NDRG1-like, transcript variant 1 (LOC100694234), mRNA	0	49.4443	0
isotig28380	No hit	0	66.9139	0
isotig28548	No hit	0	51.1716	0
isotig28634	PREDICTED: Oreochromis niloticus arylamine N-acetyltransferase, pineal gland isozyme NAT-10-like (LOC100704032), mRNA	0	103.245	0
isotig28774	No hit	0	139.816	0
isotig28946	PREDICTED: Oreochromis niloticus pre-mRNA 3'-end-processing factor FIP1-like (LOC100706148), mRNA	0	71.3442	0
isotig29051	PREDICTED: Xenopus (Silurana) tropicalis hypothetical LOC100491480, transcript variant 2 (LOC100491480), partial miscRNA	0	54.2514	0
isotig29148	PREDICTED: Xenopus (Silurana) tropicalis hypothetical LOC100488236 (LOC100488236), partial miscRNA	0	55.1449	0
isotig29426	Danio rerio RING1 and YY1 binding protein b (rybpb), mRNA	0	57.3022	0
isotig29533	PREDICTED: Oreochromis niloticus plasminogen activator inhibitor 1 RNA-binding protein-like, transcript variant 2 (LOC100707650), mRNA	0	77.7333	0
isotig29626	No hit	0	59.3331	0
isotig29733	PREDICTED: Oreochromis niloticus prefoldin subunit 5-like (LOC100702611), mRNA	0	80.7462	0
isotig29972	No hit	0	104.721	0
isotig30486	No hit	0	71.6715	0
isotig30586	No hit	0	98.5766	0
isotig30879	No hit	0	110.42	0
isotig30895	No hit	0	56.2028	0
isotig30964	No hit	0	57.2322	0
isotig31004	PREDICTED: Oreochromis niloticus enhancer of filamentation 1-like (LOC100704345), mRNA	0	58.0832	0
isotig31061	No hit	0	89.1125	0
isotig31209	No hit	0	446.411	0
isotig31357	No hit	0	69.1345	0
isotig31454	PREDICTED: Oreochromis niloticus SUMO-activating enzyme subunit 2-like (LOC100695801), mRNA	0	72.0018	0
isotig31476	No hit	0	73.0112	0
isotig31491	No hit	0	73.3539	0
isotig31518	No hit	0	187.793	0
isotig31657	No hit	0	121.433	0
isotig31677	PREDICTED: Callithrix jacchus AN1-type zinc finger and ubiquitin domain-containing protein 1-like (LOC100385704), mRNA	0	205.584	0
isotig31776	No hit	0	86.3226	0
isotig31835	No hit	0	89.7953	0
isotig31908	PREDICTED: Oreochromis niloticus solute carrier family 12 member 1-like (LOC100695171), mRNA	0	142.906	0
isotig31978	No hit	0	97.6524	0
isotig32058	No hit	0	306.361	0
isotig32154	No hit	0	271.257	0
isotig32246	No hit	0	117.477	0
isotig32261	No hit	0	118.367	0
isotig32296	No hit	0	123.027	0
isotig32328	PREDICTED: Xenopus (Silurana) tropicalis hypothetical LOC100491876, transcript variant 2 (LOC100491876), partial miscRNA	0	127.028	0
isotig32488	No hit	0	292.045	0
isotig32546	No hit	0	232.045	0
isotig32624	PREDICTED: Oreochromis niloticus hypothetical protein LOC100705594, transcript variant 2 (LOC100705594), mRNA	0	420.01	0
isotig32754	No hit	0	192.894	0
isotig32769	No hit	0	296.666	0
isotig32811	No hit	0	411.168	0
isotig32829	No hit	0	312.488	0
isotig32860	No hit	0	223.206	0
isotig32945	No hit	0	244.131	0
isotig32969	No hit	0	252.006	0
isotig00235	Xenopus laevis coiled-coil domain containing 50 (ccdc50), mRNA	18.9139	1105.2	0.0171136
isotig00239	Xenopus laevis coiled-coil domain containing 50 (ccdc50), mRNA	29.1002	1127.13	0.0258179
isotig09524	PREDICTED: Oreochromis niloticus cathepsin L-like (LOC100691702), mRNA	9.11081	298.129	0.03056
isotig00493	No hit	1.38572	41.6428	0.0332764
isotig00403	No hit	1.171	32.8441	0.0356533
isotig07128	PREDICTED: Oreochromis niloticus oxysterol-binding protein 2-like (LOC100703285), mRNA	2.11925	59.4406	0.0356533
isotig07706	PREDICTED: Oreochromis niloticus AP-3 complex subunit sigma-2-like (LOC100707855), mRNA	2.3806	66.7709	0.0356533
isotig06395	PREDICTED: Oreochromis niloticus meprin A, beta (MEP1B), mRNA	3.4863	90.7989	0.0383958
isotig10792	PREDICTED: Oreochromis niloticus WD repeat and SOCS box-containing protein 1-like (LOC100701234), mRNA	3.41456	82.0896	0.0415955
isotig00495	No hit	1.97639	47.5146	0.0415955
isotig31803	No hit	21.7845	523.723	0.0415955
isotig00497	No hit	2.33499	56.1355	0.0415955
isotig02091	PREDICTED: Oreochromis niloticus 60S ribosomal protein L27a-like (LOC100702758), mRNA	96.6664	2018.7	0.0478856
isotig11205	PREDICTED: Oreochromis niloticus xin actin-binding repeat-containing protein 1-like (LOC100698629), mRNA	3.53209	70.7626	0.0499146
isotig19077	No hit	5.53896	110.969	0.0499146
isotig06445	No hit	1.77327	35.5261	0.0499146
isotig06970	PREDICTED: Oreochromis niloticus PQ-loop repeat-containing protein 2-like (LOC100706031), mRNA	2.05017	41.0736	0.0499146
isotig04519	PREDICTED: Oreochromis niloticus probable polyketide synthase 1-like (LOC100711357), mRNA	3.8418	69.2707	0.0554607
isotig10142	PREDICTED: Oreochromis niloticus AP-1 complex subunit sigma-1A-like (LOC100703047), mRNA	3.22267	58.1072	0.0554607
isotig04244	PREDICTED: Oreochromis niloticus glucocorticoid receptor 2b (gr2b), mRNA	4.838	87.2329	0.0554607
isotig08538	PREDICTED: Oreochromis niloticus H(+)/Cl(-) exchange transporter 5-like (LOC100702301), mRNA	2.69297	48.5565	0.0554607
isotig21284	PREDICTED: Oreochromis niloticus ankyrin repeat and IBR domain-containing protein 1-like (LOC100703606), mRNA	5.97156	107.672	0.0554607
isotig04520	PREDICTED: Oreochromis niloticus probable polyketide synthase 1-like (LOC100711357), mRNA	4.97376	89.6808	0.0554607
isotig07447	Danio rerio laminin, gamma 1 (lamc1), mRNA	2.26579	40.854	0.0554607
isotig25785	No hit	7.08987	127.836	0.0554607
isotig16498	PREDICTED: Oreochromis niloticus hypothetical protein LOC100708071 (LOC100708071), mRNA	5.01212	80.3311	0.0623933
isotig11706	Salmo salar Dynein heavy chain (dyhc), mRNA	3.70316	59.3519	0.0623933
isotig03178	PREDICTED: Oreochromis niloticus vav 2 guanine nucleotide exchange factor (VAV2), mRNA	3.31866	53.1894	0.0623933
isotig07156	PREDICTED: Oreochromis niloticus dystonin-like (LOC100697928), mRNA	2.14254	34.3393	0.0623933
isotig15082	No hit	4.68118	75.0271	0.0623933
isotig08894	PREDICTED: Oreochromis niloticus CCAAT/enhancer-binding protein delta-like (LOC100698108), mRNA	2.82567	45.2881	0.0623933
isotig20299	No hit	11.571	185.453	0.0623933
isotig08119	No hit	2.53045	40.5565	0.0623933
isotig12479	No hit	3.93087	63.0016	0.0623933
isotig07449	PREDICTED: Oreochromis niloticus collagen alpha-1(IV) chain-like (LOC100699591), mRNA	2.26843	36.3569	0.0623933
isotig07725	PREDICTED: Oreochromis niloticus macrophage mannose receptor 1-like (LOC100699850), mRNA	2.38935	38.2951	0.0623933
isotig06864	PREDICTED: Oreochromis niloticus protein-tyrosine kinase 6-like (LOC100693436), mRNA	8.00293	124.258	0.0644059
isotig08729	No hit	2.77145	38.8666	0.0713066
isotig20518	No hit	5.82874	81.7419	0.0713066
isotig03790	No hit	4.17051	58.487	0.0713066
isotig11316	No hit	3.54171	49.6688	0.0713066
isotig17994	PREDICTED: Oreochromis niloticus beta-type platelet-derived growth factor receptor-like (LOC100695603), mRNA	5.32708	74.7068	0.0713066
isotig21863	PREDICTED: Oreochromis niloticus adaptin ear-binding coat-associated protein 2-like (LOC100711013), mRNA	6.09285	85.4459	0.0713066
isotig08437	PREDICTED: Oreochromis niloticus probable UDP-sugar transporter protein SLC35A5-like (LOC100689764), mRNA	2.65628	37.2516	0.0713066
isotig25767	PREDICTED: Oreochromis niloticus discoidin, CUB and LCCL domain-containing protein 2-like (LOC100708548), mRNA	7.0514	98.8885	0.0713066
isotig15378	PREDICTED: Oreochromis niloticus CLIP-associating protein 2-like (LOC100699286), mRNA	4.7554	66.6895	0.0713066
isotig02092	PREDICTED: Oreochromis niloticus 60S ribosomal protein L27a-like (LOC100702758), mRNA	174.69	2354.93	0.0741804
isotig07225	PREDICTED: Oreochromis niloticus N-acetylgalactosaminyltransferase 7-like (LOC100704649), mRNA	4.34961	56.6417	0.0767917
isotig11134	No hit	3.513	42.2281	0.083191
isotig11243	PREDICTED: Canis lupus familiaris UDP-N-acteylglucosamine pyrophosphorylase 1-like 1 (UAP1L1), mRNA	3.54816	42.6507	0.083191
isotig12733	PREDICTED: Oreochromis niloticus 39S ribosomal protein L45, mitochondrial-like (LOC100711682), mRNA	3.97495	47.781	0.083191
isotig18642	PREDICTED: Oreochromis niloticus 60 kDa SS-A/Ro ribonucleoprotein-like (LOC100706852), mRNA	5.43853	65.374	0.083191
isotig04679	PREDICTED: Oreochromis niloticus heat shock 70 kDa protein 12A-like (LOC100694838), mRNA	8.89265	106.894	0.083191
isotig15596	PREDICTED: Oreochromis niloticus tripartite motif-containing protein 16-like (LOC100705983), mRNA	4.80817	57.7968	0.083191
isotig03100	Xenopus (Silurana) tropicalis DnaJ (Hsp40) homolog, subfamily C, member 28 (dnajc28), mRNA	3.91509	47.0614	0.083191
isotig03382	No hit	4.0789	49.0305	0.083191
isotig09701	No hit	3.09233	37.1714	0.083191
isotig09554	PREDICTED: Oreochromis niloticus lipopolysaccharide-responsive and beige-like anchor protein-like (LOC100699845), mRNA	3.06318	36.821	0.083191
isotig04344	PREDICTED: Oreochromis niloticus protein tyrosine phosphatase, non-receptor type 12 (PTPN12), mRNA	3.96283	47.6353	0.083191
isotig05289	PREDICTED: Oreochromis niloticus casein kinase I isoform delta-B-like (LOC100692287), partial mRNA	6.6092	79.446	0.083191
isotig26427	No hit	7.3023	87.7775	0.083191
isotig05290	PREDICTED: Oreochromis niloticus casein kinase I isoform delta-B-like (LOC100692287), partial mRNA	7.51334	90.3144	0.083191
isotig03180	PREDICTED: Oreochromis niloticus ELL-associated factor 2-like (LOC100699509), mRNA	3.0158	36.2515	0.083191
isotig17415	No hit	5.22711	62.8327	0.083191
isotig11210	PREDICTED: Oreochromis niloticus protein tyrosine phosphatase type IVA 1-like (LOC100689871), mRNA	3.55463	42.7285	0.083191
isotig06727	PREDICTED: Oreochromis niloticus intelectin-1a-like (LOC100693983), mRNA	7.69118	88.5998	0.086808
isotig00450	PREDICTED: Oreochromis niloticus hypothetical protein LOC100692319 (LOC100692319), mRNA	8.78249	96.7727	0.0907538
isotig00447	PREDICTED: Oreochromis niloticus hypothetical protein LOC100692319 (LOC100692319), mRNA	6.58687	72.5795	0.0907538
isotig11389	PREDICTED: Oreochromis niloticus hypothetical protein LOC100709130 (LOC100709130), mRNA	3.58074	35.8687	0.0998292
isotig14013	PREDICTED: Oreochromis niloticus chromodomain Y-like protein 2-like (LOC100701267), mRNA	4.36177	43.6924	0.0998292
isotig15355	PREDICTED: Oreochromis niloticus laminin subunit beta-1-like (LOC100690471), mRNA	4.74961	47.5773	0.0998292
isotig15582	PREDICTED: Oreochromis niloticus leptin receptor gene-related protein-like (LOC100704816), mRNA	4.80225	48.1046	0.0998292
isotig04803	No hit	4.73231	47.4041	0.0998292
isotig12699	PREDICTED: Oreochromis niloticus LETM1 and EF-hand domain-containing protein 1, mitochondrial-like (LOC100690115), mRNA	3.9709	39.777	0.0998292
isotig14873	PREDICTED: Oreochromis niloticus oxysterol-binding protein 2-like (LOC100703285), mRNA	4.60925	46.1714	0.0998292
isotig24702	No hit	6.74641	67.5795	0.0998292
isotig11921	PREDICTED: Oreochromis niloticus reticulon-1-A-like, transcript variant 4 (LOC100705086), mRNA	3.73866	37.4506	0.0998292
isotig26147	PREDICTED: Oreochromis niloticus glia maturation factor gamma-like (LOC100711992), mRNA	7.316	73.2851	0.0998292
isotig27844	No hit	8.05667	80.7045	0.0998292
isotig09173	PREDICTED: Oreochromis niloticus lysosomal alpha-glucosidase-like (LOC100695517), mRNA	5.8506	58.6061	0.0998292
isotig14756	PREDICTED: Oreochromis niloticus ras-related protein Rab-11B-like (LOC100697758), mRNA	9.15358	91.6924	0.0998292
isotig20481	No hit	5.94425	59.5442	0.0998292
isotig31033	No hit	14.6046	146.296	0.0998292
isotig19897	No hit	5.69259	57.0233	0.0998292
isotig06658	No hit	5.64861	56.5828	0.0998292
isotig13730	PREDICTED: Oreochromis niloticus bromodomain and WD repeat domain containing 3 (BRWD3), mRNA	4.29926	43.0661	0.0998292
isotig18886	No hit	5.4999	55.0931	0.0998292
isotig22947	PREDICTED: Oreochromis niloticus E3 ubiquitin-protein ligase SH3RF1-like (LOC100695538), mRNA	6.31998	63.3079	0.0998292
isotig00650	No hit	4.20197	42.0916	0.0998292
isotig04680	PREDICTED: Oreochromis niloticus heat shock 70 kDa protein 12A-like (LOC100694838), mRNA	10.1813	101.987	0.0998292
isotig13595	No hit	4.23851	42.4576	0.0998292
isotig16538	No hit	5.03152	50.4013	0.0998292
isotig19855	No hit	5.71763	57.2742	0.0998292
isotig08036	PREDICTED: Oreochromis niloticus coronin-1A-like (LOC10070No hit630), mRNA	7.52785	75.4073	0.0998292
isotig16810	No hit	5.09063	50.9934	0.0998292
isotig11124	PREDICTED: Oreochromis niloticus RNA-binding protein 5-B-like (LOC100695906), mRNA	3.50983	35.1584	0.0998292
isotig17256	PREDICTED: Oreochromis niloticus latent transforming growth factor beta binding protein 3 (LTBP3), mRNA	5.19231	52.0119	0.0998292
isotig00697	PREDICTED: Oreochromis niloticus ig kappa chain V-III region MOPC 63-like (LOC100701395), mRNA	12.7432	114.885	0.110921
isotig00527	No hit	7.92566	71.453	0.110921
isotig09122	PREDICTED: Oreochromis niloticus ketohexokinase-like (LOC10070No hit794), mRNA	5.80272	52.3138	0.110921
isotig25772	PREDICTED: Oreochromis niloticus TGF-beta-activated kinase 1 and MAP3K7-binding protein 3-like (LOC100698022), mRNA	14.1028	127.142	0.110921
isotig28802	PREDICTED: Oreochromis niloticus ribonuclease inhibitor-like (LOC100711239), mRNA	17.6046	158.713	0.110921
isotig09464	No hit	6.02693	54.3352	0.110921
isotig18182	No hit	16.0912	139.695	0.115188
isotig04372	PREDICTED: Ornithorhynchus anatinus phosphatidylinositol 4-kinase beta-like (LOC100681525), partial mRNA	5.70092	45.6853	0.124787
isotig20240	No hit	5.75986	46.1577	0.124787
isotig20039	No hit	5.75986	46.1577	0.124787
isotig29460	Equus caballus 28S ribosomal RNA (RN28S), ribosomal RNA	9.5809	76.7783	0.124787
isotig01836	No hit	5.88149	47.1324	0.124787
isotig12896	PREDICTED: Oreochromis niloticus NEDD4-like E3 ubiquitin-protein ligase WWP1-like (LOC100701023), mRNA	8.04005	64.4305	0.124787
isotig16813	PREDICTED: Oreochromis niloticus angiomotin-like protein 2-like (LOC100692123), mRNA	5.13082	41.1168	0.124787
isotig19020	No hit	5.5311	44.3245	0.124787
isotig22463	PREDICTED: Oreochromis niloticus phosphatidylinositol-4,5-bisphosphate 3-kinase catalytic subunit beta isoform-like (LOC100691322), mRNA	6.21918	49.8386	0.124787
isotig27353	No hit	7.69118	61.6347	0.124787
isotig08288	PREDICTED: Oreochromis niloticus misshapen-like kinase 1-like, transcript variant 2 (LOC100692298), mRNA	5.22012	41.8324	0.124787
isotig17206	PREDICTED: Oreochromis niloticus phosphoinositide 3-kinase regulatory subunit 5-like (LOC100696454), mRNA	5.17852	41.499	0.124787
isotig17311	PREDICTED: Oreochromis niloticus kinesin light chain 4-like, transcript variant 3 (LOC100698656), mRNA	5.18541	41.5542	0.124787
isotig03816	PREDICTED: Oreochromis niloticus electron transfer flavoprotein-ubiquinone oxidoreductase, mitochondrial-like (LOC100691348), mRNA	5.07738	40.6885	0.124787
isotig04538	No hit	5.09063	40.7948	0.124787
isotig15247	No hit	4.72658	37.8773	0.124787
isotig01957	PREDICTED: Oreochromis niloticus ileal sodium/bile acid cotransporter-like (LOC100693590), partial mRNA	4.45649	35.7129	0.124787
isotig02464	No hit	15.8944	127.373	0.124787
isotig00936	No hit	7.10278	56.9195	0.124787
isotig02465	No hit	16.4997	132.223	0.124787
isotig14761	Ictalurus punctatus calnexin (LOC100304606), mRNA	4.58756	36.7633	0.124787
isotig15117	PREDICTED: Oreochromis niloticus ras-related protein Rab-9A-like (LOC100695427), mRNA	4.6981	37.6491	0.124787
isotig16942	PREDICTED: Xenopus (Silurana) tropicalis hypothetical LOC100487653 (LOC100487653), partial miscRNA	5.11736	41.0089	0.124787
isotig17444	No hit	5.22012	41.8324	0.124787
isotig22736	PREDICTED: Oreochromis niloticus solute carrier family 15 member 1-like (LOC100706083), mRNA	6.27927	50.3201	0.124787
isotig22130	No hit	6.16023	49.3662	0.124787
isotig23695	Mus musculus utrophin (Utrn), mRNA	6.48823	51.9946	0.124787
isotig32807	No hit	51.3082	411.168	0.124787
contig08563	No hit	5.76412	46.1918	0.124787
isotig01663	No hit	7.76778	62.2486	0.124787
isotig03230	PREDICTED: Oreochromis niloticus mannosyl-oligosaccharide 1,2-alpha-mannosidase IA-like (LOC100703754), mRNA	5.44613	43.6435	0.124787
isotig14533	PREDICTED: Oreochromis niloticus protein DJ-1-like, transcript variant 1 (LOC100709464), mRNA	9.04739	72.503	0.124787
isotig20615	No hit	5.8638	46.9906	0.124787
isotig22149	PREDICTED: Oreochromis niloticus phosphodiesterase 7A (PDE7A), mRNA	6.15051	49.2883	0.124787
isotig14545	No hit	4.51845	36.2095	0.124787
isotig17654	PREDICTED: Oreochromis niloticus ras and EF-hand domain-containing protein-like (LOC100694510), mRNA	5.26238	42.1711	0.124787
isotig18597	No hit	5.45374	43.7046	0.124787
isotig04088	PREDICTED: Oreochromis niloticus early endosome antigen 1 (EEA1), mRNA	6.95085	55.7019	0.124787
isotig14563	No hit	4.5237	36.2515	0.124787
isotig00236	PREDICTED: Macaca mulatta hypothetical protein LOC100425627 (LOC100425627), mRNA	82.9356	629.64	0.131719
isotig07139	PREDICTED: Oreochromis niloticus protein FAM102A-like (LOC100697509), mRNA	6.41002	47.0872	0.136131
isotig07564	PREDICTED: Oreochromis niloticus BAG family molecular chaperone regulator 1-like (LOC100709117), mRNA	6.97156	51.2122	0.136131
isotig00449	PREDICTED: Oreochromis niloticus hypothetical protein LOC100692319 (LOC100692319), mRNA	10.8619	79.7903	0.136131
isotig00237	PREDICTED: Macaca mulatta hypothetical protein LOC100425627 (LOC100425627), mRNA	96.1011	704.86	0.136341
isotig00932	PREDICTED: Oreochromis niloticus receptor-type tyrosine-protein phosphatase C-like (LOC100698574), mRNA	6.11195	42.8569	0.142613
isotig05196	PREDICTED: Oreochromis niloticus fructose-bisphosphate aldolase B-like (LOC100694503), mRNA	14.2315	99.7908	0.142613
isotig12238	PREDICTED: Oreochromis niloticus IST1 homolog (LOC100693072), mRNA	7.67604	53.8242	0.142613
isotig13314	No hit	8.31434	58.3	0.142613
isotig18001	PREDICTED: Oreochromis niloticus glutamate carboxypeptidase 2-like (LOC100702164), mRNA	10.6542	74.7068	0.142613
isotig14019	No hit	8.76276	61.4442	0.142613
isotig02447	No hit	9.15358	64.1847	0.142613
isotig05891	No hit	5.63094	39.484	0.142613
isotig00691	No hit	8.15779	57.2023	0.142613
isotig05407	No hit	16.3841	114.885	0.142613
isotig08364	PREDICTED: Oreochromis niloticus enoyl-CoA hydratase, mitochondrial-like, transcript variant 1 (LOC100689827), mRNA	5.26238	36.8997	0.142613
isotig03364	No hit	6.96326	48.8262	0.142613
isotig00933	PREDICTED: Oreochromis niloticus receptor-type tyrosine-protein phosphatase C-like (LOC100698574), mRNA	7.62351	53.4559	0.142613
isotig02446	No hit	8.9028	62.4262	0.142613
isotig07824	PREDICTED: Oreochromis niloticus zinc finger protein 395-like (LOC100691227), mRNA	9.71214	68.1013	0.142613
isotig07772	No hit	12.0204	81.8787	0.146808
isotig00967	No hit	9.18953	61.3684	0.149744
isotig22423	PREDICTED: Canis lupus familiaris uncharacterized LOC100684076 (LOC100684076), miscRNA	18.6575	124.596	0.149744
isotig13624	PREDICTED: Oreochromis niloticus opioid growth factor receptor-like (LOC100706979), mRNA	12.7155	84.9152	0.149744
isotig02994	PREDICTED: Oreochromis niloticus probable ATP-dependent RNA helicase DDX5-like (LOC10070No hit743), mRNA	10.0307	65.311	0.153583
isotig07476	PREDICTED: Oreochromis niloticus ammonium transporter Rh type B-like (LOC100692870), mRNA	9.14821	59.5651	0.153583
isotig12240	PREDICTED: Oreochromis niloticus protein NLRC3-like (LOC100703657), mRNA	15.3975	100.255	0.153583
isotig06647	PREDICTED: Oreochromis niloticus arylsulfatase A-like (LOC100699901), mRNA	7.4845	48.7325	0.153583
isotig03326	PREDICTED: Oreochromis niloticus deleted in malignant brain tumors 1 protein-like (LOC100706974), mRNA	18.7247	117.23	0.159727
isotig03325	PREDICTED: Oreochromis niloticus deleted in malignant brain tumors 1 protein-like (LOC100706974), mRNA	18.6575	116.809	0.159727
isotig24034	No hit	6.57576	39.5221	0.166382
isotig00699	PREDICTED: Oreochromis niloticus ig kappa chain V-III region MOPC 63-like (LOC100701395), mRNA	24.0705	144.67	0.166382
isotig04746	PREDICTED: Oreochromis niloticus HECT domain containing 1 (HECTD1), mRNA	6.46671	38.8666	0.166382
isotig09503	Danio rerio DEAD (Asp-Glu-Ala-Asp) box polypeptide 3 (ddx3), mRNA	18.165	109.177	0.166382
isotig11882	No hit	7.44165	44.7263	0.166382
isotig17772	PREDICTED: Oreochromis niloticus tenascin-like (LOC100695146), mRNA	10.5676	63.5138	0.166382
isotig29375	No hit	9.79755	58.8859	0.166382
isotig31399	PREDICTED: Oreochromis niloticus high mobility group-T protein-like (LOC100706071), mRNA	17.8873	107.507	0.166382
isotig33116	Cricetulus griseus 18S ribosomal RNA (Rn18s), ribosomal RNA	79.5801	478.298	0.166382
isotig05349	PREDICTED: Oreochromis niloticus exocyst complex component 6 (EXOC6), mRNA	6.6092	39.723	0.166382
isotig13863	No hit	8.6366	51.9083	0.166382
isotig22479	No hit	6.23908	37.4985	0.166382
isotig23985	No hit	6.55366	39.3892	0.166382
isotig27759	PREDICTED: Danio rerio hypothetical protein LOC100151188 (LOC100151188), mRNA	7.90959	47.5387	0.166382
isotig28096	No hit	8.1749	49.1333	0.166382
isotig29506	PREDICTED: Danio rerio hypothetical LOC100537015 (LOC100537015), miscRNA	9.65204	58.0113	0.166382
isotig05350	PREDICTED: Oreochromis niloticus exocyst complex component 6 (EXOC6), mRNA	9.24035	55.5369	0.166382
isotig10399	PREDICTED: Oreochromis niloticus cytochrome P450 2K1-like, transcript variant 2 (LOC100699571), mRNA	9.9222	59.6351	0.166382
isotig11745	PREDICTED: Danio rerio discs, large homolog 3 (Drosophila) (dlg3), mRNA	11.0884	66.6443	0.166382
contig08564	No hit	7.15491	43.0029	0.166382
isotig04343	PREDICTED: Oreochromis niloticus protein tyrosine phosphatase, non-receptor type 12 (PTPN12), mRNA	7.60122	45.6853	0.166382
isotig14441	No hit	8.97451	53.9392	0.166382
isotig22482	PREDICTED: Oreochromis niloticus cyclin-T2-like (LOC100709139), mRNA	6.22912	37.4386	0.166382
isotig25655	No hit	7.02599	42.2281	0.166382
isotig27738	PREDICTED: Oreochromis niloticus 40S ribosomal protein S8-like (LOC100693356), mRNA	7.90959	47.5387	0.166382
isotig01958	No hit	7.37132	44.3036	0.166382
isotig03259	PREDICTED: Oreochromis niloticus actin-related protein 2/3 complex subunit 1B-like (LOC100695691), mRNA	6.56469	39.4555	0.166382
isotig08087	PREDICTED: Oreochromis niloticus proteasome subunit alpha type-2-like (LOC100694136), mRNA	7.5668	45.4785	0.166382
isotig22927	No hit	6.31998	37.9847	0.166382
isotig23112	No hit	6.37161	38.2951	0.166382
isotig23221	No hit	6.38204	38.3577	0.166382
isotig23881	No hit	6.52078	39.1916	0.166382
isotig26597	PREDICTED: Oreochromis niloticus sodium/calcium exchanger 1-like (LOC100709284), mRNA	7.37132	44.3036	0.166382
isotig03260	PREDICTED: Oreochromis niloticus actin-related protein 2/3 complex subunit 1B-like (LOC100695691), mRNA	6.81718	40.973	0.166382
isotig27487	PREDICTED: Oreochromis niloticus mitochondrial import receptor subunit TOM7 homolog (LOC100693155), mRNA	7.76778	46.6864	0.166382
isotig03168	PREDICTED: Oreochromis niloticus hypothetical protein LOC100703072 (LOC100703072), mRNA	14.2315	85.535	0.166382
isotig26564	PREDICTED: Oreochromis niloticus ubiquitin-like protein FUBI-like (LOC100704053), mRNA	14.6871	88.2734	0.166382
isotig23880	PREDICTED: Oreochromis niloticus U3 small nucleolar ribonucleoprotein protein MPP10-like (LOC100692797), mRNA	6.5317	39.2573	0.166382
isotig24827	No hit	6.78161	40.7593	0.166382
isotig00698	PREDICTED: Oreochromis niloticus ig kappa chain V-III region MOPC 63-like (LOC100701395), mRNA	20.4874	123.134	0.166382
isotig02993	PREDICTED: Oreochromis niloticus probable ATP-dependent RNA helicase DDX5-like (LOC10070No hit743), mRNA	7.2588	40.7188	0.178266
isotig08965	PREDICTED: Oreochromis niloticus BSD domain-containing protein 1-like (LOC100704689), mRNA	11.4102	62.8633	0.181508
isotig00433	PREDICTED: Oreochromis niloticus major histocompatibility complex class I-related gene protein-like (LOC100702062), mRNA	29.795	164.153	0.181508
isotig11287	PREDICTED: Oreochromis niloticus ras-related protein Rab-7a-like (LOC100696865), mRNA	14.2056	78.2642	0.181508
isotig00434	PREDICTED: Oreochromis niloticus major histocompatibility complex class I-related gene protein-like (LOC100698385), mRNA	29.8807	164.625	0.181508
isotig00438	PREDICTED: Ailuropoda melanoleuca hypothetical protein LOC100471656 (LOC100471656), mRNA	34.8039	186.868	0.186249
isotig00437	PREDICTED: Ailuropoda melanoleuca hypothetical protein LOC100471656 (LOC100471656), mRNA	34.6924	186.269	0.186249
isotig03099	PREDICTED: Oreochromis niloticus c-X-C motif chemokine 14-like (LOC100705485), mRNA	8.14076	43.4917	0.18718
isotig14216	PREDICTED: Oreochromis niloticus probable 4-hydroxy-2-oxoglutarate aldolase, mitochondrial-like (LOC100690946), mRNA	13.2333	70.6986	0.18718
isotig08923	PREDICTED: Oreochromis niloticus N-acylethanolamine-hydrolyzing acid amidase-like (LOC100691345), mRNA	8.53889	45.6187	0.18718
isotig02311	No hit	7.51334	40.1397	0.18718
isotig12315	No hit	11.5368	61.6347	0.18718
isotig08477	PREDICTED: Oreochromis niloticus transcription factor GATA-6-like (LOC100690968), mRNA	8.02351	42.8653	0.18718
isotig08842	PREDICTED: Cricetulus griseus dystrobrevin beta-like (LOC100756605), miscRNA	8.48932	45.3538	0.18718
isotig10110	PREDICTED: Oreochromis niloticus proteasome subunit alpha type-6-like (LOC100701743), mRNA	9.69203	51.7793	0.18718
isotig02758	No hit	12.9711	68.2146	0.190151
isotig00695	PREDICTED: Oreochromis niloticus immunoglobulin lambda-like polypeptide 1-like (LOC100698964), mRNA	33.081	173.973	0.190151
isotig06074	No hit	10.7001	55.1233	0.194112
isotig00636	PREDICTED: Oreochromis niloticus beta actin (LOC100534414), mRNA	17.565	87.9752	0.199658
isotig00934	No hit	9.40754	47.1182	0.199658
isotig24732	No hit	13.5162	67.6967	0.199658
isotig00628	PREDICTED: Oreochromis niloticus hypothetical protein LOC100702798 (LOC100702798), mRNA	14.8833	74.5438	0.199658
isotig16750	PREDICTED: Oreochromis niloticus sodium- and chloride-dependent transporter XTRP3A-like (LOC100696091), mRNA	10.1152	50.6627	0.199658
isotig20301	PREDICTED: Oreochromis niloticus protein FAM134C-like (LOC100706102), mRNA	11.571	57.954	0.199658
isotig04975	Rattus norvegicus 45S pre-ribosomal RNA (Rn45s), ribosomal RNA	10.7274	53.729	0.199658
isotig13270	PREDICTED: Oreochromis niloticus phospholipase DDHD1-like (LOC100710483), mRNA	8.29665	41.5542	0.199658
isotig19299	PREDICTED: Oreochromis niloticus synaptosomal-associated protein 23-like (LOC100701356), mRNA	11.1892	56.0416	0.199658
isotig20246	PREDICTED: Oreochromis niloticus xin actin-binding repeat-containing protein 1-like (LOC100698629), mRNA	11.6227	58.2131	0.199658
isotig00935	No hit	13.5397	67.8142	0.199658
isotig04976	Rattus norvegicus 45S pre-ribosomal RNA (Rn45s), ribosomal RNA	11.5539	57.8681	0.199658
isotig13291	No hit	8.29665	41.5542	0.199658
isotig21049	No hit	23.6687	118.546	0.199658
isotig12431	No hit	7.78329	38.983	0.199658
isotig16215	No hit	9.9222	49.6959	0.199658
isotig00637	PREDICTED: Oreochromis niloticus beta actin (LOC100534414), mRNA	20.6137	103.245	0.199658
isotig13267	No hit	8.27026	41.422	0.199658
isotig16132	PREDICTED: Oreochromis niloticus mediator of RNA polymerase II transcription subunit 19-A-like (LOC100706646), mRNA	9.89702	49.5698	0.199658
isotig00629	PREDICTED: Oreochromis niloticus hypothetical protein LOC100702798 (LOC100702798), mRNA	16.8953	84.6208	0.199658
isotig00826	PREDICTED: Oreochromis niloticus sodium/bile acid cotransporter-like (LOC100708706), mRNA	16.7677	83.982	0.199658
isotig00693	No hit	11.9982	60.0938	0.199658
isotig03006	PREDICTED: Oreochromis niloticus ras-related protein Rab-35-like (LOC100703328), mRNA	9.54572	47.8102	0.199658
isotig07319	PREDICTED: Oreochromis niloticus scavenger receptor class B member 1-like (LOC10070No hit620), mRNA	13.2483	66.355	0.199658
isotig14999	PREDICTED: Oreochromis niloticus multiple inositol polyphosphate phosphatase 1-like (LOC10070No hit292), mRNA	9.30651	46.6121	0.199658
isotig16100	No hit	9.9096	49.6327	0.199658
isotig13092	PREDICTED: Oreochromis niloticus UPFNo hit608 protein C19orf42 homolog (LOC100692358), mRNA	8.18348	40.9874	0.199658
isotig00829	No hit	26.6172	129.981	0.204778
isotig00825	PREDICTED: Oreochromis niloticus sodium/bile acid cotransporter-like (LOC100708706), mRNA	19.5594	94.4018	0.207193
isotig07831	PREDICTED: Oreochromis niloticus hypothetical protein LOC100706773 (LOC100706773), mRNA	12.1326	58.3362	0.207978
isotig08550	PREDICTED: Oreochromis niloticus receptor expression-enhancing protein 5-like (LOC100707170), mRNA	13.4928	64.8764	0.207978
isotig00828	No hit	30.6559	144.329	0.212403
isotig03749	No hit	8.67825	40.5678	0.21392
isotig15510	PREDICTED: Oreochromis niloticus WD repeat domain phosphoinositide-interacting protein 1-like (LOC100710906), mRNA	14.3537	67.0986	0.21392
isotig06487	PREDICTED: Oryctolagus cuniculus claudin 4-like (LOC100340963), mRNA	10.7472	50.2392	0.21392
isotig11265	No hit	10.7029	50.0324	0.21392
isotig15064	Danio rerio NADH dehydrogenase (ubiquinone) Fe-S protein 7, (NADH-coenzyme Q reductase) (ndufs7), nuclear gene encoding mitochondrial protein, mRNA	14.0267	65.57	0.21392
isotig11054	No hit	10.4823	49.0012	0.21392
isotig03750	No hit	8.76276	40.9628	0.21392
isotig04173	PREDICTED: Oreochromis niloticus probable N-acetyltransferase CML1-like (LOC100694594), mRNA	9.15358	42.7898	0.21392
contig08566	No hit	11.6983	54.6854	0.21392
isotig00827	PREDICTED: Oreochromis niloticus sodium/bile acid cotransporter-like (LOC100708706), mRNA	20.7869	96.5403	0.215318
isotig00393	PREDICTED: Oreochromis niloticus hypothetical protein LOC100702327 (LOC100702327), mRNA	29.3052	135.769	0.215847
isotig05056	PREDICTED: Oreochromis niloticus nuclear factor 7, brain-like (LOC100705054), mRNA	26.8926	121.224	0.221843
isotig13348	No hit	16.6464	75.0371	0.221843
isotig00830	No hit	34.1306	153.851	0.221843
isotig09529	PREDICTED: Oreochromis niloticus uroporphyrinogen decarboxylase-like (LOC100691485), mRNA	12.1572	54.8011	0.221843
isotig05055	PREDICTED: Oreochromis niloticus nuclear factor 7, brain-like (LOC100705054), mRNA	20.6592	93.1255	0.221843
isotig06867	PREDICTED: Oreochromis niloticus sec1 family domain containing 1 (SCFD1), mRNA	9.9934	44.0462	0.226885
isotig00444	PREDICTED: Oreochromis niloticus hypothetical protein LOC100692319 (LOC100692319), mRNA	11.6889	51.5193	0.226885
isotig06827	PREDICTED: Oreochromis niloticus H(+)/Cl(-) exchange transporter 7-like (LOC100705263), mRNA	9.85699	43.445	0.226885
isotig06635	PREDICTED: Oreochromis niloticus plastin-2-like (LOC100709081), mRNA	9.30651	41.0187	0.226885
isotig00634	PREDICTED: Oreochromis niloticus BAG family molecular chaperone regulator 2-like (LOC100698465), mRNA	15.1898	65.2103	0.232935
isotig02996	No hit	20.8366	89.4526	0.232935
isotig00635	PREDICTED: Oreochromis niloticus BAG family molecular chaperone regulator 2-like (LOC100698465), mRNA	17.06	73.2393	0.232935
isotig04574	No hit	43.0084	181.902	0.236438
isotig00392	PREDICTED: Oreochromis niloticus hypothetical protein LOC100702327 (LOC100702327), mRNA	34.751	139.242	0.249573
isotig11920	PREDICTED: Oreochromis niloticus ig heavy chain V-III region WEA-like (LOC100691865), mRNA	11.2268	44.9838	0.249573
isotig04804	PREDICTED: Oreochromis niloticus ERO1-like protein beta-like (LOC100699241), mRNA	10.8771	43.5827	0.249573
isotig29835	PREDICTED: Oreochromis niloticus c-Jun-amino-terminal kinase-interacting protein 4-like (LOC100690161), mRNA	10.4823	42.001	0.249573
isotig31637	No hit	19.9971	80.1251	0.249573
isotig01091	PREDICTED: Oreochromis niloticus receptor-transporting protein 4-like (LOC100704149), mRNA	20.2568	81.1657	0.249573
isotig03615	PREDICTED: Oreochromis niloticus large neutral amino acids transporter small subunit 4-like (LOC100703266), mRNA	13.0068	52.116	0.249573
isotig12013	PREDICTED: Oreochromis niloticus prostamide/prostaglandin F synthase-like (LOC100710550), mRNA	11.3136	45.3319	0.249573
isotig21478	Xenopus (Silurana) tropicalis solute carrier family 41, member 2 (slc41a2), mRNA	12.0353	48.2234	0.249573
isotig24049	PREDICTED: Ailuropoda melanoleuca hypothetical protein LOC100471656 (LOC100471656), mRNA	19.6941	78.9111	0.249573
isotig30508	No hit	35.9947	144.225	0.249573
isotig03616	No hit	13.9464	55.8812	0.249573
isotig14644	PREDICTED: Oreochromis niloticus chymotrypsin-like elastase family member 2A-like (LOC100696175), mRNA	13.6662	54.7584	0.249573
isotig30513	No hit	12.0725	48.3727	0.249573
isotig33149	No hit	95.108	381.083	0.249573
isotig29943	PREDICTED: Xenopus (Silurana) tropicalis hypothetical LOC100488236 (LOC100488236), partial miscRNA	10.3985	41.665	0.249573
isotig30000	Lactobacillus intestinalis strain DSM 6629 16S ribosomal RNA, partial sequence	31.5317	126.343	0.249573
isotig03391	PREDICTED: Oreochromis niloticus arylamine N-acetyltransferase, pineal gland isozyme NAT-10-like (LOC100704571), mRNA	11.3092	45.3144	0.249573
isotig04700	PREDICTED: Oreochromis niloticus nuclear factor 7, ovary-like (LOC100709018), mRNA	10.8167	43.3409	0.249573
isotig04841	PREDICTED: Oreochromis niloticus transcription factor BTF3 homolog 4-like (LOC100705032), mRNA	13.1886	52.8446	0.249573
isotig30811	No hit	13.4001	53.6921	0.249573
isotig31907	No hit	23.777	95.2707	0.249573
isotig05408	No hit	30.5837	122.544	0.249573
isotig30132	PREDICTED: Danio rerio hypothetical LOC100537045 (LOC100537045), miscRNA	10.8317	43.4011	0.249573
isotig30245	PREDICTED: Oreochromis niloticus mediator of RNA polymerase II transcription subunit 13-like (LOC100702662), mRNA	11.1412	44.6411	0.249573
isotig20162	PREDICTED: Xenopus (Silurana) tropicalis hypothetical LOC100495296 (LOC100495296), partial miscRNA	11.6575	46.7097	0.249573
isotig31210	No hit	15.7235	63.0016	0.249573
isotig01092	PREDICTED: Oreochromis niloticus receptor-transporting protein 4-like (LOC100704149), mRNA	20.336	81.4831	0.249573
isotig30603	No hit	12.3791	49.6012	0.249573
isotig04573	No hit	38.0638	152.516	0.249573
isotig12890	PREDICTED: Oreochromis niloticus hypothetical protein LOC100707665 (LOC100707665), mRNA	12.0975	48.4728	0.249573
isotig13369	PREDICTED: Oreochromis niloticus pre-mRNA-splicing factor syf2-like (LOC100690373), mRNA	12.5249	50.1854	0.249573
isotig20821	No hit	11.6749	46.7796	0.249573
isotig02014	No hit	11.0153	44.1367	0.249573
isotig04960	No hit	35.2358	141.184	0.249573
isotig01035	Arabidopsis lyrata subsp. lyrata expressed protein, mRNA	410.703	1600.41	0.256623
isotig00395	PREDICTED: Oreochromis niloticus class I histocompatibility antigen, F10 alpha chain-like (LOC100701791), mRNA	29.5831	114.831	0.257624
isotig06309	PREDICTED: Oreochromis niloticus glyoxylate reductase/hydroxypyruvate reductase-like (LOC100707614), mRNA	21.9448	84.5476	0.259556
isotig00251	PREDICTED: Oreochromis niloticus bifunctional ATP-dependent dihydroxyacetone kinase/FAD-AMP lyase (cyclizing)-like (LOC100692489), mRNA	19.649	75.1517	0.261457
isotig16507	PREDICTED: Oreochromis niloticus superoxide dismutase [Cu-Zn]-like (LOC100701098), mRNA	30.1891	110.883	0.272261
isotig03728	No hit	18.5687	68.2017	0.272261
isotig08540	PREDICTED: Oreochromis niloticus heat shock protein beta-1-like (LOC100706864), mRNA	16.1578	59.3468	0.272261
isotig03727	Cricetulus griseus 28S ribosomal RNA (Rn28s1), ribosomal RNA	16.025	58.859	0.272261
isotig06870	No hit	12.0044	44.0914	0.272261
isotig00397	No hit	36.787	135.117	0.272261
isotig05972	PREDICTED: Oreochromis niloticus lipolysis-stimulated lipoprotein receptor-like (LOC100692026), mRNA	14.5827	52.5877	0.277303
isotig09595	PREDICTED: Oreochromis niloticus tetraspanin-17-like (LOC100712460), mRNA	15.3159	55.2315	0.277303
isotig03392	PREDICTED: Oreochromis niloticus arylamine N-acetyltransferase, pineal gland isozyme NAT-10-like (LOC100704571), mRNA	12.9981	46.8732	0.277303
isotig01033	Arabidopsis lyrata subsp. lyrata expressed protein, mRNA	468.761	1670.48	0.280614
isotig03381	PREDICTED: Oreochromis niloticus tetraspanin-7-like (LOC100695124), mRNA	15.3655	54.7264	0.28077
isotig11776	No hit	14.7846	51.8345	0.285226
isotig09925	PREDICTED: Oreochromis niloticus monoacylglycerol lipase ABHD12-like (LOC100703483), mRNA	12.6297	44.2796	0.285226
isotig01034	Arabidopsis lyrata subsp. lyrata expressed protein, mRNA	509.994	1781.25	0.286312
isotig00256	PREDICTED: Oreochromis niloticus bifunctional ATP-dependent dihydroxyacetone kinase/FAD-AMP lyase (cyclizing)-like (LOC100692489), mRNA	21.6744	75.0034	0.288979
isotig00258	PREDICTED: Oreochromis niloticus bifunctional ATP-dependent dihydroxyacetone kinase/FAD-AMP lyase (cyclizing)-like (LOC100692489), mRNA	22.9501	79.4177	0.288979
isotig06628	PREDICTED: Oreochromis niloticus tetratricopeptide repeat protein 38-like (LOC100701284), mRNA	20.445	70.7491	0.288979
contig00148	Equus caballus 28S ribosomal RNA (RN28S), ribosomal RNA	100.353	344.656	0.291169
isotig00696	PREDICTED: Oreochromis niloticus immunoglobulin lambda-like polypeptide 1-like (LOC100698964), mRNA	30.1613	103.587	0.291169
isotig00340	No hit	25.0705	84.9992	0.29495
isotig02627	PREDICTED: Oreochromis niloticus exocyst complex component 3-like (LOC100701018), mRNA	16.0435	54.1339	0.296368
isotig00394	PREDICTED: Oreochromis niloticus class I histocompatibility antigen, F10 alpha chain-like (LOC100701791), mRNA	35.0801	118.367	0.296368
isotig01285	No hit	13.6503	45.5787	0.299488
isotig02580	No hit	17.6978	59.0938	0.299488
isotig23900	No hit	19.5951	65.4288	0.299488
isotig04572	No hit	14.6411	48.8873	0.299488
isotig19955	PREDICTED: Oreochromis niloticus sodium/potassium/calcium exchanger 6-like (LOC100711860), mRNA	17.1529	57.2742	0.299488
isotig21297	No hit	17.9147	59.8177	0.299488
isotig23381	Rattus norvegicus 45S pre-ribosomal RNA (Rn45s), ribosomal RNA	19.209	64.1395	0.299488
isotig14805	Danio rerio cortactin (cttn), mRNA	13.7789	46.0082	0.299488
isotig29550	No hit	29.1728	97.4089	0.299488
isotig01842	PREDICTED: Oreochromis niloticus prefoldin subunit 3-like (LOC100703649), mRNA	22.3988	73.4306	0.305034
isotig08853	PREDICTED: Oreochromis niloticus carboxypeptidase A1-like (LOC100708633), mRNA	36.6011	118.452	0.308995
isotig11110	PREDICTED: Oreochromis niloticus sequestosome-1-like (LOC100710448), mRNA	17.565	56.3041	0.311966
isotig01023	No hit	24.6176	78.9111	0.311966
isotig02104	No hit	16.4811	52.8297	0.311966
isotig24844	PREDICTED: Danio rerio hypothetical LOC100537015 (LOC100537015), miscRNA	33.9671	108.881	0.311966
isotig06845	PREDICTED: Oreochromis niloticus chaperonin containing TCP1, subunit 6A (zeta 1), transcript variant 1 (CCT6A), mRNA	39.6686	127.157	0.311966
isotig14976	PREDICTED: Oreochromis niloticus chymotrypsinogen 2-like (LOC100691584), mRNA	23.2109	74.4019	0.311966
isotig09083	No hit	14.4316	46.2602	0.311966
isotig00253	PREDICTED: Oreochromis niloticus bifunctional ATP-dependent dihydroxyacetone kinase/FAD-AMP lyase (cyclizing)-like (LOC100692489), mRNA	21.7845	69.1023	0.31525
isotig00822	PREDICTED: Oreochromis niloticus hypothetical protein LOC100702553 (LOC100702553), mRNA	17.1997	54.1488	0.317638
isotig07620	PREDICTED: Oreochromis niloticus acidic mammalian chitinase-like (LOC100698915), mRNA	227.721	714.903	0.318534
isotig00391	PREDICTED: Oreochromis niloticus major histocompatibility complex class I-related gene protein-like (LOC100702062), mRNA	32.9839	102.792	0.32088
isotig06163	PREDICTED: Oreochromis niloticus hypothetical protein LOC100711796 (LOC100711796), mRNA	23.9424	73.5491	0.32553
isotig05199	No hit	17.6845	53.1442	0.332764
isotig05100	No hit	16.2476	48.8262	0.332764
isotig29686	Equus caballus 28S ribosomal RNA (RN28S), ribosomal RNA	19.9971	60.0938	0.332764
isotig32421	PREDICTED: Oreochromis niloticus apolipoprotein A-I-like (LOC100708634), mRNA	66.092	198.615	0.332764
isotig28935	PREDICTED: Xenopus (Silurana) tropicalis hypothetical LOC100491876, transcript variant 2 (LOC100491876), partial miscRNA	17.765	53.3863	0.332764
isotig02773	PREDICTED: Oreochromis niloticus UDP-glucuronosyltransferase 2A2-like, transcript variant 1 (LOC100692828), mRNA	23.2368	69.8297	0.332764
isotig04196	PREDICTED: Oreochromis niloticus chymotrypsin-like elastase family member 2A-like (LOC100695916), mRNA	17.6644	53.084	0.332764
isotig04671	Salmo salar trypsin I (trp-i), mRNA	27.9529	84.0021	0.332764
isotig08608	PREDICTED: Oreochromis niloticus rab GDP dissociation inhibitor beta-like, transcript variant 1 (LOC100708443), mRNA	16.3156	49.0305	0.332764
isotig12827	PREDICTED: Oreochromis niloticus ribulose-phosphate 3-epimerase-like (LOC100692108), mRNA	24.0705	72.3351	0.332764
isotig24186	PREDICTED: Oreochromis niloticus dynein light chain 2, cytoplasmic-like (LOC100698873), mRNA	26.3921	79.3116	0.332764
isotig29492	Equus caballus 28S ribosomal RNA (RN28S), ribosomal RNA	19.209	57.7256	0.332764
isotig29876	No hit	20.8525	62.6647	0.332764
isotig00611	Bos taurus moesin (MSN), mRNA	24.7583	74.4019	0.332764
isotig02774	PREDICTED: Oreochromis niloticus UDP-glucuronosyltransferase 2A2-like, transcript variant 1 (LOC100692828), mRNA	23.8224	71.5894	0.332764
isotig21634	Cricetulus griseus 18S ribosomal RNA (Rn18s), ribosomal RNA	24.1825	72.6716	0.332764
isotig06296	No hit	47.0013	141.245	0.332764
isotig00824	PREDICTED: Oreochromis niloticus hypothetical protein LOC100702553 (LOC100702553), mRNA	19.0402	55.9467	0.340327
isotig00823	PREDICTED: Oreochromis niloticus hypothetical protein LOC100702553 (LOC100702553), mRNA	18.6575	54.8224	0.340327
isotig00249	PREDICTED: Oreochromis niloticus bifunctional ATP-dependent dihydroxyacetone kinase/FAD-AMP lyase (cyclizing)-like (LOC100692489), mRNA	21.5164	63.0016	0.341521
isotig08267	PREDICTED: Oreochromis niloticus olfactomedin-4-like (LOC100709732), mRNA	57.0016	166.106	0.343163
isotig19160	PREDICTED: Oreochromis niloticus 60S ribosomal protein L23-like (LOC100701640), mRNA	61.3644	178.82	0.343163
isotig13239	PREDICTED: Oreochromis niloticus gamma-aminobutyric acid receptor-associated protein-like 1-like (LOC1006970No hit1), mRNA	37.2162	107.697	0.345563
isotig07101	PREDICTED: Oreochromis niloticus complement C1q-like protein 2-like (LOC100711540), partial mRNA	173.214	495.139	0.349829
isotig31634	PREDICTED: Oreochromis niloticus polyubiquitin-C-like (LOC100702223), mRNA	99.9853	280.438	0.356533
isotig17858	Equus caballus 28S ribosomal RNA (RN28S), ribosomal RNA	26.5628	74.5032	0.356533
isotig12518	No hit	19.5558	54.8499	0.356533
isotig00390	PREDICTED: Oreochromis niloticus major histocompatibility complex class I-related gene protein-like (LOC100702062), mRNA	38.427	106.313	0.361451
isotig17751	No hit	42.2702	116.442	0.363015
isotig19078	PREDICTED: Danio rerio hypothetical LOC100537015 (LOC100537015), miscRNA	44.5013	122.588	0.363015
isotig00337	No hit	43.6865	119.938	0.364242
isotig03213	No hit	22.5637	61.6428	0.36604
isotig05605	No hit	22.6513	61.2632	0.369738
isotig03052	No hit	69.5371	187.536	0.370794
isotig00335	No hit	45.9129	123.701	0.37116
isotig02015	No hit	21.8251	58.3	0.37436
isotig04672	Salmo salar trypsin I (trp-i), mRNA	28.7781	76.8728	0.37436
isotig30164	PREDICTED: Oreochromis niloticus keratin, type I cytoskeletal 13-like (LOC100698082), miscRNA	32.7683	87.5316	0.37436
isotig00388	PREDICTED: Oreochromis niloticus class I histocompatibility antigen, F10 alpha chain-like (LOC100701791), mRNA	38.445	102.696	0.37436
isotig00748	No hit	23.257	62.1248	0.37436
isotig12390	PREDICTED: Oreochromis niloticus proteasome activator complex subunit 1-like, transcript variant 1 (LOC100705986), mRNA	23.257	62.1248	0.37436
isotig31593	No hit	60.6128	161.911	0.37436
isotig00968	No hit	24.0211	64.1659	0.37436
isotig03638	PREDICTED: Oreochromis niloticus glucosylceramidase-like (LOC100707102), mRNA	23.609	63.0651	0.37436
isotig08985	PREDICTED: Oreochromis niloticus UPFNo hit462 protein C4orf33 homolog (LOC100698946), mRNA	25.6917	68.6284	0.37436
isotig00336	No hit	53.3946	139.388	0.383066
isotig00334	No hit	55.4121	142.732	0.388225
isotig21224	No hit	41.737	107.507	0.388225
isotig01196	No hit	23.881	61.5133	0.388225
isotig19000	PREDICTED: Oreochromis niloticus 40S ribosomal protein S15-like (LOC100695708), mRNA	82.7318	209.946	0.394063
isotig00730	No hit	24.1451	60.4659	0.399317
isotig29531	PREDICTED: Oreochromis niloticus aminopeptidase N-like (LOC100708125), mRNA	38.897	97.4089	0.399317
isotig11177	No hit	28.2056	70.6347	0.399317
isotig03239	No hit	25.7246	64.4216	0.399317
isotig07346	PREDICTED: Oreochromis niloticus ornithine decarboxylase antizyme 2-like (LOC100709361), mRNA	37.7722	93.4793	0.404071
isotig03829	PREDICTED: Oreochromis niloticus elongation factor 1-delta-like (LOC100711252), miscRNA	76.4017	188.388	0.405556
isotig09898	Danio rerio capthepsin B, b (ctsbb), mRNA	81.8281	201.768	0.405556
isotig00406	No hit	58.0885	142.654	0.407198
isotig20749	Mus musculus 28S ribosomal RNA (Rn28s1), ribosomal RNA	82.2168	200.011	0.411061
isotig00386	PREDICTED: Oreochromis niloticus class I histocompatibility antigen, F10 alpha chain-like (LOC100701791), mRNA	43.8754	106.214	0.413086
isotig14522	No hit	45.237	108.754	0.415955
isotig00023	PREDICTED: Oreochromis niloticus NACHT, LRR and PYD domains-containing protein 1-like (LOC100702410), mRNA	38.3263	92.1405	0.415955
isotig04842	PREDICTED: Oreochromis niloticus transcription factor BTF3 homolog 4-like (LOC100705032), mRNA	30.8499	74.1664	0.415955
isotig00024	PREDICTED: Oreochromis niloticus NACHT, LRR and PYD domains-containing protein 1-like (LOC100702410), mRNA	38.391	92.296	0.415955
isotig01454	No hit	32.6312	77.6316	0.420333
isotig01456	No hit	48.2155	114.708	0.420333
isotig03830	PREDICTED: Oreochromis niloticus elongation factor 1-delta-like (LOC100711252), miscRNA	82.5761	196.071	0.421154
isotig00224	No hit	44.5186	105.406	0.422354
isotig00389	PREDICTED: Oreochromis niloticus major histocompatibility complex class I-related gene protein-like (LOC100702062), mRNA	41.4066	97.3819	0.425198
contig00223	Rattus norvegicus 45S pre-ribosomal RNA (Rn45s), ribosomal RNA	35.9947	84.1313	0.427839
isotig29077	No hit	54.4106	127.175	0.427839
isotig24194	No hit	39.6552	92.6871	0.427839
isotig01940	Macaca mulatta MTRNR2-like (LOC100499503), mRNA	28.992	67.7638	0.427839
isotig05587	PREDICTED: Oreochromis niloticus tumor necrosis factor ligand superfamily member 10-like (LOC100707781), mRNA	33.1866	77.5679	0.427839
isotig16359	No hit	29.8807	69.8408	0.427839
isotig27785	PREDICTED: Oreochromis niloticus 60S ribosomal protein L35a-like (LOC100711077), mRNA	48.0422	112.29	0.427839
isotig20504	PREDICTED: Danio rerio hypothetical LOC100537015 (LOC100537015), miscRNA	34.9202	81.6199	0.427839
contig00006	PREDICTED: Oreochromis niloticus aquaporin-8-like (LOC100704311), mRNA	140.235	326.263	0.42982
isotig02726	PREDICTED: Oreochromis niloticus adiponectin receptor protein 2-like (LOC100698750), mRNA	53.6815	124.754	0.430298
isotig06070	PREDICTED: Oreochromis niloticus methylmalonate-semialdehyde dehydrogenase [acylating], mitochondrial-like (LOC100708820), mRNA	28.975	67.2148	0.431081
isotig00179	PREDICTED: Oreochromis niloticus protein NLRC3-like (LOC100694557), mRNA	82.1893	190.274	0.431953
isotig00034	PREDICTED: Oreochromis niloticus NACHT, LRR and PYD domains-containing protein 1-like (LOC100702410), mRNA	40.0787	92.1027	0.435153
isotig00033	PREDICTED: Oreochromis niloticus NACHT, LRR and PYD domains-containing protein 1-like (LOC100702410), mRNA	40.0062	91.9359	0.435153
isotig00010	PREDICTED: Oreochromis niloticus NACHT, LRR and PYD domains-containing protein 1-like (LOC100702410), mRNA	38.0963	87.2262	0.436753
isotig00792	PREDICTED: Oreochromis niloticus hypothetical protein LOC100695076 (LOC100695076), mRNA	40.3389	92.3609	0.436753
isotig16380	No hit	104.85	240.067	0.436753
isotig00011	PREDICTED: Oreochromis niloticus NACHT, LRR and PYD domains-containing protein 1-like (LOC100702410), mRNA	38.1495	87.3481	0.436753
isotig03214	PREDICTED: Oreochromis niloticus 40S ribosomal protein S28-like, transcript variant 1 (LOC100696499), mRNA	31.9251	73.0966	0.436753
isotig27197	PREDICTED: Oreochromis niloticus 40S ribosomal protein S13-like (LOC100696829), miscRNA	53.3125	122.066	0.436753
isotig09394	PREDICTED: Oreochromis niloticus CD9 antigen-like (LOC100690342), mRNA	41.865	95.8552	0.436753
isotig04569	PREDICTED: Oreochromis niloticus protein MANBAL-like (LOC100690602), mRNA	90.8681	205.792	0.441552
isotig00032	PREDICTED: Oreochromis niloticus NACHT, LRR and PYD domains-containing protein 1-like (LOC100702410), mRNA	35.9876	81.4013	0.442101
isotig00065	PREDICTED: Oreochromis niloticus protein NLRC3-like (LOC100694557), mRNA	49.9513	112.986	0.442101
isotig00405	No hit	55.4506	125.425	0.442101
isotig01391	PREDICTED: Oreochromis niloticus kynureninase-like (LOC100709249), mRNA	30.0228	67.2245	0.446604
isotig00192	PREDICTED: Oreochromis niloticus protein NLRC3-like (LOC100694557), mRNA	93.6734	209.489	0.447152
isotig00068	PREDICTED: Oreochromis niloticus protein NLRC3-like (LOC100702088), mRNA	31.2232	69.5035	0.449231
isotig00039	PREDICTED: Oreochromis niloticus NACHT, LRR and PYD domains-containing protein 1-like (LOC100702410), mRNA	43.2735	96.3279	0.449231
isotig01453	No hit	32.5555	72.4693	0.449231
isotig00067	PREDICTED: Oreochromis niloticus NACHT, LRR and PYD domains-containing protein 1-like (LOC100707312), mRNA	31.14	69.3185	0.449231
isotig01455	No hit	45.637	101.589	0.449231
isotig06437	PREDICTED: Oreochromis niloticus hypothetical protein LOC100699750 (LOC100699750), mRNA	35.3049	77.8037	0.453769
isotig12450	PREDICTED: Oreochromis niloticus peroxiredoxin-1-like (LOC100702211), mRNA	77.8329	171.525	0.453769
isotig02725	PREDICTED: Oreochromis niloticus adiponectin receptor protein 2-like (LOC100698750), mRNA	51.4144	113.103	0.454579
isotig00014	PREDICTED: Oreochromis niloticus NACHT, LRR and PYD domains-containing protein 1-like (LOC100702410), mRNA	39.4562	86.7593	0.454777
isotig00015	PREDICTED: Oreochromis niloticus NACHT, LRR and PYD domains-containing protein 1-like (LOC100702410), mRNA	39.5147	86.888	0.454777
isotig00339	No hit	53.7493	118.103	0.455104
isotig00404	PREDICTED: Oreochromis niloticus tumor necrosis factor receptor superfamily member 14-like (LOC100703705), mRNA	45.5669	99.5889	0.457551
isotig00338	No hit	55.8997	122.172	0.457551
isotig00177	PREDICTED: Oreochromis niloticus protein NLRC3-like (LOC100694557), mRNA	83.3817	181.266	0.459997
isotig00176	PREDICTED: Oreochromis niloticus protein NLRC3-like (LOC100694557), mRNA	83.3817	181.266	0.459997
isotig00012	PREDICTED: Oreochromis niloticus NACHT, LRR and PYD domains-containing protein 1-like (LOC100702410), mRNA	36.1675	78.1792	0.462623
isotig00040	PREDICTED: Oreochromis niloticus protein NLRC3-like (LOC100703657), mRNA	46.9215	101.425	0.462623
isotig00387	PREDICTED: Oreochromis niloticus major histocompatibility complex class I-related gene protein-like (LOC100702062), mRNA	46.7428	100.849	0.463493
isotig00020	PREDICTED: Oreochromis niloticus NACHT, LRR and PYD domains-containing protein 1-like (LOC100702410), mRNA	43.2549	93.1571	0.464322
isotig00019	PREDICTED: Oreochromis niloticus NACHT, LRR and PYD domains-containing protein 1-like (LOC100702410), mRNA	43.183	93.0023	0.464322
isotig00193	PREDICTED: Oreochromis niloticus protein NLRC3-like (LOC100694557), mRNA	85.5137	184.169	0.464322
isotig00195	PREDICTED: Oreochromis niloticus protein NLRC3-like (LOC100690691), mRNA	103.091	222.025	0.464322
isotig00016	PREDICTED: Oreochromis niloticus NACHT, LRR and PYD domains-containing protein 1-like (LOC100702410), mRNA	42.1083	90.2463	0.466593
isotig00190	PREDICTED: Oreochromis niloticus protein NLRC3-like (LOC100694557), mRNA	99.9853	213.667	0.467949
isotig00057	PREDICTED: Oreochromis niloticus NACHT, LRR and PYD domains-containing protein 1-like (LOC100702410), mRNA	48.2132	102.445	0.470623
isotig00052	PREDICTED: Oreochromis niloticus NACHT, LRR and PYD domains-containing protein 1-like (LOC100702410), mRNA	46.3716	98.5322	0.470623
isotig00058	PREDICTED: Oreochromis niloticus NACHT, LRR and PYD domains-containing protein 12-like (LOC100703399), mRNA	48.1051	102.216	0.470623
isotig00171	PREDICTED: Oreochromis niloticus protein NLRC3-like (LOC100703657), mRNA	80.3674	170.67	0.470892
isotig00174	PREDICTED: Oreochromis niloticus protein NLRC3-like (LOC100703657), mRNA	84.2209	178.854	0.470892
isotig05125	PREDICTED: Oreochromis niloticus 60S ribosomal protein L23a-like (LOC100705596), mRNA	107.16	226.613	0.472875
isotig05126	PREDICTED: Oreochromis niloticus 60S ribosomal protein L23a-like (LOC100705596), mRNA	113.392	239.793	0.472875
isotig00402	PREDICTED: Oreochromis niloticus tumor necrosis factor receptor superfamily member 14-like (LOC100703705), mRNA	45.2314	95.387	0.474189
isotig00021	PREDICTED: Oreochromis niloticus NACHT, LRR and PYD domains-containing protein 1-like (LOC100702410), mRNA	40.6413	85.707	0.474189
isotig00187	PREDICTED: Oreochromis niloticus protein NLRC3-like (LOC100694557), mRNA	77.0118	161.813	0.47593
isotig00227	No hit	49.8474	104.405	0.477444
isotig00189	PREDICTED: Oreochromis niloticus protein NLRC3-like (LOC100690691), mRNA	102.149	213.545	0.478348
contig00479	No hit	276.115	575.754	0.479572
isotig06441	PREDICTED: Oreochromis niloticus phosphoglycerate kinase 1-like (LOC100701118), mRNA	54.8716	113.477	0.483548
isotig00028	PREDICTED: Oreochromis niloticus NACHT, LRR and PYD domains-containing protein 1-like (LOC100702410), mRNA	45.1939	92.8641	0.486667
isotig00030	PREDICTED: Oreochromis niloticus NACHT, LRR and PYD domains-containing protein 1-like (LOC100702410), mRNA	45.2747	93.03	0.486667
isotig00031	PREDICTED: Oreochromis niloticus protein NLRC3-like (LOC100703657), mRNA	45.7009	93.8471	0.486972
isotig00025	PREDICTED: Oreochromis niloticus NACHT, LRR and PYD domains-containing protein 1-like (LOC100702410), mRNA	44.4	91.1756	0.486972
isotig00029	PREDICTED: Oreochromis niloticus NACHT, LRR and PYD domains-containing protein 1-like (LOC100702410), mRNA	45.7813	94.0123	0.486972
isotig00213	No hit	56.5507	115.87	0.488054
isotig00182	PREDICTED: Oreochromis niloticus protein NLRC3-like (LOC100703657), mRNA	89.9435	183.949	0.488959
isotig00186	PREDICTED: Oreochromis niloticus protein NLRC3-like (LOC100703657), mRNA	95.0114	194.313	0.488959
isotig01989	PREDICTED: Oreochromis niloticus 60S ribosomal protein L36a-like (LOC100690460), mRNA	74.0824	148.418	0.499146
isotig00343	No hit	70.4185	141.078	0.499146
isotig00169	PREDICTED: Oreochromis niloticus NACHT, LRR and PYD domains-containing protein 1-like (LOC100707312), mRNA	81.4665	163.212	0.499146
isotig00170	PREDICTED: Oreochromis niloticus NACHT, LRR and PYD domains-containing protein 1-like (LOC100707312), mRNA	81.4665	163.212	0.499146
isotig00212	No hit	55.5373	111.265	0.499146
isotig32806	No hit	55.7061	111.603	0.499146
isotig01939	PREDICTED: Oreochromis niloticus eukaryotic translation initiation factor 4E-binding protein 3-like (LOC100703341), mRNA	56.0665	112.325	0.499146
isotig32866	No hit	54.1587	108.503	0.499146
isotig33138	No hit	88.6233	177.55	0.499146
isotig32824	PREDICTED: Canis lupus familiaris uncharacterized LOC100682899 (LOC100682899), miscRNA	51.9923	104.163	0.499146
isotig00063	PREDICTED: Oreochromis niloticus protein NLRC3-like (LOC100694557), mRNA	56.8107	113.816	0.499146
isotig00229	No hit	70.7996	141.842	0.499146
isotig00172	PREDICTED: Oreochromis niloticus NACHT, LRR and PYD domains-containing protein 1-like (LOC100707312), mRNA	85.2692	170.83	0.499146
isotig16268	PREDICTED: Oreochromis niloticus anterior gradient protein 2 homolog (LOC100692949), mRNA	69.7215	139.682	0.499146
isotig28909	No hit	62.0363	124.285	0.499146
isotig33066	No hit	76.4593	153.18	0.499146
isotig00173	PREDICTED: Oreochromis niloticus NACHT, LRR and PYD domains-containing protein 1-like (LOC100707312), mRNA	85.2692	170.83	0.499146
isotig33027	PREDICTED: Equus caballus hypothetical protein LOC100147469 (LOC100147469), mRNA	72.2116	144.67	0.499146
isotig32303	No hit	60.9285	122.066	0.499146
isotig05596	PREDICTED: Oreochromis niloticus solute carrier family 15 member 1-like (LOC100706083), mRNA	1243.85	2428.76	0.512135
isotig01395	PREDICTED: Anolis carolinensis alkaline phosphatase, tissue-nonspecific isozyme-like (LOC100566385), mRNA	186.933	363.271	0.514584
isotig01393	PREDICTED: Anolis carolinensis alkaline phosphatase, tissue-nonspecific isozyme-like (LOC100566385), mRNA	159.095	309.173	0.514584
isotig27625	Cricetulus griseus 18S ribosomal RNA (Rn18s), ribosomal RNA	499.317	968.585	0.515511
isotig00489	No hit	545.997	1047.32	0.52133
isotig20619	No hit	122.587	58.4745	2.09641
isotig06069	PREDICTED: Oreochromis niloticus desmin-like, transcript variant 1 (LOC100695133), mRNA	128.1	61.1044	2.09641
isotig04133	PREDICTED: Oreochromis niloticus nicotinamide riboside kinase 2-like (LOC100693649), mRNA	131.247	62.2761	2.10751
isotig04134	PREDICTED: Oreochromis niloticus nicotinamide riboside kinase 2-like (LOC100693649), mRNA	137.202	65.1016	2.10751
isotig01047	No hit	142.93	66.0806	2.16297
isotig01045	No hit	175.806	80.8357	2.17485
isotig08183	PREDICTED: Danio rerio hypothetical protein LOC100535443 (LOC100535443), mRNA	383.55	174.174	2.20211
isotig14082	PREDICTED: Oreochromis niloticus transcription factor BTF3-like (LOC100690582), mRNA	271.645	122.888	2.2105
isotig29793	PREDICTED: Xenopus (Silurana) tropicalis hypothetical LOC100491876, transcript variant 2 (LOC100491876), partial miscRNA	184.71	82.2336	2.24616
isotig27658	PREDICTED: Oreochromis niloticus 40S ribosomal protein S19-like (LOC100689943), mRNA	213.993	95.2707	2.24616
isotig24626	PREDICTED: Xenopus (Silurana) tropicalis hypothetical LOC100491480, transcript variant 2 (LOC100491480), partial miscRNA	120.808	53.7845	2.24616
isotig28184	No hit	73.7286	32.8243	2.24616
isotig08308	PREDICTED: Oreochromis niloticus alcohol dehydrogenase 1-like (LOC100702802), mRNA	296.752	130.377	2.27611
isotig07782	PREDICTED: Oreochromis niloticus phosphoethanolamine N-methyltransferase 3-like (LOC100710232), mRNA	77.0733	33.7772	2.28181
isotig01891	PREDICTED: Oreochromis niloticus h-2 class II histocompatibility antigen, I-A beta chain-like (LOC100701969), mRNA	77.8531	33.9071	2.29607
isotig01890	PREDICTED: Oreochromis niloticus h-2 class II histocompatibility antigen, I-A beta chain-like (LOC100701969), mRNA	78.3976	34.1442	2.29607
isotig28064	PREDICTED: Oreochromis niloticus 40S ribosomal protein S27-like (LOC100696027), mRNA	186.847	81.377	2.29607
isotig04570	No hit	449.737	194.537	2.31183
isotig26255	PREDICTED: Danio rerio hypothetical LOC100537045 (LOC100537045), miscRNA	101.284	43.4816	2.32935
isotig00286	PREDICTED: Oreochromis niloticus solute carrier family 23 member 2-like (LOC100699458), mRNA	93.6651	39.5054	2.37094
isotig00285	PREDICTED: Oreochromis niloticus solute carrier family 23 member 2-like (LOC100699458), mRNA	93.3112	39.3561	2.37094
isotig02660	No hit	73.6472	31.0624	2.37094
isotig18132	PREDICTED: Oreochromis niloticus uncharacterized protein LOC389493-like (LOC100705975), mRNA	101.353	42.748	2.37094
isotig00838	PREDICTED: Oreochromis niloticus annexin A2-B-like (LOC100693483), mRNA	187.394	78.3505	2.39174
isotig06789	No hit	113.253	46.9436	2.41254
isotig08179	PREDICTED: Oreochromis niloticus glucosamine-6-phosphate isomerase 1-like (LOC100694059), mRNA	125.129	51.1604	2.44582
isotig03766	Oryzias latipes cytochrome P450 3A40 (cyp3a40), mRNA	148.996	59.7002	2.49573
isotig31632	No hit	99.9853	40.0625	2.49573
isotig10638	No hit	118.062	47.3057	2.49573
isotig11020	PREDICTED: Oreochromis niloticus ornithine decarboxylase antizyme 1-like (LOC100707738), mRNA	86.9631	34.8448	2.49573
isotig28796	No hit	87.4311	35.0323	2.49573
isotig28697	PREDICTED: Oreochromis niloticus 60S ribosomal protein L30-like (LOC100710306), mRNA	86.4618	34.6439	2.49573
isotig08435	PREDICTED: Oreochromis niloticus eukaryotic translation initiation factor 3 subunit E-A-like (LOC100691937), mRNA	119.614	47.9276	2.49573
isotig00594	No hit	126.884	49.9327	2.54111
isotig12504	PREDICTED: Macaca mulatta peroxiredoxin 6 (PRDX6), mRNA	179.913	70.5213	2.55119
isotig00596	No hit	170.184	66.7075	2.55119
isotig12035	No hit	117.021	45.3758	2.57892
isotig00595	No hit	139.44	53.911	2.58648
isotig02033	No hit	140.813	54.2514	2.59556
isotig00837	PREDICTED: Oreochromis niloticus annexin A2-B-like (LOC100693483), mRNA	137.129	52.6074	2.60665
isotig00597	No hit	197.706	75.8466	2.60665
isotig03515	PREDICTED: Oreochromis niloticus serum amyloid P-component-like (LOC100701841), mRNA	698.769	264.322	2.64363
isotig03516	PREDICTED: Oreochromis niloticus serum amyloid P-component-like (LOC100701841), mRNA	770.19	291.339	2.64363
isotig07965	PREDICTED: Oreochromis niloticus gap junction Cx32.2 protein-like (LOC100699698), mRNA	131.302	49.6327	2.64547
isotig00412	No hit	108.695	40.8303	2.66211
isotig03676	No hit	66.7996	25.0927	2.66211
isotig22583	PREDICTED: Oreochromis niloticus 40S ribosomal protein S15a-like (LOC100698782), mRNA	99.8253	37.4985	2.66211
isotig02231	PREDICTED: Oreochromis niloticus tropomyosin alpha-4 chain-like, transcript variant 2 (LOC100710292), mRNA	129.808	48.5445	2.674
isotig02232	PREDICTED: Oreochromis niloticus tropomyosin alpha-4 chain-like, transcript variant 4 (LOC100710292), mRNA	129.808	48.5445	2.674
isotig00287	PREDICTED: Oreochromis niloticus solute carrier family 23 member 2-like (LOC100699458), mRNA	86.7968	32.202	2.69539
isotig03310	PREDICTED: Oreochromis niloticus sodium-dependent phosphate transport protein 2B-like (LOC100698288), mRNA	109.9	40.7735	2.69539
isotig04299	PREDICTED: Oreochromis niloticus angiopoietin-related protein 5-like (LOC100705391), mRNA	73.165	27.1445	2.69539
isotig02004	No hit	77.4254	28.2029	2.7453
isotig02003	No hit	70.2024	25.5718	2.7453
isotig02623	PREDICTED: Oreochromis niloticus aldehyde dehydrogenase family 1 member L1-like (LOC100704523), mRNA	177.3	63.5138	2.79152
isotig02133	PREDICTED: Oreochromis niloticus complement C3-like (LOC100691379), mRNA	66.9703	23.9589	2.79522
isotig02134	PREDICTED: Oreochromis niloticus complement C3-like (LOC100691379), mRNA	66.9703	23.9589	2.79522
isotig05604	PREDICTED: Oreochromis niloticus proline-rich protein 5-like (LOC100689746), mRNA	70.158	24.9374	2.81337
isotig06493	PREDICTED: Oreochromis niloticus solute carrier family 25 member 42-like (LOC100693853), mRNA	61.0407	21.5806	2.82849
isotig00930	PREDICTED: Oreochromis niloticus mamu class II histocompatibility antigen, DR alpha chain-like (LOC100701693), mRNA	64.7366	22.8873	2.82849
isotig00931	PREDICTED: Oreochromis niloticus mamu class II histocompatibility antigen, DR alpha chain-like (LOC100701693), mRNA	64.7366	22.8873	2.82849
isotig10421	PREDICTED: Oreochromis niloticus actin-related protein 2/3 complex subunit 2-like (LOC100699436), mRNA	56.2258	19.8784	2.82849
isotig13564	PREDICTED: Oreochromis niloticus guanine nucleotide-binding protein G(I)/G(S)/G(O) subunit gamma-5-like (LOC100701095), mRNA	72.133	25.5023	2.82849
isotig14114	No hit	74.6512	26.3926	2.82849
isotig13487	PREDICTED: Oreochromis niloticus NCC receptor 1 like protein (LOC100534473), mRNA	71.4335	25.2549	2.82849
isotig07887	No hit	1998.58	699.965	2.85525
isotig01889	PREDICTED: Oreochromis niloticus h-2 class II histocompatibility antigen, I-A beta chain-like (LOC100701969), mRNA	77.1168	26.8691	2.87009
isotig00590	PREDICTED: Oreochromis niloticus hypothetical protein LOC10070No hit236 (LOC10070No hit236), mRNA	127.88	44.5562	2.87009
isotig01046	No hit	212.528	74.0492	2.87009
isotig00591	PREDICTED: Oreochromis niloticus ICOS ligand-like (LOC100704735), mRNA	127.88	44.5562	2.87009
isotig26239	PREDICTED: Oreochromis niloticus 60S ribosomal protein L28-like, transcript variant 1 (LOC100704095), mRNA	168.584	58.7383	2.87009
isotig01848	PREDICTED: Macaca mulatta NADH-ubiquinone oxidoreductase chain 1-like (LOC712403), mRNA	1415.35	489.95	2.88876
isotig01849	PREDICTED: Macaca mulatta NADH-ubiquinone oxidoreductase chain 1-like (LOC712403), mRNA	1413.25	489.225	2.88876
isotig04563	PREDICTED: Oreochromis niloticus apolipoprotein A-IV-like (LOC100711763), mRNA	113.31	39.1393	2.89505
isotig00593	PREDICTED: Oreochromis niloticus ICOS ligand-like (LOC100704735), mRNA	138.068	47.4185	2.91169
isotig00592	PREDICTED: Oreochromis niloticus hypothetical protein LOC10070No hit236 (LOC10070No hit236), mRNA	138.068	47.4185	2.91169
isotig01044	No hit	205.387	70.539	2.91169
isotig05769	PREDICTED: Oreochromis niloticus solute carrier family 15 member 2-like (LOC100693193), mRNA	61.3158	20.9092	2.93248
isotig03765	Oryzias latipes cytochrome P450 3A40 (cyp3a40), mRNA	104.668	35.6925	2.93248
isotig17965	PREDICTED: Ailuropoda melanoleuca hypothetical protein LOC100471656 (LOC100471656), mRNA	95.7567	31.9735	2.99488
isotig07646	PREDICTED: Oreochromis niloticus enoyl-CoA delta isomerase 2, mitochondrial-like (LOC100689802), mRNA	56.6846	18.9272	2.99488
isotig09962	PREDICTED: Oreochromis niloticus translocon-associated protein subunit beta-like (LOC100692403), mRNA	57.0648	19.0541	2.99488
isotig30921	Trichinella spiralis conserved hypothetical protein (Tsp_15351) mRNA, complete cds	84.4641	28.2029	2.99488
isotig21819	PREDICTED: Xenopus (Silurana) tropicalis hypothetical LOC100491480, transcript variant 2 (LOC100491480), partial miscRNA	148.079	49.4443	2.99488
isotig03679	No hit	92.7208	30.9598	2.99488
isotig03680	No hit	110.274	36.821	2.99488
isotig06106	PREDICTED: Oreochromis niloticus aspartate aminotransferase, mitochondrial-like (LOC100706906), mRNA	65.1974	21.7697	2.99488
isotig29396	PREDICTED: Xenopus (Silurana) tropicalis hypothetical LOC100487653 (LOC100487653), partial miscRNA	56.7878	18.9616	2.99488
isotig02624	PREDICTED: Oreochromis niloticus aldehyde dehydrogenase family 1 member L1-like (LOC100704523), mRNA	178.673	58.0473	3.07807
isotig03670	Homo sapiens RNA, 28S ribosomal 1 (RN28S1), ribosomal RNA	64.1464	20.2914	3.16126
isotig08461	PREDICTED: Oreochromis niloticus glyceraldehyde 3-phosphate dehydrogenase, testis-specific-like (LOC100691260), mRNA	50.6073	16.0086	3.16126
isotig10578	PREDICTED: Oreochromis niloticus cellular nucleic acid-binding protein-like, transcript variant 1 (LOC100706170), mRNA	63.8699	20.204	3.16126
contig00789	No hit	137.457	43.4816	3.16126
isotig03663	PREDICTED: Oreochromis niloticus SH3 domain-binding protein 5-like (LOC100707553), mRNA	49.4079	15.2284	3.24445
isotig10302	No hit	65.5366	19.6946	3.32764
isotig02173	PREDICTED: Oreochromis niloticus myelin protein zero-like protein 2-like (LOC100711693), mRNA	51.1736	15.3783	3.32764
isotig02174	PREDICTED: Oreochromis niloticus myelin protein zero-like protein 2-like (LOC100711693), mRNA	51.6651	15.5261	3.32764
isotig03669	Homo sapiens RNA, 28S ribosomal 1 (RN28S1), ribosomal RNA	47.612	14.308	3.32764
isotig06692	No hit	51.3333	15.2359	3.36924
isotig12658	No hit	55.3671	15.8462	3.49402
isotig19227	Cricetulus griseus 18S ribosomal RNA (Rn18s), ribosomal RNA	77.8773	22.2887	3.49402
isotig30662	No hit	89.495	25.6138	3.49402
isotig30733	No hit	636.906	182.285	3.49402
isotig07787	PREDICTED: Oreochromis niloticus brain protein 44-like (LOC100707921), mRNA	50.6419	14.4939	3.49402
isotig24871	PREDICTED: Xenopus (Silurana) tropicalis hypothetical LOC100491480, transcript variant 2 (LOC100491480), partial miscRNA	95.2739	27.2677	3.49402
isotig16114	PREDICTED: Canis lupus familiaris uncharacterized LOC100682899 (LOC100682899), miscRNA	108.592	29.6666	3.6604
isotig07663	PREDICTED: Oreochromis niloticus aspartoacylase-like (LOC100706566), mRNA	52.0554	14.2212	3.6604
contig00363	PREDICTED: Oreochromis niloticus protein NLRC3-like (LOC100710727), partial mRNA	87.6932	23.4249	3.7436
isotig04206	PREDICTED: Oreochromis niloticus microsomal glutathione S-transferase 3-like (LOC100690646), mRNA	82.0356	21.9136	3.7436
isotig12064	PREDICTED: Oreochromis niloticus fucolectin-1-like (LOC100692815), mRNA	56.7327	15.1546	3.7436
isotig10519	PREDICTED: Oreochromis niloticus sulfotransferase family cytosolic 2B member 1-like (LOC100689712), mRNA	80.1939	20.0828	3.99317
isotig02670	Danio rerio ba1 globin (ba1), mRNA	72.7731	18.2244	3.99317
isotig31239	No hit	130.525	32.687	3.99317
isotig13916	PREDICTED: Oreochromis niloticus probable ribosome biogenesis protein RLP24-like (LOC100693690), mRNA	69.4775	17.3991	3.99317
contig00360	PREDICTED: Oreochromis niloticus protein NLRC3-like (LOC100694388), mRNA	60.8098	15.2284	3.99317
isotig22391	No hit	49.5952	12.42	3.99317
isotig27304	PREDICTED: Danio rerio hypothetical LOC100537045 (LOC100537045), miscRNA	61.4083	15.3783	3.99317
isotig04347	No hit	50.6419	12.6821	3.99317
isotig02002	No hit	45.0801	11.2893	3.99317
isotig23176	PREDICTED: Oreochromis niloticus protein LSM12 homolog A-like (LOC100708821), mRNA	50.6419	12.6821	3.99317
isotig01062	No hit	43.691	10.9414	3.99317
isotig03106	No hit	100.989	24.7744	4.07636
isotig03105	PREDICTED: Oreochromis niloticus K(lysine) acetyltransferase 6B (KAT6B), mRNA	95.5359	23.4366	4.07636
isotig00411	PREDICTED: Monodelphis domestica neuroblast differentiation-associated protein AHNAK-like (LOC100No hit11787), mRNA	86.577	20.814	4.15955
isotig06779	PREDICTED: Oreochromis niloticus ADP-ribosylation factor 5-like (LOC10070No hit167), mRNA	48.7185	11.7124	4.15955
isotig12721	PREDICTED: Oreochromis niloticus glutathione peroxidase (LOC100534483), mRNA	67.5742	15.927	4.24274
isotig23655	PREDICTED: Oreochromis niloticus 60S ribosomal protein L18a-like (LOC100706131), mRNA	110.3	25.9973	4.24274
isotig08491	PREDICTED: Oreochromis niloticus exosome complex component CSL4-like (LOC100705627), mRNA	45.4978	10.7237	4.24274
isotig04171	No hit	75.4867	17.2836	4.36753
isotig15210	No hit	42.4363	9.44643	4.49231
isotig04644	PREDICTED: Oreochromis niloticus multivesicular body subunit 12B-like (LOC100694595), mRNA	42.5908	9.48082	4.49231
isotig04921	PREDICTED: Oreochromis niloticus phosphoinositide-3-kinase, class 2, beta polypeptide (PIK3C2B), mRNA	48.0093	10.687	4.49231
isotig04922	PREDICTED: Oreochromis niloticus phosphoinositide-3-kinase, class 2, beta polypeptide (PIK3C2B), mRNA	48.8786	10.8805	4.49231
isotig15904	No hit	43.9234	9.77747	4.49231
isotig18779	No hit	49.4293	11.0031	4.49231
isotig07571	PREDICTED: Oreochromis niloticus arrestin red cell isoform 3-like (LOC100697215), mRNA	44.3382	9.35032	4.74189
isotig14703	PREDICTED: Oreochromis niloticus uncharacterized protein LOC389493-like (LOC100692788), mRNA	132.416	27.4433	4.82508
isotig00360	No hit	47.9634	9.6091	4.99146
isotig09101	No hit	86.8469	17.3991	4.99146
isotig00859	No hit	54.3096	10.8805	4.99146
isotig00860	No hit	68.5312	13.7297	4.99146
isotig10106	PREDICTED: Oreochromis niloticus lethal(3)malignant brain tumor-like protein 1-like (LOC100706058), mRNA	128.694	25.7828	4.99146
isotig00308	No hit	52.6949	10.557	4.99146
isotig09859	No hit	62.7422	12.5699	4.99146
isotig00975	PREDICTED: Oreochromis niloticus phospholipase B1, membrane-associated-like (LOC100692607), mRNA	64.42	12.0994	5.32422
isotig00858	No hit	48.0871	8.75807	5.49061
isotig30594	PREDICTED: Oreochromis niloticus phosducin-like protein-like (LOC100704540), mRNA	135.74	24.7221	5.49061
isotig09920	PREDICTED: Oreochromis niloticus aquaporin-1-like (LOC100692669), mRNA	104.111	18.9616	5.49061
isotig04420	Cricetulus griseus 28S ribosomal RNA (Rn28s1), ribosomal RNA	52.3732	9.5387	5.49061
isotig11983	No hit	41.2439	7.51173	5.49061
isotig18198	Cricetulus griseus 28S ribosomal RNA (Rn28s1), ribosomal RNA	59.1637	10.7754	5.49061
isotig12235	No hit	42.0939	7.66653	5.49061
isotig10476	PREDICTED: Oreochromis niloticus microfibrillar-associated protein 1-like (LOC100706965), mRNA	77.0505	13.423	5.74018
isotig11485	PREDICTED: Mus musculus hypothetical LOC100503946, transcript variant 2 (LOC100503946), partial miscRNA	511.755	86.6417	5.90656
isotig12872	PREDICTED: Oreochromis niloticus AP-1 complex subunit sigma-3-like (LOC100701959), mRNA	48.2901	8.06212	5.98975
isotig00288	PREDICTED: Oreochromis niloticus solute carrier family 23 member 2-like (LOC100699458), mRNA	44.2279	7.38393	5.98975
isotig02063	Xenopus (Silurana) tropicalis solute carrier family 41, member 2 (slc41a2), mRNA	41.8918	6.99391	5.98975
isotig00974	PREDICTED: Oreochromis niloticus phospholipase B1, membrane-associated-like (LOC100692607), mRNA	62.5995	10.4511	5.98975
isotig10225	Drosophila erecta GG17256 (Dere\GG17256), mRNA	38.9618	6.50474	5.98975
isotig21472	PREDICTED: Oreochromis niloticus hypothetical protein LOC100690507 (LOC100690507), mRNA	72.3232	12.0745	5.98975
isotig28607	PREDICTED: Danio rerio hypothetical LOC100537045 (LOC100537045), miscRNA	102.842	17.1697	5.98975
isotig00289	PREDICTED: Oreochromis niloticus solute carrier family 23 member 2-like (LOC100699458), mRNA	51.4776	8.59427	5.98975
isotig09814	No hit	74.989	12.5195	5.98975
isotig03831	PREDICTED: Oreochromis niloticus RNA-binding protein with multiple splicing-like (LOC10070No hitNo hit29), mRNA	55.7061	8.92822	6.23933
isotig04205	PREDICTED: Oreochromis niloticus cytochrome c oxidase subunit 5A, mitochondrial-like, transcript variant 1 (LOC100707142), mRNA	70.6516	10.8881	6.4889
isotig00973	PREDICTED: Oreochromis niloticus phospholipase B1, membrane-associated-like (LOC100692607), mRNA	64.6382	9.96136	6.4889
isotig10608	No hit	43.7759	6.74628	6.4889
isotig03530	PREDICTED: Oreochromis niloticus annexin A4-like (LOC100701274), mRNA	40.1366	6.18543	6.4889
isotig19226	PREDICTED: Oreochromis niloticus guanine nucleotide-binding protein-like 1-like (LOC100693093), mRNA	72.5215	11.1762	6.4889
isotig03832	PREDICTED: Oreochromis niloticus RNA-binding protein with multiple splicing-like (LOC10070No hitNo hit29), mRNA	69.2206	9.2452	7.48719
isotig10388	PREDICTED: Oreochromis niloticus coatomer subunit epsilon-like, transcript variant 1 (LOC100711541), mRNA	49.611	6.62612	7.48719
isotig00515	PREDICTED: Oreochromis niloticus CD276 antigen-like (LOC100712061), mRNA	41.7497	5.57616	7.48719
isotig07999	No hit	40.0455	5.01425	7.98634
isotig01040	PREDICTED: Oreochromis niloticus ectonucleotide pyrophosphatase/phosphodiesterase family member 7-like (LOC100703793), mRNA	39.2395	4.91333	7.98634
isotig00514	PREDICTED: Oreochromis niloticus CD276 antigen-like (LOC100712061), mRNA	41.5352	4.89486	8.48548
isotig01469	No hit	39.5527	4.66121	8.48548
isotig01470	No hit	43.1016	5.07945	8.48548
isotig09191	PREDICTED: Oreochromis niloticus protein FAM53C-like (LOC100691298), mRNA	49.6928	5.85622	8.48548
isotig07553	PREDICTED: Oreochromis niloticus heterogeneous nuclear ribonucleoprotein G-like 1-like (LOC100697249), mRNA	39.5291	4.65843	8.48548
isotig01168	PREDICTED: Oreochromis niloticus heterogeneous nuclear ribonucleoprotein H-like (LOC100694714), mRNA	40.7606	4.5367	8.98463
isotig07450	PREDICTED: Oreochromis niloticus hepatocyte nuclear factor 4-alpha-like (LOC100706245), mRNA	43.1001	4.54462	9.48377
isotig08575	PREDICTED: Oreochromis niloticus hypothetical protein LOC100701997 (LOC100701997), mRNA	51.4508	5.42514	9.48377
isotig08449	PREDICTED: Oreochromis niloticus electron transfer flavoprotein subunit alpha, mitochondrial-like (LOC100710740), mRNA	53.1982	5.32892	9.98292
isotig06710	PREDICTED: Oreochromis niloticus transmembrane emp24 domain-containing protein 2-like (LOC10070No hitNo hit43), mRNA	40.0626	3.82201	10.4821
isotig01911	PREDICTED: Oreochromis niloticus mamu class II histocompatibility antigen, DR alpha chain-like (LOC100701693), mRNA	53.4168	0	#DIV/0!
isotig03120	No hit	61.8957	0	#DIV/0!
isotig03445	PREDICTED: Oreochromis niloticus protein FAM102B-like (LOC100693659), mRNA	54.0934	0	#DIV/0!
isotig04891	No hit	65.6153	0	#DIV/0!
isotig05414	No hit	19.0216	0	#DIV/0!
isotig09202	No hit	99.6846	0	#DIV/0!
isotig14124	No hit	61.4774	0	#DIV/0!
isotig18139	No hit	58.9199	0	#DIV/0!
isotig21739	PREDICTED: Oreochromis niloticus serine/threonine-protein kinase Nek4-like (LOC100697929), mRNA	54.5798	0	#DIV/0!
isotig22520	No hit	56.696	0	#DIV/0!
isotig22614	PREDICTED: Oreochromis niloticus protein NLRC3-like (LOC100694557), mRNA	56.2417	0	#DIV/0!
isotig27182	No hit	60.8098	0	#DIV/0!
isotig29445	No hit	85.8064	0	#DIV/0!
isotig29654	No hit	89.2998	0	#DIV/0!
isotig29750	No hit	100.76	0	#DIV/0!
isotig30966	PREDICTED: Oreochromis niloticus nucleoside diphosphate kinase A2-like (LOC100696772), mRNA	99.9853	0	#DIV/0!
isotig31089	No hit	106.21	0	#DIV/0!
isotig31274	PREDICTED: Oreochromis niloticus hypothetical protein LOC100702864 (LOC100702864), mRNA	16.523	0	#DIV/0!
isotig31291	PREDICTED: Oreochromis niloticus myeloid/lymphoid or mixed-lineage leukemia 3 (MLL3), mRNA	16.6642	0	#DIV/0!
isotig31301	No hit	16.8079	0	#DIV/0!
isotig31351	No hit	17.2541	0	#DIV/0!
isotig31415	PREDICTED: Oreochromis niloticus kazrin-like (LOC100696443), mRNA	17.6445	0	#DIV/0!
isotig31425	No hit	17.7247	0	#DIV/0!
isotig31442	PREDICTED: Oreochromis niloticus ubiquitin specific peptidase 36 (USP36), mRNA	17.9697	0	#DIV/0!
isotig31456	No hit	17.9697	0	#DIV/0!
isotig31477	No hit	18.3072	0	#DIV/0!
isotig31493	No hit	18.3072	0	#DIV/0!
isotig31505	No hit	18.4807	0	#DIV/0!
isotig31519	No hit	18.7472	0	#DIV/0!
isotig31562	No hit	19.1148	0	#DIV/0!
isotig31587	No hit	19.4971	0	#DIV/0!
isotig31597	No hit	20.6319	0	#DIV/0!
isotig31665	PREDICTED: Oreochromis niloticus leucine-rich repeat protein 1-like (LOC100690758), mRNA	20.3095	0	#DIV/0!
isotig31715	No hit	20.8525	0	#DIV/0!
isotig31734	No hit	20.9647	0	#DIV/0!
isotig31760	No hit	21.3083	0	#DIV/0!
isotig31781	No hit	22.1558	0	#DIV/0!
isotig31808	No hit	21.9069	0	#DIV/0!
isotig31838	PREDICTED: Oreochromis niloticus serine/threonine-protein kinase tousled-like 2-like, transcript variant 2 (LOC100711184), mRNA	22.4105	0	#DIV/0!
isotig31863	No hit	22.6711	0	#DIV/0!
isotig31913	No hit	23.4905	0	#DIV/0!
isotig31932	PREDICTED: Oreochromis niloticus protein phosphatase 1 regulatory subunit 7-like (LOC100706436), mRNA	23.9229	0	#DIV/0!
isotig31951	No hit	24.3714	0	#DIV/0!
isotig31963	Takifugu rubripes met proto-oncogene (met), mRNA	24.22	0	#DIV/0!
isotig31983	No hit	24.5247	0	#DIV/0!
isotig32061	No hit	25.6541	0	#DIV/0!
isotig32095	PREDICTED: Oreochromis niloticus transcription elongation regulator 1-like (LOC100697692), mRNA	26.1706	0	#DIV/0!
isotig32119	PREDICTED: Oreochromis niloticus filamin-C-like (LOC100703257), mRNA	26.7084	0	#DIV/0!
isotig32131	PREDICTED: Xenopus (Silurana) tropicalis hypothetical LOC100490353 (LOC100490353), partial miscRNA	26.8926	0	#DIV/0!
isotig32156	No hit	28.463	0	#DIV/0!
isotig32166	PREDICTED: Oreochromis niloticus probable exonuclease mut-7 homolog (LOC100707349), mRNA	27.6555	0	#DIV/0!
isotig32175	PREDICTED: Oreochromis niloticus transducin-like enhancer of split 3 (E(sp1) homolog, Drosophila), transcript variant 6 (TLE3), mRNA	27.853	0	#DIV/0!
isotig32211	No hit	28.6723	0	#DIV/0!
isotig32232	No hit	29.1002	0	#DIV/0!
isotig32251	No hit	29.7666	0	#DIV/0!
isotig32262	No hit	29.7666	0	#DIV/0!
isotig32297	Oncorhynchus mykiss Vacuolar ATP synthase 16 kDa proteolipid subunit (vatl), mRNA	30.7041	0	#DIV/0!
isotig32311	PREDICTED: Oreochromis niloticus UPFNo hit472 protein C16orf72 homolog (LOC100710085), mRNA	30.7041	0	#DIV/0!
isotig32330	No hit	31.447	0	#DIV/0!
isotig32348	No hit	31.9625	0	#DIV/0!
isotig32442	No hit	34.8163	0	#DIV/0!
isotig32465	No hit	35.7746	0	#DIV/0!
isotig32476	RecName: Full=Uncharacterized protein KIAANo hit513	36.4432	0	#DIV/0!
isotig32492	No hit	37.1374	0	#DIV/0!
isotig32506	No hit	37.8585	0	#DIV/0!
isotig32547	No hit	38.6082	0	#DIV/0!
isotig32563	RecName: Full=Cationic trypsin; Flags: Precursor	39.3881	0	#DIV/0!
isotig32604	No hit	41.0466	0	#DIV/0!
isotig32629	No hit	42.3851	0	#DIV/0!
isotig32643	No hit	43.327	0	#DIV/0!
isotig32660	PREDICTED: Danio rerio Smith-Magenis syndrome chromosome region, candidate 8a (smcr8a), mRNA	43.8138	0	#DIV/0!
isotig32679	RecName: Full=BTB/POZ domain-containing protein KCTD9	44.3117	0	#DIV/0!
isotig32691	No hit	44.821	0	#DIV/0!
isotig32729	No hit	48.7428	0	#DIV/0!
isotig32758	No hit	52.6949	0	#DIV/0!
isotig32770	No hit	49.3598	0	#DIV/0!
isotig32830	No hit	53.4168	0	#DIV/0!
isotig32902	RecName: Full=Aminopeptidase N; Short=AP-N; Short=bAPN; AltName: Full=Alanyl aminopeptidase; AltName: Full=Aminopeptidase M; Short=AP-M; AltName: Full=Microsomal aminopeptidase; AltName: CD_antigen=CD13	57.3445	0	#DIV/0!
isotig32921	No hit	59.0822	0	#DIV/0!
isotig32946	No hit	60.9285	0	#DIV/0!
isotig33020	No hit	68.411	0	#DIV/0!
isotig33034	No hit	69.6326	0	#DIV/0!
isotig33053	No hit	70.8987	0	#DIV/0!
isotig33065	PREDICTED: Oreochromis niloticus diamine acetyltransferase 1-like (LOC100709878), mRNA	72.2116	0	#DIV/0!
isotig33078	No hit	73.5741	0	#DIV/0!
isotig33093	No hit	76.4593	0	#DIV/0!
isotig33130	No hit	92.8435	0	#DIV/0!
isotig33148	No hit	92.8435	0	#DIV/0!
isotig01621	PREDICTED: Oreochromis niloticus plectin-like (LOC100704602), mRNA	70.0496	0	#DIV/0!
isotig03446	PREDICTED: Oreochromis niloticus protein FAM102B-like (LOC100693659), mRNA	62.5995	0	#DIV/0!
isotig04892	No hit	84.117	0	#DIV/0!
isotig08777	PREDICTED: Oreochromis niloticus uveal autoantigen with coiled-coil domains and ankyrin repeats (UACA), mRNA	41.7796	0	#DIV/0!
isotig18147	PREDICTED: Oreochromis niloticus cytochrome c oxidase subunit 4 isoform 1, mitochondrial-like (LOC100703964), mRNA	64.2763	0	#DIV/0!
isotig22542	No hit	87.3471	0	#DIV/0!
isotig23428	No hit	64.241	0	#DIV/0!
isotig23540	PREDICTED: Oreochromis niloticus 39S ribosomal protein L35, mitochondrial-like (LOC100705882), mRNA	58.2971	0	#DIV/0!
isotig26870	No hit	111.838	0	#DIV/0!
isotig27900	PREDICTED: Oreochromis niloticus UPFNo hit183 protein C16orf70-like (LOC100706387), mRNA	72.0633	0	#DIV/0!
isotig31137	No hit	108.317	0	#DIV/0!
isotig31213	PREDICTED: Oreochromis niloticus bromodomain-containing protein 1-like (LOC100703529), mRNA	16.2476	0	#DIV/0!
isotig31269	No hit	16.523	0	#DIV/0!
isotig31292	No hit	16.6642	0	#DIV/0!
isotig31303	No hit	16.8079	0	#DIV/0!
isotig31319	No hit	17.4082	0	#DIV/0!
isotig31352	No hit	17.2541	0	#DIV/0!
isotig31365	PREDICTED: Oreochromis niloticus DEP domain containing 5 (DEPDC5), mRNA	17.4862	0	#DIV/0!
isotig31381	No hit	17.565	0	#DIV/0!
isotig31400	PREDICTED: Oreochromis niloticus hypothetical protein LOC100701997 (LOC100701997), mRNA	17.4862	0	#DIV/0!
isotig31426	PREDICTED: Oreochromis niloticus SWI/SNF related, matrix associated, actin dependent regulator of chromatin, subfamily c, member 1 (SMARCC1), mRNA	17.7247	0	#DIV/0!
isotig31443	No hit	125.211	0	#DIV/0!
isotig31461	No hit	17.9697	0	#DIV/0!
isotig31482	No hit	18.3935	0	#DIV/0!
isotig31510	No hit	18.6575	0	#DIV/0!
isotig31521	No hit	19.6941	0	#DIV/0!
isotig31588	No hit	19.895	0	#DIV/0!
isotig31601	No hit	19.5951	0	#DIV/0!
isotig31645	No hit	20.2043	0	#DIV/0!
isotig31669	No hit	20.5233	0	#DIV/0!
isotig31762	No hit	21.3083	0	#DIV/0!
isotig31809	No hit	22.0307	0	#DIV/0!
isotig31839	No hit	22.4105	0	#DIV/0!
isotig31864	No hit	22.6711	0	#DIV/0!
isotig31897	No hit	23.2109	0	#DIV/0!
isotig31917	No hit	23.6329	0	#DIV/0!
isotig31937	No hit	24.0705	0	#DIV/0!
isotig31967	PREDICTED: Oreochromis niloticus rho GTPase-activating protein 6-like (LOC100709111), mRNA	24.6799	0	#DIV/0!
isotig31985	No hit	24.5247	0	#DIV/0!
isotig32010	No hit	24.8371	0	#DIV/0!
isotig32026	No hit	25.4864	0	#DIV/0!
isotig32105	No hit	26.3475	0	#DIV/0!
isotig32136	PREDICTED: Oreochromis niloticus methyltransferase-like protein 2-A-like (LOC100702811), mRNA	27.2687	0	#DIV/0!
isotig32162	No hit	28.0534	0	#DIV/0!
isotig32194	No hit	28.463	0	#DIV/0!
isotig32213	No hit	29.1002	0	#DIV/0!
isotig32266	No hit	29.7666	0	#DIV/0!
isotig32298	No hit	30.9478	0	#DIV/0!
isotig32332	No hit	31.447	0	#DIV/0!
isotig32350	No hit	32.4952	0	#DIV/0!
isotig32387	No hit	33.3284	0	#DIV/0!
isotig32412	Oryzias latipes alcohol dehydrogenase Class VI (adh8), mRNA	33.9081	0	#DIV/0!
isotig32447	PREDICTED: Oreochromis niloticus NACHT, LRR and PYD domains-containing protein 3-like (LOC100696041), mRNA	36.1058	0	#DIV/0!
isotig32466	No hit	35.7746	0	#DIV/0!
isotig32479	RecName: Full=Lariat debranching enzyme	36.4432	0	#DIV/0!
isotig32494	No hit	37.1374	0	#DIV/0!
isotig32532	PREDICTED: Oreochromis niloticus ATP synthase subunit epsilon, mitochondrial-like (LOC100690105), mRNA	38.6082	0	#DIV/0!
isotig32548	No hit	39.3881	0	#DIV/0!
isotig32571	No hit	41.0466	0	#DIV/0!
isotig32587	RecName: Full=Protein SMG5; AltName: Full=EST1-like protein B; AltName: Full=LPTS-RP1; AltName: Full=LPTS-interacting protein; AltName: Full=SMG-5 homolog; Short=hSMG-5	41.0466	0	#DIV/0!
isotig32644	No hit	46.981	0	#DIV/0!
isotig32669	No hit	44.3117	0	#DIV/0!
isotig32696	No hit	45.3422	0	#DIV/0!
isotig32717	No hit	45.8756	0	#DIV/0!
isotig32759	No hit	52.6949	0	#DIV/0!
isotig32773	No hit	49.3598	0	#DIV/0!
isotig32792	No hit	54.9215	0	#DIV/0!
isotig32821	No hit	51.9923	0	#DIV/0!
isotig32833	No hit	54.1587	0	#DIV/0!
isotig32893	No hit	56.5134	0	#DIV/0!
isotig32952	No hit	60.9285	0	#DIV/0!
isotig33024	No hit	69.6326	0	#DIV/0!
isotig33040	No hit	72.2116	0	#DIV/0!
isotig33058	No hit	77.9885	0	#DIV/0!
isotig33083	PREDICTED: Oreochromis niloticus keratin, type I cytoskeletal 13-like (LOC100698082), miscRNA	74.989	0	#DIV/0!
isotig33098	No hit	76.4593	0	#DIV/0!
isotig33119	No hit	81.238	0	#DIV/0!
isotig04239	PREDICTED: Oreochromis niloticus developmentally regulated GTP binding protein 1 (DRG1), mRNA	45.3112	0	#DIV/0!
isotig09160	No hit	49.6556	0	#DIV/0!
isotig10224	PREDICTED: Oreochromis niloticus kynurenine--oxoglutarate transaminase 3-like (LOC100694678), mRNA	68.1831	0	#DIV/0!
isotig15475	No hit	47.7286	0	#DIV/0!
isotig15650	No hit	62.6607	0	#DIV/0!
isotig18750	Equus caballus 28S ribosomal RNA (RN28S), ribosomal RNA	54.8442	0	#DIV/0!
isotig20453	No hit	82.9665	0	#DIV/0!
isotig21040	PREDICTED: Oreochromis niloticus actin-related protein 2/3 complex subunit 3-like (LOC100709598), mRNA	59.2618	0	#DIV/0!
isotig21589	PREDICTED: Oreochromis niloticus nucleoporin 155kDa (NUP155), mRNA	54.3264	0	#DIV/0!
isotig22997	No hit	63.0975	0	#DIV/0!
isotig23431	PREDICTED: Oreochromis niloticus hypothetical protein LOC100708738 (LOC100708738), mRNA	58.008	0	#DIV/0!
isotig24813	No hit	74.8581	0	#DIV/0!
isotig26730	PREDICTED: Ailuropoda melanoleuca protein RIC1 homolog (LOC100482365), mRNA	59.4198	0	#DIV/0!
isotig26812	PREDICTED: Danio rerio hypothetical LOC100537045 (LOC100537045), miscRNA	82.0147	0	#DIV/0!
isotig27715	No hit	63.1486	0	#DIV/0!
isotig31245	PREDICTED: Oreochromis niloticus NACHT, LRR and PYD domains-containing protein 12-like (LOC100703399), mRNA	16.7357	0	#DIV/0!
isotig31297	No hit	16.954	0	#DIV/0!
isotig31321	No hit	16.954	0	#DIV/0!
isotig31343	PREDICTED: Oreochromis niloticus myosin regulatory light chain 2, smooth muscle minor isoform-like (LOC100710463), mRNA	17.4082	0	#DIV/0!
isotig31353	No hit	17.2541	0	#DIV/0!
isotig31368	No hit	17.2541	0	#DIV/0!
isotig31382	No hit	17.4082	0	#DIV/0!
isotig31409	No hit	17.565	0	#DIV/0!
isotig31419	No hit	17.565	0	#DIV/0!
isotig31433	No hit	17.7247	0	#DIV/0!
isotig31447	No hit	17.8873	0	#DIV/0!
isotig31511	No hit	18.8378	0	#DIV/0!
isotig31568	PREDICTED: Oreochromis niloticus transmembrane protein 222-like (LOC100698663), mRNA	19.209	0	#DIV/0!
isotig31590	No hit	19.6941	0	#DIV/0!
isotig31616	No hit	19.794	0	#DIV/0!
isotig31698	No hit	20.9647	0	#DIV/0!
isotig31731	No hit	20.9647	0	#DIV/0!
isotig31812	No hit	22.0307	0	#DIV/0!
isotig31842	No hit	22.4105	0	#DIV/0!
isotig31905	No hit	23.6329	0	#DIV/0!
isotig31919	No hit	23.6329	0	#DIV/0!
isotig31940	No hit	168.494	0	#DIV/0!
isotig32012	PREDICTED: Oreochromis niloticus desmin-like, transcript variant 2 (LOC100695133), mRNA	24.8371	0	#DIV/0!
isotig32055	No hit	26.1706	0	#DIV/0!
isotig32121	No hit	27.0793	0	#DIV/0!
isotig32140	No hit	27.0793	0	#DIV/0!
isotig32163	No hit	27.6555	0	#DIV/0!
isotig32200	No hit	29.7666	0	#DIV/0!
isotig32217	No hit	29.9956	0	#DIV/0!
isotig32234	No hit	29.1002	0	#DIV/0!
isotig32253	No hit	29.319	0	#DIV/0!
isotig32339	No hit	32.4952	0	#DIV/0!
isotig32467	No hit	35.7746	0	#DIV/0!
isotig32480	No hit	37.1374	0	#DIV/0!
isotig32552	No hit	38.9943	0	#DIV/0!
isotig32608	No hit	41.4833	0	#DIV/0!
isotig32646	No hit	44.3117	0	#DIV/0!
isotig32671	No hit	45.8756	0	#DIV/0!
isotig32748	No hit	48.1411	0	#DIV/0!
isotig32762	No hit	48.7428	0	#DIV/0!
isotig32777	No hit	54.1587	0	#DIV/0!
isotig32798	PREDICTED: Oreochromis niloticus cell division cycle 40 homolog (S. cerevisiae) (CDC40), mRNA	50.6419	0	#DIV/0!
isotig32808	No hit	51.3082	0	#DIV/0!
isotig32846	No hit	54.9215	0	#DIV/0!
isotig32894	No hit	56.5134	0	#DIV/0!
isotig32957	PREDICTED: Xenopus (Silurana) tropicalis hypothetical LOC100495296 (LOC100495296), partial miscRNA	61.8957	0	#DIV/0!
isotig33005	No hit	66.092	0	#DIV/0!
isotig33044	No hit	70.8987	0	#DIV/0!
isotig33068	No hit	72.2116	0	#DIV/0!
isotig33084	PREDICTED: Xenopus (Silurana) tropicalis hypothetical LOC100487653 (LOC100487653), partial miscRNA	74.989	0	#DIV/0!
isotig33107	No hit	81.238	0	#DIV/0!
isotig33120	No hit	86.6539	0	#DIV/0!
isotig33141	No hit	97.4857	0	#DIV/0!
isotig33150	Yarrowia lipolytica YALINo hitE18986p (YALINo hitE18986g) mRNA, complete cds	97.4857	0	#DIV/0!
isotig04240	Xenopus (Silurana) tropicalis developmentally regulated GTP binding protein 1 (drg1), mRNA	85.2999	0	#DIV/0!
isotig07082	PREDICTED: Oreochromis niloticus vinculin-like, transcript variant 2 (LOC100707163), mRNA	44.0258	0	#DIV/0!
isotig10401	PREDICTED: Oreochromis niloticus class I histocompatibility antigen, F10 alpha chain-like (LOC100701791), mRNA	168.677	0	#DIV/0!
isotig10800	PREDICTED: Oreochromis niloticus UPFNo hit472 protein C16orf72 homolog (LOC100695168), mRNA	57.946	0	#DIV/0!
isotig13929	No hit	56.4505	0	#DIV/0!
isotig18971	No hit	71.5996	0	#DIV/0!
isotig19347	PREDICTED: Oreochromis niloticus retinoic acid receptor RXR-alpha-A-like (LOC100707695), mRNA	67.718	0	#DIV/0!
isotig20155	Oryzias latipes alcohol dehydrogenase Class VI (adh8), mRNA	57.5137	0	#DIV/0!
isotig20265	No hit	57.855	0	#DIV/0!
isotig21230	No hit	65.5867	0	#DIV/0!
isotig26339	No hit	65.3535	0	#DIV/0!
isotig26420	PREDICTED: Oreochromis niloticus 60S ribosomal protein L27-like (LOC100711912), mRNA	80.1751	0	#DIV/0!
isotig28627	PREDICTED: Xenopus (Silurana) tropicalis hypothetical LOC100486606 (LOC100486606), partial miscRNA	77.3014	0	#DIV/0!
isotig28699	No hit	69.1694	0	#DIV/0!
isotig29141	No hit	73.0572	0	#DIV/0!
isotig31205	No hit	16.1802	0	#DIV/0!
isotig31254	No hit	16.3156	0	#DIV/0!
isotig31271	No hit	16.523	0	#DIV/0!
isotig31283	PREDICTED: Oreochromis niloticus ribosome biogenesis protein NSA2 homolog (LOC100709176), mRNA	16.7357	0	#DIV/0!
isotig31298	No hit	16.7357	0	#DIV/0!
isotig31328	PREDICTED: Oreochromis niloticus protein EMSY-like (LOC100708461), mRNA	17.1027	0	#DIV/0!
isotig31345	No hit	17.4862	0	#DIV/0!
isotig31355	No hit	17.2541	0	#DIV/0!
isotig31391	No hit	17.4862	0	#DIV/0!
isotig31403	PREDICTED: Oreochromis niloticus proline dehydrogenase 1, mitochondrial-like (LOC100695866), mRNA	17.7247	0	#DIV/0!
isotig31411	No hit	17.565	0	#DIV/0!
isotig31423	No hit	17.7247	0	#DIV/0!
isotig31434	PREDICTED: Oreochromis niloticus chromodomain-helicase-DNA-binding protein 8-like (LOC100696224), mRNA	17.8056	0	#DIV/0!
isotig31452	PREDICTED: Oreochromis niloticus nuclear receptor corepressor 1-like (LOC100702761), mRNA	18.1369	0	#DIV/0!
isotig31472	No hit	18.0529	0	#DIV/0!
isotig31516	No hit	19.4001	0	#DIV/0!
isotig31550	No hit	19.1148	0	#DIV/0!
isotig31579	No hit	19.3041	0	#DIV/0!
isotig31671	No hit	20.3095	0	#DIV/0!
isotig31706	No hit	20.7416	0	#DIV/0!
isotig31743	No hit	168.624	0	#DIV/0!
isotig31769	No hit	21.3083	0	#DIV/0!
isotig31802	No hit	22.0307	0	#DIV/0!
isotig31843	PREDICTED: Oreochromis niloticus metastasis-associated protein MTA1-like (LOC100702169), mRNA	22.9378	0	#DIV/0!
isotig31928	No hit	23.777	0	#DIV/0!
isotig31943	No hit	24.0705	0	#DIV/0!
isotig31956	PREDICTED: Oreochromis niloticus DNA/RNA-binding protein KIN17-like (LOC100705686), mRNA	24.22	0	#DIV/0!
isotig31975	No hit	25.3209	0	#DIV/0!
isotig32016	No hit	24.9963	0	#DIV/0!
isotig32040	No hit	25.4864	0	#DIV/0!
isotig32089	No hit	25.9962	0	#DIV/0!
isotig32114	No hit	26.7084	0	#DIV/0!
isotig32144	No hit	27.2687	0	#DIV/0!
isotig32172	No hit	27.853	0	#DIV/0!
isotig32201	No hit	28.2567	0	#DIV/0!
isotig32224	No hit	29.5411	0	#DIV/0!
isotig32244	No hit	29.5411	0	#DIV/0!
isotig32258	No hit	29.7666	0	#DIV/0!
isotig32325	Coprococcus catus strain VPI-C6-61 16S ribosomal RNA, partial sequence	31.447	0	#DIV/0!
isotig32362	No hit	32.7683	0	#DIV/0!
isotig32393	PREDICTED: Oreochromis niloticus probable palmitoyltransferase ZDHHC20-like (LOC100709866), mRNA	33.3284	0	#DIV/0!
isotig32434	No hit	36.787	0	#DIV/0!
isotig32456	No hit	35.7746	0	#DIV/0!
isotig32471	Rhodoblastus sphagnicola strain : RS = DSM 16996 16S ribosomal RNA, partial sequence	36.1058	0	#DIV/0!
isotig32485	RecName: Full=1-phosphatidylinositol-4,5-bisphosphate phosphodiesterase beta-1; AltName: Full=PLC-154; AltName: Full=Phosphoinositide phospholipase C-beta-1; AltName: Full=Phospholipase C-beta-1; Short=PLC-beta-1	37.1374	0	#DIV/0!
isotig32500	PREDICTED: Oreochromis niloticus xenotropic and polytropic retrovirus receptor 1 homolog (LOC100702067), mRNA	37.8585	0	#DIV/0!
isotig32517	No hit	37.8585	0	#DIV/0!
isotig32539	RecName: Full=Uncharacterized methyltransferase WBSCR22; AltName: Full=Williams-Beuren syndrome chromosomal region 22 protein homolog	38.6082	0	#DIV/0!
isotig32553	No hit	38.9943	0	#DIV/0!
isotig32574	PREDICTED: Oreochromis niloticus sodium-dependent neutral amino acid transporter B(No hit)AT3-like (LOC100702141), mRNA	39.7901	0	#DIV/0!
isotig32611	PREDICTED: Oreochromis niloticus golgin subfamily A member 5-like (LOC100699293), mRNA	41.4833	0	#DIV/0!
isotig32639	No hit	42.8508	0	#DIV/0!
isotig32650	PREDICTED: Xenopus (Silurana) tropicalis hypothetical LOC100495192 (LOC100495192), partial miscRNA	43.327	0	#DIV/0!
isotig32672	PREDICTED: Oreochromis niloticus heat shock protein HSP 90-beta-like (LOC100696358), mRNA	45.3422	0	#DIV/0!
isotig32684	No hit	44.3117	0	#DIV/0!
isotig32711	No hit	48.1411	0	#DIV/0!
isotig32726	No hit	48.1411	0	#DIV/0!
isotig32753	No hit	48.1411	0	#DIV/0!
isotig32767	No hit	49.3598	0	#DIV/0!
isotig32778	No hit	49.9926	0	#DIV/0!
isotig32800	No hit	50.6419	0	#DIV/0!
isotig32809	PREDICTED: Oreochromis niloticus intraflagellar transport protein 52 homolog (LOC100692875), mRNA	51.3082	0	#DIV/0!
isotig32825	Anopheles gambiae str. PEST AGAPNo hitNo hit1546-PA (AgaP_AGAPNo hitNo hit1546) mRNA, complete cds	51.9923	0	#DIV/0!
isotig32858	No hit	54.1587	0	#DIV/0!
isotig32897	No hit	56.5134	0	#DIV/0!
isotig32910	No hit	58.2004	0	#DIV/0!
isotig32942	No hit	60.9285	0	#DIV/0!
isotig32965	No hit	62.894	0	#DIV/0!
isotig32985	No hit	69.6326	0	#DIV/0!
isotig33008	No hit	67.2315	0	#DIV/0!
isotig33029	No hit	68.411	0	#DIV/0!
isotig33047	No hit	73.5741	0	#DIV/0!
isotig33062	No hit	72.2116	0	#DIV/0!
isotig33072	No hit	73.5741	0	#DIV/0!
isotig33088	No hit	74.989	0	#DIV/0!
isotig33109	No hit	77.9885	0	#DIV/0!
isotig33121	No hit	86.6539	0	#DIV/0!
isotig33145	No hit	99.9853	0	#DIV/0!
isotig33151	No hit	97.4857	0	#DIV/0!
isotig03198	No hit	49.2974	0	#DIV/0!
isotig04735	No hit	45.1988	0	#DIV/0!
isotig10273	PREDICTED: Oreochromis niloticus transmembrane protein 50A-like (LOC100690917), mRNA	58.8346	0	#DIV/0!
isotig11630	No hit	43.896	0	#DIV/0!
isotig11828	PREDICTED: Canis lupus familiaris uncharacterized LOC100682899 (LOC100682899), miscRNA	44.4801	0	#DIV/0!
isotig12991	PREDICTED: Oreochromis niloticus vacuolar protein sorting-associated protein 13A-like (LOC100711571), miscRNA	56.8666	0	#DIV/0!
isotig13212	No hit	61.8957	0	#DIV/0!
isotig13295	PREDICTED: Oreochromis niloticus hypothetical protein LOC100689736 (LOC100689736), mRNA	49.9393	0	#DIV/0!
isotig18371	PREDICTED: Oreochromis niloticus hypothetical protein LOC100709068 (LOC100709068), mRNA	59.4095	0	#DIV/0!
isotig20271	No hit	63.5462	0	#DIV/0!
isotig20629	PREDICTED: Oreochromis niloticus ubiquitin domain-containing protein UBFD1-like (LOC100698735), mRNA	87.4311	0	#DIV/0!
isotig21141	No hit	71.331	0	#DIV/0!
isotig21654	No hit	109.33	0	#DIV/0!
isotig24318	No hit	59.6851	0	#DIV/0!
isotig26354	No hit	65.3535	0	#DIV/0!
isotig28906	No hit	88.8252	0	#DIV/0!
isotig29248	Rattus norvegicus 45S pre-ribosomal RNA (Rn45s), ribosomal RNA	74.0984	0	#DIV/0!
isotig29346	Salmo salar ribosomal protein L34 (rpl34), mRNA	131.865	0	#DIV/0!
isotig31230	No hit	16.2476	0	#DIV/0!
isotig31257	No hit	16.3156	0	#DIV/0!
isotig31272	No hit	16.5933	0	#DIV/0!
isotig31286	No hit	16.6642	0	#DIV/0!
isotig31299	No hit	16.7357	0	#DIV/0!
isotig31309	PREDICTED: Oreochromis niloticus tripartite motif-containing protein 16-like (LOC100705983), mRNA	18.0529	0	#DIV/0!
isotig31332	PREDICTED: Oreochromis niloticus glutamine-rich protein 1-like (LOC100690974), mRNA	17.0281	0	#DIV/0!
isotig31350	PREDICTED: Oreochromis niloticus 55 kDa erythrocyte membrane protein-like, transcript variant 2 (LOC100709182), mRNA	17.2541	0	#DIV/0!
isotig31376	No hit	17.3308	0	#DIV/0!
isotig31398	No hit	17.4862	0	#DIV/0!
isotig31405	No hit	17.565	0	#DIV/0!
isotig31412	No hit	17.6445	0	#DIV/0!
isotig31424	PREDICTED: Oreochromis niloticus SEC14-like protein 2-like (LOC100697943), mRNA	17.7247	0	#DIV/0!
isotig31440	Danio rerio profilin 2 like (pfn2l), mRNA	17.8873	0	#DIV/0!
isotig31503	No hit	18.3935	0	#DIV/0!
isotig31559	PREDICTED: Oreochromis niloticus transmembrane protein 150A-like (LOC100702356), mRNA	19.209	0	#DIV/0!
isotig31585	No hit	19.5951	0	#DIV/0!
isotig31627	No hit	19.895	0	#DIV/0!
isotig31638	No hit	19.9971	0	#DIV/0!
isotig31709	PREDICTED: Oreochromis niloticus arachidonate 5-lipoxygenase-like (LOC100698983), mRNA	20.7416	0	#DIV/0!
isotig31733	No hit	20.9647	0	#DIV/0!
isotig31754	No hit	21.6635	0	#DIV/0!
isotig31855	No hit	22.6711	0	#DIV/0!
isotig31879	No hit	23.2109	0	#DIV/0!
isotig31930	No hit	24.5247	0	#DIV/0!
isotig31948	No hit	24.22	0	#DIV/0!
isotig31961	No hit	24.22	0	#DIV/0!
isotig32001	PREDICTED: Oreochromis niloticus heat shock cognate 71 kDa protein-like (LOC100696748), mRNA	24.8371	0	#DIV/0!
isotig32021	PREDICTED: Oreochromis niloticus solute carrier family 35 member F2-like (LOC100710181), mRNA	24.9963	0	#DIV/0!
isotig32047	No hit	25.3209	0	#DIV/0!
isotig32092	No hit	26.1706	0	#DIV/0!
isotig32115	No hit	26.7084	0	#DIV/0!
isotig32127	No hit	27.2687	0	#DIV/0!
isotig32165	No hit	27.6555	0	#DIV/0!
isotig32173	PREDICTED: Oreochromis niloticus NACHT, LRR and PYD domains-containing protein 12-like (LOC100703399), mRNA	30.2281	0	#DIV/0!
isotig32203	No hit	28.6723	0	#DIV/0!
isotig32227	No hit	29.319	0	#DIV/0!
isotig32308	No hit	30.7041	0	#DIV/0!
isotig32344	No hit	32.2267	0	#DIV/0!
isotig32380	Takifugu rubripes elongation factor 1 alpha (ef-1a), mRNA	33.046	0	#DIV/0!
isotig32406	No hit	33.9081	0	#DIV/0!
isotig32436	No hit	34.5082	0	#DIV/0!
isotig32462	No hit	36.4432	0	#DIV/0!
isotig32475	No hit	36.787	0	#DIV/0!
isotig32503	PREDICTED: Callithrix jacchus two pore segment channel 1, transcript variant 4 (TPCN1), mRNA	37.4945	0	#DIV/0!
isotig32524	No hit	37.8585	0	#DIV/0!
isotig32558	No hit	38.9943	0	#DIV/0!
isotig32578	No hit	40.619	0	#DIV/0!
isotig32594	Salmo salar COMM domain-containing protein 7 (comd7), mRNA	40.619	0	#DIV/0!
isotig32641	No hit	42.8508	0	#DIV/0!
isotig32653	No hit	43.327	0	#DIV/0!
isotig32675	No hit	44.3117	0	#DIV/0!
isotig32690	No hit	44.821	0	#DIV/0!
isotig32712	No hit	46.4217	0	#DIV/0!
isotig32728	No hit	48.1411	0	#DIV/0!
isotig32788	No hit	49.9926	0	#DIV/0!
isotig32805	No hit	51.9923	0	#DIV/0!
isotig32876	No hit	55.7061	0	#DIV/0!
isotig32900	No hit	57.3445	0	#DIV/0!
isotig32911	No hit	58.2004	0	#DIV/0!
isotig32989	PREDICTED: Danio rerio hypothetical protein LOC100333174 (LOC100333174), mRNA	66.092	0	#DIV/0!
isotig33016	No hit	67.2315	0	#DIV/0!
isotig33031	No hit	69.6326	0	#DIV/0!
isotig33048	No hit	70.8987	0	#DIV/0!
isotig33063	No hit	74.989	0	#DIV/0!
isotig33076	No hit	77.9885	0	#DIV/0!
isotig33090	No hit	76.4593	0	#DIV/0!
isotig33110	No hit	77.9885	0	#DIV/0!
isotig33122	No hit	82.9665	0	#DIV/0!
isotig33146	No hit	97.4857	0	#DIV/0!
		Vibrio infection
Int2:Int3 deg sequence name	Description	Normalized data
	Swissprot	Lca_int_2	Lca_int_3	Fold change
contig00006	PREDICTED: Oreochromis niloticus aquaporin-8-like (LOC100704311), mRNA	0	326.263	0
isotig00397	No hit	0	135.117	0
isotig00418	No hit	0	539.372	0
isotig00450	PREDICTED: Oreochromis niloticus hypothetical protein LOC100692319 (LOC100692319), mRNA	0	96.7727	0
isotig00498	No hit	0	73.0112	0
isotig00693	No hit	0	60.0938	0
isotig00730	No hit	0	60.4659	0
isotig01023	No hit	0	78.9111	0
isotig01390	PREDICTED: Oreochromis niloticus kynureninase-like (LOC100709249), mRNA	0	64.7608	0
isotig02104	No hit	0	52.8297	0
isotig02124	No hit	0	91.1043	0
isotig02446	No hit	0	62.4262	0
isotig02713	No hit	0	59.6822	0
isotig03516	PREDICTED: Oreochromis niloticus serum amyloid P-component-like (LOC100701841), mRNA	0	291.339	0
isotig03638	PREDICTED: Oreochromis niloticus glucosylceramidase-like (LOC100707102), mRNA	0	63.0651	0
isotig04519	PREDICTED: Oreochromis niloticus probable polyketide synthase 1-like (LOC100711357), mRNA	0	69.2707	0
isotig05056	PREDICTED: Oreochromis niloticus nuclear factor 7, brain-like (LOC100705054), mRNA	0	121.224	0
isotig06070	PREDICTED: Oreochromis niloticus methylmalonate-semialdehyde dehydrogenase [acylating], mitochondrial-like (LOC100708820), mRNA	0	67.2148	0
isotig07396	PREDICTED: Oreochromis niloticus NACHT, LRR and PYD domains-containing protein 12-like (LOC100701273), mRNA	0	67.5795	0
isotig07564	PREDICTED: Oreochromis niloticus BAG family molecular chaperone regulator 1-like (LOC100709117), mRNA	0	51.2122	0
isotig08965	PREDICTED: Oreochromis niloticus BSD domain-containing protein 1-like (LOC100704689), mRNA	0	62.8633	0
isotig09173	PREDICTED: Oreochromis niloticus lysosomal alpha-glucosidase-like (LOC100695517), mRNA	0	58.6061	0
isotig09464	No hit	0	54.3352	0
isotig09570	PREDICTED: Oreochromis niloticus retinoic acid receptor RXR-gamma-B-like, transcript variant 1 (LOC10070680No hit), mRNA	0	55.0155	0
isotig10399	PREDICTED: Oreochromis niloticus cytochrome P450 2K1-like, transcript variant 2 (LOC100699571), mRNA	0	59.6351	0
isotig11706	Salmo salar Dynein heavy chain (dyhc), mRNA	0	59.3519	0
isotig12240	PREDICTED: Oreochromis niloticus protein NLRC3-like (LOC100703657), mRNA	0	100.255	0
isotig13196	No hit	0	57.9294	0
isotig15225	No hit	0	85.1208	0
isotig15510	PREDICTED: Oreochromis niloticus WD repeat domain phosphoinositide-interacting protein 1-like (LOC100710906), mRNA	0	67.0986	0
isotig16899	PREDICTED: Oreochromis niloticus canalicular multispecific organic anion transporter 1-like (LOC100708777), miscRNA	0	61.3523	0
isotig18654	PREDICTED: Oreochromis niloticus GPI mannosyltransferase 3-like (LOC100708246), mRNA	0	76.483	0
isotig19585	No hit	0	90.1841	0
isotig20083	PREDICTED: Danio rerio hypothetical LOC100537045 (LOC100537045), miscRNA	0	57.4426	0
isotig20301	PREDICTED: Oreochromis niloticus protein FAM134C-like (LOC100706102), mRNA	0	57.954	0
isotig21005	PREDICTED: Xenopus (Silurana) tropicalis hypothetical LOC100491876, transcript variant 2 (LOC100491876), partial miscRNA	0	94.837	0
isotig21145	PREDICTED: Oreochromis niloticus zinc finger protein 295 (ZNF295), mRNA	0	71.453	0
isotig21823	PREDICTED: Oreochromis niloticus septin-4-like (LOC100695184), mRNA	0	85.9833	0
isotig21892	Cricetulus griseus 18S ribosomal RNA (Rn18s), ribosomal RNA	0	73.2393	0
isotig22311	No hit	0	99.0453	0
isotig22498	No hit	0	74.8773	0
isotig22947	PREDICTED: Oreochromis niloticus E3 ubiquitin-protein ligase SH3RF1-like (LOC100695538), mRNA	0	63.3079	0
isotig23437	No hit	0	64.3509	0
isotig24104	No hit	0	65.7592	0
isotig24257	No hit	0	66.4302	0
isotig24556	PREDICTED: Oreochromis niloticus dnaJ homolog subfamily C member 16-like (LOC100699812), mRNA	0	67.3465	0
isotig24702	No hit	0	67.5795	0
isotig25186	No hit	0	82.8148	0
isotig25767	PREDICTED: Oreochromis niloticus discoidin, CUB and LCCL domain-containing protein 2-like (LOC100708548), mRNA	0	98.8885	0
isotig26061	PREDICTED: Oreochromis niloticus protein FAM195A-like (LOC10070No hit571), mRNA	0	158.258	0
isotig26162	PREDICTED: Danio rerio hypothetical protein LOC100151188 (LOC100151188), mRNA	0	101.269	0
isotig26368	No hit	0	72.875	0
isotig26539	No hit	0	102.792	0
isotig26822	No hit	0	89.6237	0
isotig27558	PREDICTED: Oryctolagus cuniculus hypothetical protein LOC100352562 (LOC100352562), mRNA	0	62.6228	0
isotig27755	No hit	0	63.3849	0
isotig27792	No hit	0	96.0516	0
isotig28021	No hit	0	145.569	0
isotig28179	PREDICTED: Oreochromis niloticus membrane-bound transcription factor peptidase, site 1 (MBTPS1), mRNA	0	84.0021	0
isotig28380	No hit	0	66.9139	0
isotig28774	No hit	0	139.816	0
isotig28950	No hit	0	71.3442	0
isotig29065	No hit	0	72.6716	0
isotig29256	No hit	0	130.203	0
isotig30251	No hit	0	89.7953	0
isotig30881	No hit	0	83.1085	0
isotig31032	No hit	0	87.7775	0
isotig31234	No hit	0	162.754	0
isotig31373	No hit	0	175.161	0
isotig31490	No hit	0	110.031	0
isotig31670	No hit	0	122.066	0
isotig31738	No hit	0	211.14	0
isotig31801	No hit	0	218.218	0
isotig31996	No hit	0	197.777	0
isotig32343	No hit	0	254.055	0
isotig32421	PREDICTED: Oreochromis niloticus apolipoprotein A-I-like (LOC100708634), mRNA	0	198.615	0
isotig32535	No hit	0	306.361	0
isotig32624	PREDICTED: Oreochromis niloticus hypothetical protein LOC100705594, transcript variant 2 (LOC100705594), mRNA	0	420.01	0
isotig00231	No hit	0	146.32	0
isotig00419	No hit	0	539.372	0
isotig00452	PREDICTED: Oreochromis niloticus hypothetical protein LOC100692319 (LOC100692319), mRNA	0	108.64	0
isotig00694	No hit	0	97.6524	0
isotig00877	No hit	0	201.239	0
isotig00895	PREDICTED: Oreochromis niloticus hypothetical protein LOC100699259 (LOC100699259), mRNA	0	59.6351	0
isotig01297	PREDICTED: Oreochromis niloticus sorbitol dehydrogenase-like (LOC100696435), mRNA	0	55.9613	0
isotig01391	PREDICTED: Oreochromis niloticus kynureninase-like (LOC100709249), mRNA	0	67.2245	0
isotig02243	PREDICTED: Oreochromis niloticus cell death activator CIDE-B-like (LOC100690891), mRNA	0	70.3168	0
isotig02447	No hit	0	64.1847	0
isotig02714	No hit	0	103.001	0
isotig03178	PREDICTED: Oreochromis niloticus vav 2 guanine nucleotide exchange factor (VAV2), mRNA	0	53.1894	0
isotig03239	No hit	0	64.4216	0
isotig03311	PREDICTED: Oreochromis niloticus vigilin-like (LOC100695473), mRNA	0	54.9188	0
isotig04520	PREDICTED: Oreochromis niloticus probable polyketide synthase 1-like (LOC100711357), mRNA	0	89.6808	0
isotig04660	No hit	0	104.721	0
isotig04679	PREDICTED: Oreochromis niloticus heat shock 70 kDa protein 12A-like (LOC100694838), mRNA	0	106.894	0
isotig05407	No hit	0	114.885	0
isotig05999	PREDICTED: Oreochromis niloticus diacylglycerol O-acyltransferase 2-like (LOC100709028), mRNA	0	82.7	0
isotig06074	No hit	0	55.1233	0
isotig07566	PREDICTED: Oreochromis niloticus carboxypeptidase O-like (LOC100705663), mRNA	0	79.0991	0
isotig07858	PREDICTED: Oreochromis niloticus solute carrier family 2, facilitated glucose transporter member 5-like (LOC100707180), mRNA	0	53.6753	0
isotig10943	No hit	0	96.9599	0
isotig11539	No hit	0	428.762	0
isotig12479	No hit	0	63.0016	0
isotig12827	PREDICTED: Oreochromis niloticus ribulose-phosphate 3-epimerase-like (LOC100692108), mRNA	0	72.3351	0
isotig13624	PREDICTED: Oreochromis niloticus opioid growth factor receptor-like (LOC100706979), mRNA	0	84.9152	0
isotig16498	PREDICTED: Oreochromis niloticus hypothetical protein LOC100708071 (LOC100708071), mRNA	0	80.3311	0
isotig17477	No hit	0	104.721	0
isotig18767	PREDICTED: Oreochromis niloticus exportin 6 (XPO6), mRNA	0	99.3076	0
isotig19077	No hit	0	110.969	0
isotig19840	No hit	0	91.1043	0
isotig20086	PREDICTED: Oreochromis niloticus pericentriolar material 1 (PCM1), mRNA	0	57.4426	0
isotig20340	No hit	0	151.129	0
isotig21049	No hit	0	118.546	0
isotig21284	PREDICTED: Oreochromis niloticus ankyrin repeat and IBR domain-containing protein 1-like (LOC100703606), mRNA	0	107.672	0
isotig21634	Cricetulus griseus 18S ribosomal RNA (Rn18s), ribosomal RNA	0	72.6716	0
isotig22215	No hit	0	74.1664	0
isotig23438	PREDICTED: Oreochromis niloticus NADPH--cytochrome P450 reductase-like (LOC100703354), mRNA	0	90.0912	0
isotig23763	No hit	0	91.1423	0
isotig24029	No hit	0	65.7592	0
isotig24121	Drosophila pseudoobscura pseudoobscura GA20923 (Dpse\GA20923), mRNA	0	65.9814	0
isotig24561	No hit	0	67.3465	0
isotig24732	No hit	0	67.6967	0
isotig25440	No hit	0	69.7517	0
isotig25683	No hit	0	98.5322	0
isotig25772	PREDICTED: Oreochromis niloticus TGF-beta-activated kinase 1 and MAP3K7-binding protein 3-like (LOC100698022), mRNA	0	127.142	0
isotig26014	No hit	0	157.677	0
isotig26080	PREDICTED: Oreochromis niloticus sphingolipid delta(4)-desaturase DES1-like (LOC100711880), mRNA	0	71.8033	0
isotig26550	No hit	0	73.5612	0
isotig26880	No hit	0	89.7953	0
isotig27160	PREDICTED: Oreochromis niloticus myosin-VI-like, transcript variant 3 (LOC100711408), mRNA	0	75.9941	0
isotig28281	PREDICTED: Oreochromis niloticus transcriptional adapter 2-beta-like (LOC100706602), mRNA	0	66.4868	0
isotig28569	No hit	0	102.343	0
isotig28802	PREDICTED: Oreochromis niloticus ribonuclease inhibitor-like (LOC100711239), mRNA	0	158.713	0
isotig28982	PREDICTED: Bombus terrestris hypothetical LOC100649758 (LOC100649758), miscRNA	0	107.507	0
isotig29277	PREDICTED: Xenopus (Silurana) tropicalis hypothetical LOC100495296 (LOC100495296), partial miscRNA	0	93.2243	0
isotig29460	Equus caballus 28S ribosomal RNA (RN28S), ribosomal RNA	0	76.7783	0
isotig29945	PREDICTED: Xenopus (Silurana) tropicalis hypothetical LOC100491876, transcript variant 2 (LOC100491876), partial miscRNA	0	104.721	0
isotig30184	No hit	0	153.611	0
isotig30345	PREDICTED: Oreochromis niloticus 60S ribosomal protein L39-like (LOC100692256), mRNA	0	183.816	0
isotig30756	No hit	0	78.6463	0
isotig30887	No hit	0	110.811	0
isotig31033	No hit	0	146.296	0
isotig31378	No hit	0	104.163	0
isotig31518	No hit	0	187.793	0
isotig31640	No hit	0	161.076	0
isotig31677	PREDICTED: Callithrix jacchus AN1-type zinc finger and ubiquitin domain-containing protein 1-like (LOC100385704), mRNA	0	205.584	0
isotig31763	No hit	0	130.203	0
isotig31803	No hit	0	523.723	0
isotig32028	No hit	0	151.204	0
isotig32081	No hit	0	155.209	0
isotig32154	No hit	0	271.257	0
isotig32252	No hit	0	352.43	0
isotig32301	PREDICTED: Oreochromis niloticus hypothetical protein LOC100704834 (LOC100704834), mRNA	0	423.918	0
isotig32384	No hit	0	397.23	0
isotig32450	No hit	0	281.521	0
isotig32546	No hit	0	232.045	0
isotig32730	No hit	0	847.105	0
isotig32807	No hit	0	411.168	0
isotig33116	Cricetulus griseus 18S ribosomal RNA (Rn18s), ribosomal RNA	0	478.298	0
isotig00420	No hit	0	499.371	0
isotig00444	PREDICTED: Oreochromis niloticus hypothetical protein LOC100692319 (LOC100692319), mRNA	0	51.5193	0
isotig00494	No hit	0	49.3077	0
isotig00968	No hit	0	64.1659	0
isotig01392	PREDICTED: Oreochromis niloticus kynureninase-like (LOC100709249), mRNA	0	68.814	0
isotig02244	PREDICTED: Oreochromis niloticus cell death activator CIDE-B-like (LOC100690891), mRNA	0	73.2164	0
isotig02325	No hit	0	55.0542	0
isotig03193	PREDICTED: Oreochromis niloticus solute carrier family 22 member 5-like (LOC100708099), mRNA	0	52.3649	0
isotig03240	Danio rerio zgc:63599 (zgc:63599), mRNA	0	58.1997	0
isotig03312	PREDICTED: Oreochromis niloticus vigilin-like (LOC100695473), mRNA	0	56.3041	0
isotig03790	No hit	0	58.487	0
isotig04680	PREDICTED: Oreochromis niloticus heat shock 70 kDa protein 12A-like (LOC100694838), mRNA	0	101.987	0
isotig05196	PREDICTED: Oreochromis niloticus fructose-bisphosphate aldolase B-like (LOC100694503), mRNA	0	99.7908	0
isotig05408	No hit	0	122.544	0
isotig05570	PREDICTED: Oreochromis niloticus ATP-binding cassette sub-family G member 8-like (LOC100694298), mRNA	0	112.269	0
isotig07319	PREDICTED: Oreochromis niloticus scavenger receptor class B member 1-like (LOC10070No hit620), mRNA	0	66.355	0
isotig08258	No hit	0	62.2899	0
isotig09595	PREDICTED: Oreochromis niloticus tetraspanin-17-like (LOC100712460), mRNA	0	55.2315	0
isotig11475	No hit	0	158.843	0
isotig12867	No hit	0	112.637	0
isotig13453	Danio rerio zgc:165502 (zgc:165502), mRNA	0	84.0925	0
isotig13634	No hit	0	102.232	0
isotig14522	No hit	0	108.754	0
isotig15023	No hit	0	56.2703	0
isotig15378	PREDICTED: Oreochromis niloticus CLIP-associating protein 2-like (LOC100699286), mRNA	0	66.6895	0
isotig15596	PREDICTED: Oreochromis niloticus tripartite motif-containing protein 16-like (LOC100705983), mRNA	0	57.7968	0
isotig16359	No hit	0	69.8408	0
isotig17104	No hit	0	61.9196	0
isotig18001	PREDICTED: Oreochromis niloticus glutamate carboxypeptidase 2-like (LOC100702164), mRNA	0	74.7068	0
isotig19672	No hit	0	101.898	0
isotig20108	No hit	0	57.4426	0
isotig20342	PREDICTED: Danio rerio hypothetical protein LOC100151188 (LOC100151188), mRNA	0	57.954	0
isotig20481	No hit	0	59.5442	0
isotig21297	No hit	0	59.8177	0
isotig22279	No hit	0	123.807	0
isotig22630	PREDICTED: Oreochromis niloticus cAMP-dependent protein kinase catalytic subunit alpha-like, transcript variant 1 (LOC100711771), mRNA	0	62.6982	0
isotig22837	No hit	0	76.2165	0
isotig23173	PREDICTED: Oreochromis niloticus WD and tetratricopeptide repeats 1 (WDTC1), mRNA	0	76.5901	0
isotig23556	PREDICTED: Oreochromis niloticus glycerol-3-phosphate acyltransferase 3-like (LOC100712395), mRNA	0	64.6705	0
isotig24049	PREDICTED: Ailuropoda melanoleuca hypothetical protein LOC100471656 (LOC100471656), mRNA	0	78.9111	0
isotig24531	No hit	0	67.1151	0
isotig24570	No hit	0	107.384	0
isotig25094	No hit	0	137.297	0
isotig25239	No hit	0	69.1345	0
isotig25532	No hit	0	98.0024	0
isotig25785	No hit	0	127.836	0
isotig25878	PREDICTED: Oreochromis niloticus vav 3 guanine nucleotide exchange factor (VAV3), mRNA	0	128.069	0
isotig26923	No hit	0	75.1173	0
isotig27180	No hit	0	76.1422	0
isotig27876	No hit	0	127.807	0
isotig28070	No hit	0	81.377	0
isotig28410	PREDICTED: Oreochromis niloticus zinc finger protein 36, C3H1 type-like 2-A-like (LOC100707109), mRNA	0	84.365	0
isotig28599	No hit	0	68.6786	0
isotig28908	No hit	0	71.02	0
isotig29341	PREDICTED: Oreochromis niloticus tyrosine-protein kinase receptor Tie-1-like (LOC100693635), mRNA	0	247.101	0
isotig29533	PREDICTED: Oreochromis niloticus plasminogen activator inhibitor 1 RNA-binding protein-like, transcript variant 2 (LOC100707650), mRNA	0	77.7333	0
isotig29733	PREDICTED: Oreochromis niloticus prefoldin subunit 5-like (LOC100702611), mRNA	0	80.7462	0
isotig29972	No hit	0	104.721	0
isotig30185	No hit	0	109.722	0
isotig30283	No hit	0	112.893	0
isotig30373	No hit	0	184.359	0
isotig30586	No hit	0	98.5766	0
isotig30788	PREDICTED: Oreochromis niloticus zinc fingers and homeoboxes protein 3-like (LOC100704314), mRNA	0	450.194	0
isotig31187	PREDICTED: Oreochromis niloticus myosin-VI-like, transcript variant 3 (LOC100711408), mRNA	0	95.2707	0
isotig31399	PREDICTED: Oreochromis niloticus high mobility group-T protein-like (LOC100706071), mRNA	0	107.507	0
isotig31567	No hit	0	269.386	0
isotig31654	No hit	0	202.388	0
isotig31693	No hit	0	330.675	0
isotig31784	No hit	0	267.847	0
isotig31954	No hit	0	194.092	0
isotig32048	No hit	0	204.24	0
isotig32170	No hit	0	223.206	0
isotig32279	No hit	0	181.679	0
isotig32488	No hit	0	292.045	0
isotig32593	Cricetulus griseus 18S ribosomal RNA (Rn18s), ribosomal RNA	0	322.152	0
isotig32829	No hit	0	312.488	0
isotig32914	PREDICTED: Xenopus (Silurana) tropicalis hypothetical LOC100495272 (LOC100495272), partial miscRNA	0	466.4	0
isotig33000	No hit	0	926.871	0
isotig00117	No hit	0	64.1988	0
isotig00447	PREDICTED: Oreochromis niloticus hypothetical protein LOC100692319 (LOC100692319), mRNA	0	72.5795	0
isotig00496	No hit	0	59.9519	0
isotig01663	No hit	0	62.2486	0
isotig02847	PREDICTED: Oreochromis niloticus sodium-dependent multivitamin transporter-like (LOC100707849), mRNA	0	65.4915	0
isotig03194	PREDICTED: Oreochromis niloticus solute carrier family 22 member 5-like (LOC100708099), mRNA	0	84.5868	0
isotig03325	PREDICTED: Oreochromis niloticus deleted in malignant brain tumors 1 protein-like (LOC100706974), mRNA	0	116.809	0
isotig03615	PREDICTED: Oreochromis niloticus large neutral amino acids transporter small subunit 4-like (LOC100703266), mRNA	0	52.116	0
isotig04976	Rattus norvegicus 45S pre-ribosomal RNA (Rn45s), ribosomal RNA	0	57.8681	0
isotig06111	PREDICTED: Oreochromis niloticus trehalase-like (LOC100699940), mRNA	0	77.9038	0
isotig06329	No hit	0	105.616	0
isotig07371	PREDICTED: Oreochromis niloticus D-amino-acid oxidase-like (LOC100707832), mRNA	0	93.9073	0
isotig07831	PREDICTED: Oreochromis niloticus hypothetical protein LOC100706773 (LOC100706773), mRNA	0	58.3362	0
isotig08540	PREDICTED: Oreochromis niloticus heat shock protein beta-1-like (LOC100706864), mRNA	0	59.3468	0
isotig10011	No hit	0	76.4652	0
isotig11807	No hit	0	89.0279	0
isotig12041	PREDICTED: Oreochromis niloticus E3 ubiquitin-protein ligase Mdm2-like (LOC100697160), mRNA	0	68.0637	0
[truncated: 3,537 more rows]
