# Supplementary material for: Analysis of Stress-Responsive Transcriptome in the Intestine of Asian Seabass (Lates calcarifer) using RNA-Seq
Source: DNA Res. 2013 Jun 10;20(5):449–60. doi: 10.1093/dnares/dst022 (PMC3789556; doi:10.1093/dnares/dst022)
Supplement: Supplementary Data [file supp_dst022_dst022supp_table7.xls]

## Sheet: Sheet1
Supplementary Table 7. The KEEG pathways annotation and differentially regulated pathway list
Supplementary Table 7-a. The KEEG pathways annotation
LPS injection
Int1:Int3_down regulated DEG
ko01100 Metabolic pathways (47)
ko:K00049 GRHPR; glyoxylate/hydroxypyruvate reductase
ko:K00140 mmsA; malonate-semialdehyde dehydrogenase (acetylating) / methylmalonate-semialdehyde dehydrogenase
ko:K00412 CYTB; ubiquinol-cytochrome c reductase cytochrome b subunit
ko:K00416 QCR6; ubiquinol-cytochrome c reductase subunit 6
ko:K00420 QCR10; ubiquinol-cytochrome c reductase subunit 10
ko:K00515 BCMO1; beta-carotene 15,15'-monooxygenase
ko:K00622 nat; arylamine N-acetyltransferase
ko:K00699 UGT; glucuronosyltransferase
ko:K00710 GALNT; polypeptide N-acetylgalactosaminyltransferase
ko:K00720 UGCG; ceramide glucosyltransferase
ko:K00830 AGXT; alanine-glyoxylate transaminase / serine-glyoxylate transaminase / serine-pyruvate transaminase
ko:K00846 KHK; ketohexokinase
ko:K00863 E2.7.1.29; dihydroxyacetone kinase
ko:K00888 PI4K; phosphatidylinositol 4-kinase
ko:K00927 PGK; phosphoglycerate kinase
ko:K00942 E2.7.4.8; guanylate kinase
ko:K00972 UAP1; UDP-N-acetylglucosamine pyrophosphorylase
ko:K01008 selD; selenide, water dikinase
ko:K01077 E3.1.3.1; alkaline phosphatase
ko:K01081 E3.1.3.5; 5'-nucleotidase
ko:K01201 E3.2.1.45; glucosylceramidase
ko:K01230 MAN1; mannosyl-oligosaccharide alpha-1,2-mannosidase
ko:K01556 E3.7.1.3; kynureninase
ko:K01595 ppc; phosphoenolpyruvate carboxylase
ko:K01599 hemE; uroporphyrinogen decarboxylase
ko:K01623 ALDO; fructose-bisphosphate aldolase, class I
ko:K01783 rpe; ribulose-phosphate 3-epimerase
ko:K01969 E6.4.1.4B; 3-methylcrotonyl-CoA carboxylase beta subunit
ko:K02256 COX1; cytochrome c oxidase subunit 1
ko:K02262 COX3; cytochrome c oxidase subunit 3
ko:K03010 RPB2; DNA-directed RNA polymerase II subunit RPB2
ko:K03022 RPC25; DNA-directed RNA polymerase III subunit RPC8
ko:K03881 ND4; NADH-ubiquinone oxidoreductase chain 4
ko:K03940 NDUFS7; NADH dehydrogenase (ubiquinone) Fe-S protein 7
ko:K03965 NDUFB9; NADH dehydrogenase (ubiquinone) 1 beta subcomplex 9
ko:K04712 DEGS; sphingolipid delta-4 desaturase
ko:K05286 PIGB; phosphatidylinositol glycan, class B
ko:K05859 PLCG; phospholipase C, gamma
ko:K07511 ECHS1; enoyl-CoA hydratase
ko:K09458 fabF; 3-oxoacyl-
ko:K11140 ANPEP; aminopeptidase N
ko:K12047 MGAM; maltase-glucoamylase
ko:K12316 GAA; lysosomal alpha-glucosidase
ko:K12354 ENPP7; ectonucleotide pyrophosphatase/phosphodiesterase family member 7
ko:K13506 GPAT3_4; glycerol-3-phosphate O-acyltransferase 3/4
ko:K13510 LPCAT1_2; lysophosphatidylcholine acyltransferase / lyso-PAF acetyltransferase
ko:K15717 K15717; prostamide/prostaglandin F2alpha synthase
ko03010 Ribosome (12)
ko:K02893 RP-L23Ae; large subunit ribosomal protein L23Ae
ko:K02894 RP-L23e; large subunit ribosomal protein L23e
ko:K02900 RP-L27Ae; large subunit ribosomal protein L27Ae
ko:K02910 RP-L31e; large subunit ribosomal protein L31e
ko:K02915 RP-L34e; large subunit ribosomal protein L34e
ko:K02917 RP-L35Ae; large subunit ribosomal protein L35Ae
ko:K02927 RP-L40e; large subunit ribosomal protein L40e
ko:K02929 RP-L44e; large subunit ribosomal protein L44e
ko:K02953 RP-S13e; small subunit ribosomal protein S13e
ko:K02958 RP-S15e; small subunit ribosomal protein S15e
ko:K02983 RP-S30e; small subunit ribosomal protein S30e
ko:K02995 RP-S8e; small subunit ribosomal protein S8e
ko05169 Epstein-Barr virus infection (11)
ko:K00922 PIK3C; phosphatidylinositol-4,5-bisphosphate 3-kinase
ko:K02649 PIK3R; phosphoinositide-3-kinase, regulatory subunit
ko:K03010 RPB2; DNA-directed RNA polymerase II subunit RPB2
ko:K03022 RPC25; DNA-directed RNA polymerase III subunit RPC8
ko:K04345 PKA; protein kinase A
ko:K04455 HSPB1; heat shock 27kDa protein 1
ko:K04498 EP300; E1A/CREB-binding protein
ko:K05859 PLCG; phospholipase C, gamma
ko:K06643 MDM2; E3 ubiquitin-protein ligase Mdm2
ko:K06751 MHC1; major histocompatibility complex, class I
ko:K08860 EIF2AK; eukaryotic translation initiation factor 2-alpha kinase
ko05200 Pathways in cancer (11)
ko:K00922 PIK3C; phosphatidylinositol-4,5-bisphosphate 3-kinase
ko:K02649 PIK3R; phosphoinositide-3-kinase, regulatory subunit
ko:K04438 CRK; proto-oncogene C-crk
ko:K04498 EP300; E1A/CREB-binding protein
ko:K05089 PDGFRB; platelet-derived growth factor receptor beta
ko:K05636 LAMB1; laminin, beta 1
ko:K05689 CDHE; cadherin 1, type 1, E-cadherin
ko:K05859 PLCG; phospholipase C, gamma
ko:K06237 COL4A; collagen, type IV, alpha
ko:K06643 MDM2; E3 ubiquitin-protein ligase Mdm2
ko:K08524 NR2B1; retinoid X receptor alpha
ko04510 Focal adhesion (11)
ko:K00922 PIK3C; phosphatidylinositol-4,5-bisphosphate 3-kinase
ko:K02649 PIK3R; phosphoinositide-3-kinase, regulatory subunit
ko:K04438 CRK; proto-oncogene C-crk
ko:K05089 PDGFRB; platelet-derived growth factor receptor beta
ko:K05636 LAMB1; laminin, beta 1
ko:K05692 ACTB_G1; actin beta/gamma 1
ko:K05726 BCAR1; breast cancer anti-estrogen resistance 1
ko:K05730 VAV; vav oncogene
ko:K06237 COL4A; collagen, type IV, alpha
ko:K06252 TN; tenascin
ko:K06277 RAPGEF1; Rap guanine nucleotide exchange factor (GEF) 1
ko05016 Huntington's disease (10)
ko:K00412 CYTB; ubiquinol-cytochrome c reductase cytochrome b subunit
ko:K00416 QCR6; ubiquinol-cytochrome c reductase subunit 6
ko:K00420 QCR10; ubiquinol-cytochrome c reductase subunit 10
ko:K02256 COX1; cytochrome c oxidase subunit 1
ko:K02262 COX3; cytochrome c oxidase subunit 3
ko:K03010 RPB2; DNA-directed RNA polymerase II subunit RPB2
ko:K03940 NDUFS7; NADH dehydrogenase (ubiquinone) Fe-S protein 7
ko:K03965 NDUFB9; NADH dehydrogenase (ubiquinone) 1 beta subcomplex 9
ko:K04498 EP300; E1A/CREB-binding protein
ko:K04565 E1.15.1.1C; Cu/Zn superoxide dismutase
ko01110 Biosynthesis of secondary metabolites (10)
ko:K00622 nat; arylamine N-acetyltransferase
ko:K00830 AGXT; alanine-glyoxylate transaminase / serine-glyoxylate transaminase / serine-pyruvate transaminase
ko:K00927 PGK; phosphoglycerate kinase
ko:K00972 UAP1; UDP-N-acetylglucosamine pyrophosphorylase
ko:K01081 E3.1.3.5; 5'-nucleotidase
ko:K01183 E3.2.1.14; chitinase
ko:K01599 hemE; uroporphyrinogen decarboxylase
ko:K01623 ALDO; fructose-bisphosphate aldolase, class I
ko:K01783 rpe; ribulose-phosphate 3-epimerase
ko:K07511 ECHS1; enoyl-CoA hydratase
ko05012 Parkinson's disease (10)
ko:K00412 CYTB; ubiquinol-cytochrome c reductase cytochrome b subunit
ko:K00416 QCR6; ubiquinol-cytochrome c reductase subunit 6
ko:K00420 QCR10; ubiquinol-cytochrome c reductase subunit 10
ko:K02256 COX1; cytochrome c oxidase subunit 1
ko:K02262 COX3; cytochrome c oxidase subunit 3
ko:K03881 ND4; NADH-ubiquinone oxidoreductase chain 4
ko:K03940 NDUFS7; NADH dehydrogenase (ubiquinone) Fe-S protein 7
ko:K03965 NDUFB9; NADH dehydrogenase (ubiquinone) 1 beta subcomplex 9
ko:K04557 PNUTL1; peanut-like protein 1 (cell division control related protein 1)
ko:K05687 PARK7; protein DJ-1
ko05166 HTLV-I infection (10)
ko:K00922 PIK3C; phosphatidylinositol-4,5-bisphosphate 3-kinase
ko:K02649 PIK3R; phosphoinositide-3-kinase, regulatory subunit
ko:K04345 PKA; protein kinase A
ko:K04374 ATF4; activating transcription factor 4
ko:K04498 EP300; E1A/CREB-binding protein
ko:K05089 PDGFRB; platelet-derived growth factor receptor beta
ko:K06751 MHC1; major histocompatibility complex, class I
ko:K06752 MHC2; major histocompatibility complex, class II
ko:K08054 CANX; calnexin
ko:K12076 DLG1; disks large protein 1
ko04810 Regulation of actin cytoskeleton (9)
ko:K00922 PIK3C; phosphatidylinositol-4,5-bisphosphate 3-kinase
ko:K02649 PIK3R; phosphoinositide-3-kinase, regulatory subunit
ko:K04438 CRK; proto-oncogene C-crk
ko:K05089 PDGFRB; platelet-derived growth factor receptor beta
ko:K05692 ACTB_G1; actin beta/gamma 1
ko:K05726 BCAR1; breast cancer anti-estrogen resistance 1
ko:K05730 VAV; vav oncogene
ko:K05757 ARPC1A_B; actin related protein 2/3 complex, subunit 1A/1B
ko:K08007 VIL2; villin 2 (ezrin)
ko04142 Lysosome (9)
ko:K01134 ARSA; arylsulfatase A
ko:K01158 DNASE2; deoxyribonuclease II
ko:K01201 E3.2.1.45; glucosylceramidase
ko:K01363 CTSB; cathepsin B
ko:K01374 CTSO; cathepsin O
ko:K12316 GAA; lysosomal alpha-glucosidase
ko:K12383 GM2A; ganglioside GM2 activator
ko:K12394 AP1S1_2; AP-1 complex subunit sigma 1/2
ko:K12399 AP3S; AP-3 complex subunit sigma
ko01120 Microbial metabolism in diverse environments (9)
ko:K00622 nat; arylamine N-acetyltransferase
ko:K00830 AGXT; alanine-glyoxylate transaminase / serine-glyoxylate transaminase / serine-pyruvate transaminase
ko:K00863 E2.7.1.29; dihydroxyacetone kinase
ko:K00927 PGK; phosphoglycerate kinase
ko:K01077 E3.1.3.1; alkaline phosphatase
ko:K01595 ppc; phosphoenolpyruvate carboxylase
ko:K01623 ALDO; fructose-bisphosphate aldolase, class I
ko:K01783 rpe; ribulose-phosphate 3-epimerase
ko:K07511 ECHS1; enoyl-CoA hydratase
ko04670 Leukocyte transendothelial migration (8)
ko:K00922 PIK3C; phosphatidylinositol-4,5-bisphosphate 3-kinase
ko:K02649 PIK3R; phosphoinositide-3-kinase, regulatory subunit
ko:K05692 ACTB_G1; actin beta/gamma 1
ko:K05726 BCAR1; breast cancer anti-estrogen resistance 1
ko:K05730 VAV; vav oncogene
ko:K05859 PLCG; phospholipase C, gamma
ko:K06087 CLDN; claudin
ko:K08007 VIL2; villin 2 (ezrin)
ko04141 Protein processing in endoplasmic reticulum (8)
ko:K01230 MAN1; mannosyl-oligosaccharide alpha-1,2-mannosidase
ko:K04374 ATF4; activating transcription factor 4
ko:K08054 CANX; calnexin
ko:K08653 MBTPS1; membrane-bound transcription factor site-1 protease
ko:K08860 EIF2AK; eukaryotic translation initiation factor 2-alpha kinase
ko:K09555 BAG1; BCL2-associated athanogene 1
ko:K09556 BAG2; BCL2-associated athanogene 2
ko:K10976 ERO1LB; ERO1-like protein beta
ko04145 Phagosome (8)
ko:K05692 ACTB_G1; actin beta/gamma 1
ko:K06751 MHC1; major histocompatibility complex, class I
ko:K06752 MHC2; major histocompatibility complex, class II
ko:K07897 RAB7A; Ras-related protein Rab-7A
ko:K08054 CANX; calnexin
ko:K12478 EEA1; early endosome antigen 1
ko:K13882 CORO1A; coronin-1A
ko:K13885 SCARB1; scavenger receptor class B, member 1
ko04974 Protein digestion and absorption (8)
ko:K05612 SLC1A1; solute carrier family 1 (neuronal/epithelial high affinity glutamate transporter), member 1
ko:K05849 SLC8A; solute carrier family 8 (sodium/calcium exchanger)
ko:K06237 COL4A; collagen, type IV, alpha
ko:K08606 MEP1B; meprin A, beta
ko:K08779 CPA1; carboxypeptidase A1
ko:K09708 ACEH; angiotensin-converting enzyme 2
ko:K13868 SLC7A9; solute carrier family 7 (L-type amino acid transporter), member 9
ko:K14206 SLC15A1; solute carrier family 15 (oligopeptide transporter), member 1
ko00190 Oxidative phosphorylation (8)
ko:K00412 CYTB; ubiquinol-cytochrome c reductase cytochrome b subunit
ko:K00416 QCR6; ubiquinol-cytochrome c reductase subunit 6
ko:K00420 QCR10; ubiquinol-cytochrome c reductase subunit 10
ko:K02256 COX1; cytochrome c oxidase subunit 1
ko:K02262 COX3; cytochrome c oxidase subunit 3
ko:K03881 ND4; NADH-ubiquinone oxidoreductase chain 4
ko:K03940 NDUFS7; NADH dehydrogenase (ubiquinone) Fe-S protein 7
ko:K03965 NDUFB9; NADH dehydrogenase (ubiquinone) 1 beta subcomplex 9
ko05100 Bacterial invasion of epithelial cells (8)
ko:K00922 PIK3C; phosphatidylinositol-4,5-bisphosphate 3-kinase
ko:K02649 PIK3R; phosphoinositide-3-kinase, regulatory subunit
ko:K04438 CRK; proto-oncogene C-crk
ko:K05689 CDHE; cadherin 1, type 1, E-cadherin
ko:K05692 ACTB_G1; actin beta/gamma 1
ko:K05726 BCAR1; breast cancer anti-estrogen resistance 1
ko:K05757 ARPC1A_B; actin related protein 2/3 complex, subunit 1A/1B
ko:K06106 CTTN; cortactin
ko05164 Influenza A (7)
ko:K00922 PIK3C; phosphatidylinositol-4,5-bisphosphate 3-kinase
ko:K02649 PIK3R; phosphoinositide-3-kinase, regulatory subunit
ko:K04498 EP300; E1A/CREB-binding protein
ko:K04721 TNFSF10; tumor necrosis factor ligand superfamily member 10
ko:K05692 ACTB_G1; actin beta/gamma 1
ko:K06752 MHC2; major histocompatibility complex, class II
ko:K08860 EIF2AK; eukaryotic translation initiation factor 2-alpha kinase
ko04666 Fc gamma R-mediated phagocytosis (7)
ko:K00922 PIK3C; phosphatidylinositol-4,5-bisphosphate 3-kinase
ko:K02649 PIK3R; phosphoinositide-3-kinase, regulatory subunit
ko:K03084 SHIP1; phosphatidylinositol-3,4,5-trisphosphate 5-phosphatase 1
ko:K04438 CRK; proto-oncogene C-crk
ko:K05730 VAV; vav oncogene
ko:K05757 ARPC1A_B; actin related protein 2/3 complex, subunit 1A/1B
ko:K05859 PLCG; phospholipase C, gamma
ko05146 Amoebiasis (7)
ko:K00922 PIK3C; phosphatidylinositol-4,5-bisphosphate 3-kinase
ko:K02649 PIK3R; phosphoinositide-3-kinase, regulatory subunit
ko:K04345 PKA; protein kinase A
ko:K04455 HSPB1; heat shock 27kDa protein 1
ko:K05636 LAMB1; laminin, beta 1
ko:K06237 COL4A; collagen, type IV, alpha
ko:K07897 RAB7A; Ras-related protein Rab-7A
ko04062 Chemokine signaling pathway (7)
ko:K00922 PIK3C; phosphatidylinositol-4,5-bisphosphate 3-kinase
ko:K02649 PIK3R; phosphoinositide-3-kinase, regulatory subunit
ko:K04345 PKA; protein kinase A
ko:K04438 CRK; proto-oncogene C-crk
ko:K05726 BCAR1; breast cancer anti-estrogen resistance 1
ko:K05730 VAV; vav oncogene
ko:K10033 CXCL14; C-X-C motif chemokine 14
ko04144 Endocytosis (7)
ko:K04679 MADHIP; MAD, mothers against decapentaplegic interacting protein
ko:K05633 AIP5; atrophin-1 interacting protein 5 (WW domain containing E3 ubiquitin protein ligase 1)
ko:K06643 MDM2; E3 ubiquitin-protein ligase Mdm2
ko:K06751 MHC1; major histocompatibility complex, class I
ko:K07897 RAB7A; Ras-related protein Rab-7A
ko:K07905 RAB11B; Ras-related protein Rab-11B
ko:K12478 EEA1; early endosome antigen 1
ko05010 Alzheimer's disease (7)
ko:K00412 CYTB; ubiquinol-cytochrome c reductase cytochrome b subunit
ko:K00416 QCR6; ubiquinol-cytochrome c reductase subunit 6
ko:K00420 QCR10; ubiquinol-cytochrome c reductase subunit 10
ko:K02256 COX1; cytochrome c oxidase subunit 1
ko:K02262 COX3; cytochrome c oxidase subunit 3
ko:K03940 NDUFS7; NADH dehydrogenase (ubiquinone) Fe-S protein 7
ko:K03965 NDUFB9; NADH dehydrogenase (ubiquinone) 1 beta subcomplex 9
ko04650 Natural killer cell mediated cytotoxicity (6)
ko:K00922 PIK3C; phosphatidylinositol-4,5-bisphosphate 3-kinase
ko:K02649 PIK3R; phosphoinositide-3-kinase, regulatory subunit
ko:K04721 TNFSF10; tumor necrosis factor ligand superfamily member 10
ko:K05730 VAV; vav oncogene
ko:K05859 PLCG; phospholipase C, gamma
ko:K07983 FCER1G; Fc receptor, IgE, high affinity I, gamma polypeptide
ko05160 Hepatitis C (6)
ko:K00922 PIK3C; phosphatidylinositol-4,5-bisphosphate 3-kinase
ko:K02649 PIK3R; phosphoinositide-3-kinase, regulatory subunit
ko:K06087 CLDN; claudin
ko:K08524 NR2B1; retinoid X receptor alpha
ko:K08860 EIF2AK; eukaryotic translation initiation factor 2-alpha kinase
ko:K13885 SCARB1; scavenger receptor class B, member 1
ko05152 Tuberculosis (6)
ko:K04498 EP300; E1A/CREB-binding protein
ko:K06752 MHC2; major histocompatibility complex, class II
ko:K07897 RAB7A; Ras-related protein Rab-7A
ko:K07983 FCER1G; Fc receptor, IgE, high affinity I, gamma polypeptide
ko:K12478 EEA1; early endosome antigen 1
ko:K13882 CORO1A; coronin-1A
ko05215 Prostate cancer (6)
ko:K00922 PIK3C; phosphatidylinositol-4,5-bisphosphate 3-kinase
ko:K02649 PIK3R; phosphoinositide-3-kinase, regulatory subunit
ko:K04374 ATF4; activating transcription factor 4
ko:K04498 EP300; E1A/CREB-binding protein
ko:K05089 PDGFRB; platelet-derived growth factor receptor beta
ko:K06643 MDM2; E3 ubiquitin-protein ligase Mdm2
ko04664 Fc epsilon RI signaling pathway (6)
ko:K00922 PIK3C; phosphatidylinositol-4,5-bisphosphate 3-kinase
ko:K02649 PIK3R; phosphoinositide-3-kinase, regulatory subunit
ko:K03084 SHIP1; phosphatidylinositol-3,4,5-trisphosphate 5-phosphatase 1
ko:K05730 VAV; vav oncogene
ko:K05859 PLCG; phospholipase C, gamma
ko:K07983 FCER1G; Fc receptor, IgE, high affinity I, gamma polypeptide
ko04722 Neurotrophin signaling pathway (6)
ko:K00922 PIK3C; phosphatidylinositol-4,5-bisphosphate 3-kinase
ko:K02649 PIK3R; phosphoinositide-3-kinase, regulatory subunit
ko:K04374 ATF4; activating transcription factor 4
ko:K04438 CRK; proto-oncogene C-crk
ko:K05859 PLCG; phospholipase C, gamma
ko:K06277 RAPGEF1; Rap guanine nucleotide exchange factor (GEF) 1
ko04010 MAPK signaling pathway (6)
ko:K04345 PKA; protein kinase A
ko:K04352 RASA1; Ras GTPase-activating protein 1
ko:K04374 ATF4; activating transcription factor 4
ko:K04438 CRK; proto-oncogene C-crk
ko:K04455 HSPB1; heat shock 27kDa protein 1
ko:K05089 PDGFRB; platelet-derived growth factor receptor beta
ko05168 Herpes simplex infection (6)
ko:K04498 EP300; E1A/CREB-binding protein
ko:K05152 TNFRSF14; tumor necrosis factor receptor superfamily member 14
ko:K06751 MHC1; major histocompatibility complex, class I
ko:K06752 MHC2; major histocompatibility complex, class II
ko:K08860 EIF2AK; eukaryotic translation initiation factor 2-alpha kinase
ko:K15410 EEF1D; elongation factor 1-delta
ko04976 Bile secretion (6)
ko:K01253 EPHX1; microsomal epoxide hydrolase
ko:K04345 PKA; protein kinase A
ko:K05666 ABCC2; ATP-binding cassette, subfamily C (CFTR/MRP), member 2
ko:K08524 NR2B1; retinoid X receptor alpha
ko:K13885 SCARB1; scavenger receptor class B, member 1
ko:K14341 SLC10A1; solute carrier family 10 (sodium/bile acid cotransporter), member 1
ko05211 Renal cell carcinoma (5)
ko:K00922 PIK3C; phosphatidylinositol-4,5-bisphosphate 3-kinase
ko:K02649 PIK3R; phosphoinositide-3-kinase, regulatory subunit
ko:K04438 CRK; proto-oncogene C-crk
ko:K04498 EP300; E1A/CREB-binding protein
ko:K06277 RAPGEF1; Rap guanine nucleotide exchange factor (GEF) 1
ko00562 Inositol phosphate metabolism (5)
ko:K00140 mmsA; malonate-semialdehyde dehydrogenase (acetylating) / methylmalonate-semialdehyde dehydrogenase
ko:K00888 PI4K; phosphatidylinositol 4-kinase
ko:K00922 PIK3C; phosphatidylinositol-4,5-bisphosphate 3-kinase
ko:K03084 SHIP1; phosphatidylinositol-3,4,5-trisphosphate 5-phosphatase 1
ko:K05859 PLCG; phospholipase C, gamma
ko05130 Pathogenic Escherichia coli infection (5)
ko:K05689 CDHE; cadherin 1, type 1, E-cadherin
ko:K05692 ACTB_G1; actin beta/gamma 1
ko:K05757 ARPC1A_B; actin related protein 2/3 complex, subunit 1A/1B
ko:K06106 CTTN; cortactin
ko:K08007 VIL2; villin 2 (ezrin)
ko00230 Purine metabolism (5)
ko:K00942 E2.7.4.8; guanylate kinase
ko:K01081 E3.1.3.5; 5'-nucleotidase
ko:K01120 PDE; 3',5'-cyclic-nucleotide phosphodiesterase
ko:K03010 RPB2; DNA-directed RNA polymerase II subunit RPB2
ko:K03022 RPC25; DNA-directed RNA polymerase III subunit RPC8
ko04612 Antigen processing and presentation (5)
ko:K01363 CTSB; cathepsin B
ko:K06696 PSME1; proteasome activator subunit 1 (PA28 alpha)
ko:K06751 MHC1; major histocompatibility complex, class I
ko:K06752 MHC2; major histocompatibility complex, class II
ko:K08054 CANX; calnexin
ko05222 Small cell lung cancer (5)
ko:K00922 PIK3C; phosphatidylinositol-4,5-bisphosphate 3-kinase
ko:K02649 PIK3R; phosphoinositide-3-kinase, regulatory subunit
ko:K05636 LAMB1; laminin, beta 1
ko:K06237 COL4A; collagen, type IV, alpha
ko:K08524 NR2B1; retinoid X receptor alpha
ko00600 Sphingolipid metabolism (5)
ko:K00720 UGCG; ceramide glucosyltransferase
ko:K01134 ARSA; arylsulfatase A
ko:K01201 E3.2.1.45; glucosylceramidase
ko:K04712 DEGS; sphingolipid delta-4 desaturase
ko:K12354 ENPP7; ectonucleotide pyrophosphatase/phosphodiesterase family member 7
ko05202 Transcriptional misregulation in cancer (5)
ko:K06571 TM4SF2; transmembrane 4 superfamily member 2
ko:K06643 MDM2; E3 ubiquitin-protein ligase Mdm2
ko:K08524 NR2B1; retinoid X receptor alpha
ko:K12823 DDX5; ATP-dependent RNA helicase DDX5/DBP2
ko:K15188 CCNT; cyclin T
ko05162 Measles (5)
ko:K00922 PIK3C; phosphatidylinositol-4,5-bisphosphate 3-kinase
ko:K02649 PIK3R; phosphoinositide-3-kinase, regulatory subunit
ko:K04721 TNFSF10; tumor necrosis factor ligand superfamily member 10
ko:K07899 RAB9A; Ras-related protein Rab-9A
ko:K08860 EIF2AK; eukaryotic translation initiation factor 2-alpha kinase
ko05218 Melanoma (5)
ko:K00922 PIK3C; phosphatidylinositol-4,5-bisphosphate 3-kinase
ko:K02649 PIK3R; phosphoinositide-3-kinase, regulatory subunit
ko:K05089 PDGFRB; platelet-derived growth factor receptor beta
ko:K05689 CDHE; cadherin 1, type 1, E-cadherin
ko:K06643 MDM2; E3 ubiquitin-protein ligase Mdm2
ko04070 Phosphatidylinositol signaling system (5)
ko:K00888 PI4K; phosphatidylinositol 4-kinase
ko:K00922 PIK3C; phosphatidylinositol-4,5-bisphosphate 3-kinase
ko:K02649 PIK3R; phosphoinositide-3-kinase, regulatory subunit
ko:K03084 SHIP1; phosphatidylinositol-3,4,5-trisphosphate 5-phosphatase 1
ko:K05859 PLCG; phospholipase C, gamma
ko04260 Cardiac muscle contraction (5)
ko:K00412 CYTB; ubiquinol-cytochrome c reductase cytochrome b subunit
ko:K00416 QCR6; ubiquinol-cytochrome c reductase subunit 6
ko:K00420 QCR10; ubiquinol-cytochrome c reductase subunit 10
ko:K02256 COX1; cytochrome c oxidase subunit 1
ko:K02262 COX3; cytochrome c oxidase subunit 3
ko05214 Glioma (5)
ko:K00922 PIK3C; phosphatidylinositol-4,5-bisphosphate 3-kinase
ko:K02649 PIK3R; phosphoinositide-3-kinase, regulatory subunit
ko:K05089 PDGFRB; platelet-derived growth factor receptor beta
ko:K05859 PLCG; phospholipase C, gamma
ko:K06643 MDM2; E3 ubiquitin-protein ligase Mdm2
ko04910 Insulin signaling pathway (5)
ko:K00922 PIK3C; phosphatidylinositol-4,5-bisphosphate 3-kinase
ko:K02649 PIK3R; phosphoinositide-3-kinase, regulatory subunit
ko:K04345 PKA; protein kinase A
ko:K04438 CRK; proto-oncogene C-crk
ko:K06277 RAPGEF1; Rap guanine nucleotide exchange factor (GEF) 1
ko04514 Cell adhesion molecules (CAMs) (5)
ko:K05689 CDHE; cadherin 1, type 1, E-cadherin
ko:K06087 CLDN; claudin
ko:K06746 B7H3; immune costimulatory protein B7-H3
ko:K06751 MHC1; major histocompatibility complex, class I
ko:K06752 MHC2; major histocompatibility complex, class II
ko00710 Carbon fixation in photosynthetic organisms (4)
ko:K00927 PGK; phosphoglycerate kinase
ko:K01595 ppc; phosphoenolpyruvate carboxylase
ko:K01623 ALDO; fructose-bisphosphate aldolase, class I
ko:K01783 rpe; ribulose-phosphate 3-epimerase
ko04530 Tight junction (4)
ko:K05692 ACTB_G1; actin beta/gamma 1
ko:K06087 CLDN; claudin
ko:K06106 CTTN; cortactin
ko:K10352 MYH; myosin heavy chain
ko04020 Calcium signaling pathway (4)
ko:K04345 PKA; protein kinase A
ko:K05089 PDGFRB; platelet-derived growth factor receptor beta
ko:K05849 SLC8A; solute carrier family 8 (sodium/calcium exchanger)
ko:K05859 PLCG; phospholipase C, gamma
ko05131 Shigellosis (4)
ko:K04438 CRK; proto-oncogene C-crk
ko:K05692 ACTB_G1; actin beta/gamma 1
ko:K05757 ARPC1A_B; actin related protein 2/3 complex, subunit 1A/1B
ko:K06106 CTTN; cortactin
ko05416 Viral myocarditis (4)
ko:K05692 ACTB_G1; actin beta/gamma 1
ko:K06751 MHC1; major histocompatibility complex, class I
ko:K06752 MHC2; major histocompatibility complex, class II
ko:K10352 MYH; myosin heavy chain
ko05110 Vibrio cholerae infection (4)
ko:K04345 PKA; protein kinase A
ko:K05692 ACTB_G1; actin beta/gamma 1
ko:K05859 PLCG; phospholipase C, gamma
ko:K10951 SLC12A2; solute carrier family 12 (sodium/potassium/chloride transporter), member 2
ko05220 Chronic myeloid leukemia (4)
ko:K00922 PIK3C; phosphatidylinositol-4,5-bisphosphate 3-kinase
ko:K02649 PIK3R; phosphoinositide-3-kinase, regulatory subunit
ko:K04438 CRK; proto-oncogene C-crk
ko:K06643 MDM2; E3 ubiquitin-protein ligase Mdm2
ko04060 Cytokine-cytokine receptor interaction (4)
ko:K04721 TNFSF10; tumor necrosis factor ligand superfamily member 10
ko:K05089 PDGFRB; platelet-derived growth factor receptor beta
ko:K05152 TNFRSF14; tumor necrosis factor receptor superfamily member 14
ko:K10033 CXCL14; C-X-C motif chemokine 14
ko04660 T cell receptor signaling pathway (4)
ko:K00922 PIK3C; phosphatidylinositol-4,5-bisphosphate 3-kinase
ko:K02649 PIK3R; phosphoinositide-3-kinase, regulatory subunit
ko:K05730 VAV; vav oncogene
ko:K12076 DLG1; disks large protein 1
ko04012 ErbB signaling pathway (4)
ko:K00922 PIK3C; phosphatidylinositol-4,5-bisphosphate 3-kinase
ko:K02649 PIK3R; phosphoinositide-3-kinase, regulatory subunit
ko:K04438 CRK; proto-oncogene C-crk
ko:K05859 PLCG; phospholipase C, gamma
ko04210 Apoptosis (4)
ko:K00922 PIK3C; phosphatidylinositol-4,5-bisphosphate 3-kinase
ko:K02649 PIK3R; phosphoinositide-3-kinase, regulatory subunit
ko:K04345 PKA; protein kinase A
ko:K04721 TNFSF10; tumor necrosis factor ligand superfamily member 10
ko04370 VEGF signaling pathway (4)
ko:K00922 PIK3C; phosphatidylinositol-4,5-bisphosphate 3-kinase
ko:K02649 PIK3R; phosphoinositide-3-kinase, regulatory subunit
ko:K04455 HSPB1; heat shock 27kDa protein 1
ko:K05859 PLCG; phospholipase C, gamma
ko05145 Toxoplasmosis (4)
ko:K00922 PIK3C; phosphatidylinositol-4,5-bisphosphate 3-kinase
ko:K02649 PIK3R; phosphoinositide-3-kinase, regulatory subunit
ko:K05636 LAMB1; laminin, beta 1
ko:K06752 MHC2; major histocompatibility complex, class II
ko05223 Non-small cell lung cancer (4)
ko:K00922 PIK3C; phosphatidylinositol-4,5-bisphosphate 3-kinase
ko:K02649 PIK3R; phosphoinositide-3-kinase, regulatory subunit
ko:K05859 PLCG; phospholipase C, gamma
ko:K08524 NR2B1; retinoid X receptor alpha
ko04662 B cell receptor signaling pathway (4)
ko:K00922 PIK3C; phosphatidylinositol-4,5-bisphosphate 3-kinase
ko:K02649 PIK3R; phosphoinositide-3-kinase, regulatory subunit
ko:K03084 SHIP1; phosphatidylinositol-3,4,5-trisphosphate 5-phosphatase 1
ko:K05730 VAV; vav oncogene
ko04725 Cholinergic synapse (4)
ko:K00922 PIK3C; phosphatidylinositol-4,5-bisphosphate 3-kinase
ko:K02649 PIK3R; phosphoinositide-3-kinase, regulatory subunit
ko:K04345 PKA; protein kinase A
ko:K04374 ATF4; activating transcription factor 4
ko04940 Type I diabetes mellitus (3)
ko:K06751 MHC1; major histocompatibility complex, class I
ko:K06752 MHC2; major histocompatibility complex, class II
ko:K07817 PTPRN; protein tyrosine phosphatase, receptor type, N
ko00980 Metabolism of xenobiotics by cytochrome P450 (3)
ko:K00699 UGT; glucuronosyltransferase
ko:K00799 E2.5.1.18; glutathione S-transferase
ko:K01253 EPHX1; microsomal epoxide hydrolase
ko04630 Jak-STAT signaling pathway (3)
ko:K00922 PIK3C; phosphatidylinositol-4,5-bisphosphate 3-kinase
ko:K02649 PIK3R; phosphoinositide-3-kinase, regulatory subunit
ko:K04498 EP300; E1A/CREB-binding protein
ko04973 Carbohydrate digestion and absorption (3)
ko:K00922 PIK3C; phosphatidylinositol-4,5-bisphosphate 3-kinase
ko:K02649 PIK3R; phosphoinositide-3-kinase, regulatory subunit
ko:K12047 MGAM; maltase-glucoamylase
ko03050 Proteasome (3)
ko:K02726 PSMA2; 20S proteasome subunit alpha 2
ko:K02730 PSMA6; 20S proteasome subunit alpha 1
ko:K06696 PSME1; proteasome activator subunit 1 (PA28 alpha)
ko04380 Osteoclast differentiation (3)
ko:K00922 PIK3C; phosphatidylinositol-4,5-bisphosphate 3-kinase
ko:K02649 PIK3R; phosphoinositide-3-kinase, regulatory subunit
ko:K14381 SQSTM1; sequestosome 1
ko04520 Adherens junction (3)
ko:K04498 EP300; E1A/CREB-binding protein
ko:K05689 CDHE; cadherin 1, type 1, E-cadherin
ko:K05692 ACTB_G1; actin beta/gamma 1
ko04720 Long-term potentiation (3)
ko:K04345 PKA; protein kinase A
ko:K04374 ATF4; activating transcription factor 4
ko:K04498 EP300; E1A/CREB-binding protein
ko04962 Vasopressin-regulated water reabsorption (3)
ko:K04345 PKA; protein kinase A
ko:K07905 RAB11B; Ras-related protein Rab-11B
ko:K10418 DYNLL; dynein light chain LC8-type
ko05414 Dilated cardiomyopathy (3)
ko:K04345 PKA; protein kinase A
ko:K05692 ACTB_G1; actin beta/gamma 1
ko:K12641 LMNA; lamin A/C
ko05213 Endometrial cancer (3)
ko:K00922 PIK3C; phosphatidylinositol-4,5-bisphosphate 3-kinase
ko:K02649 PIK3R; phosphoinositide-3-kinase, regulatory subunit
ko:K05689 CDHE; cadherin 1, type 1, E-cadherin
ko00280 Valine, leucine and isoleucine degradation (3)
ko:K00140 mmsA; malonate-semialdehyde dehydrogenase (acetylating) / methylmalonate-semialdehyde dehydrogenase
ko:K01969 E6.4.1.4B; 3-methylcrotonyl-CoA carboxylase beta subunit
ko:K07511 ECHS1; enoyl-CoA hydratase
ko04120 Ubiquitin mediated proteolysis (3)
ko:K05633 AIP5; atrophin-1 interacting protein 5 (WW domain containing E3 ubiquitin protein ligase 1)
ko:K06643 MDM2; E3 ubiquitin-protein ligase Mdm2
ko:K10685 UBLE1B; ubiquitin-like 1-activating enzyme E1 B
ko00500 Starch and sucrose metabolism (3)
ko:K00699 UGT; glucuronosyltransferase
ko:K12047 MGAM; maltase-glucoamylase
ko:K12316 GAA; lysosomal alpha-glucosidase
ko05132 Salmonella infection (3)
ko:K05692 ACTB_G1; actin beta/gamma 1
ko:K05757 ARPC1A_B; actin related protein 2/3 complex, subunit 1A/1B
ko:K07897 RAB7A; Ras-related protein Rab-7A
ko00680 Methane metabolism (3)
ko:K00830 AGXT; alanine-glyoxylate transaminase / serine-glyoxylate transaminase / serine-pyruvate transaminase
ko:K00863 E2.7.1.29; dihydroxyacetone kinase
ko:K01595 ppc; phosphoenolpyruvate carboxylase
ko04914 Progesterone-mediated oocyte maturation (3)
ko:K00922 PIK3C; phosphatidylinositol-4,5-bisphosphate 3-kinase
ko:K02649 PIK3R; phosphoinositide-3-kinase, regulatory subunit
ko:K04345 PKA; protein kinase A
ko04540 Gap junction (3)
ko:K04345 PKA; protein kinase A
ko:K05089 PDGFRB; platelet-derived growth factor receptor beta
ko:K08959 CSNK1D; casein kinase 1, delta
ko03040 Spliceosome (3)
ko:K12818 DHX8; ATP-dependent RNA helicase DHX8/PRP22
ko:K12823 DDX5; ATP-dependent RNA helicase DDX5/DBP2
ko:K12868 SYF2; pre-mRNA-splicing factor SYF2
ko00240 Pyrimidine metabolism (3)
ko:K01081 E3.1.3.5; 5'-nucleotidase
ko:K03010 RPB2; DNA-directed RNA polymerase II subunit RPB2
ko:K03022 RPC25; DNA-directed RNA polymerase III subunit RPC8
ko04146 Peroxisome (3)
ko:K00830 AGXT; alanine-glyoxylate transaminase / serine-glyoxylate transaminase / serine-pyruvate transaminase
ko:K04565 E1.15.1.1C; Cu/Zn superoxide dismutase
ko:K12663 ECH1; delta(3,5)-Delta(2,4)-dienoyl-CoA isomerase
ko04512 ECM-receptor interaction (3)
ko:K05636 LAMB1; laminin, beta 1
ko:K06237 COL4A; collagen, type IV, alpha
ko:K06252 TN; tenascin
ko04310 Wnt signaling pathway (3)
ko:K04345 PKA; protein kinase A
ko:K04498 EP300; E1A/CREB-binding protein
ko:K04508 TBL1; transducin (beta)-like 1
ko00564 Glycerophospholipid metabolism (3)
ko:K00006 E1.1.1.8; glycerol-3-phosphate dehydrogenase (NAD+)
ko:K13506 GPAT3_4; glycerol-3-phosphate O-acyltransferase 3/4
ko:K13510 LPCAT1_2; lysophosphatidylcholine acyltransferase / lyso-PAF acetyltransferase
ko04970 Salivary secretion (2)
ko:K04345 PKA; protein kinase A
ko:K10951 SLC12A2; solute carrier family 12 (sodium/potassium/chloride transporter), member 2
ko00982 Drug metabolism - cytochrome P450 (2)
ko:K00699 UGT; glucuronosyltransferase
ko:K00799 E2.5.1.18; glutathione S-transferase
ko00380 Tryptophan metabolism (2)
ko:K01556 E3.7.1.3; kynureninase
ko:K07511 ECHS1; enoyl-CoA hydratase
ko04960 Aldosterone-regulated sodium reabsorption (2)
ko:K00922 PIK3C; phosphatidylinositol-4,5-bisphosphate 3-kinase
ko:K02649 PIK3R; phosphoinositide-3-kinase, regulatory subunit
ko02020 Two-component system (2)
ko:K00412 CYTB; ubiquinol-cytochrome c reductase cytochrome b subunit
ko:K01077 E3.1.3.1; alkaline phosphatase
ko05412 Arrhythmogenic right ventricular cardiomyopathy (ARVC) (2)
ko:K05692 ACTB_G1; actin beta/gamma 1
ko:K12641 LMNA; lamin A/C
ko04930 Type II diabetes mellitus (2)
ko:K00922 PIK3C; phosphatidylinositol-4,5-bisphosphate 3-kinase
ko:K02649 PIK3R; phosphoinositide-3-kinase, regulatory subunit
ko03020 RNA polymerase (2)
ko:K03010 RPB2; DNA-directed RNA polymerase II subunit RPB2
ko:K03022 RPC25; DNA-directed RNA polymerase III subunit RPC8
ko05212 Pancreatic cancer (2)
ko:K00922 PIK3C; phosphatidylinositol-4,5-bisphosphate 3-kinase
ko:K02649 PIK3R; phosphoinositide-3-kinase, regulatory subunit
ko05330 Allograft rejection (2)
ko:K06751 MHC1; major histocompatibility complex, class I
ko:K06752 MHC2; major histocompatibility complex, class II
ko00983 Drug metabolism - other enzymes (2)
ko:K00622 nat; arylamine N-acetyltransferase
ko:K00699 UGT; glucuronosyltransferase
ko00830 Retinol metabolism (2)
ko:K00515 BCMO1; beta-carotene 15,15'-monooxygenase
ko:K00699 UGT; glucuronosyltransferase
ko00010 Glycolysis / Gluconeogenesis (2)
ko:K00927 PGK; phosphoglycerate kinase
ko:K01623 ALDO; fructose-bisphosphate aldolase, class I
ko04614 Renin-angiotensin system (2)
ko:K09708 ACEH; angiotensin-converting enzyme 2
ko:K11140 ANPEP; aminopeptidase N
ko04350 TGF-beta signaling pathway (2)
ko:K04498 EP300; E1A/CREB-binding protein
ko:K04679 MADHIP; MAD, mothers against decapentaplegic interacting protein
ko05322 Systemic lupus erythematosus (2)
ko:K06752 MHC2; major histocompatibility complex, class II
ko:K11089 TROVE2; 60 kDa SS-A/Ro ribonucleoprotein
ko05410 Hypertrophic cardiomyopathy (HCM) (2)
ko:K05692 ACTB_G1; actin beta/gamma 1
ko:K12641 LMNA; lamin A/C
ko04150 mTOR signaling pathway (2)
ko:K00922 PIK3C; phosphatidylinositol-4,5-bisphosphate 3-kinase
ko:K02649 PIK3R; phosphoinositide-3-kinase, regulatory subunit
ko05219 Bladder cancer (2)
ko:K05689 CDHE; cadherin 1, type 1, E-cadherin
ko:K06643 MDM2; E3 ubiquitin-protein ligase Mdm2
ko04620 Toll-like receptor signaling pathway (2)
ko:K00922 PIK3C; phosphatidylinositol-4,5-bisphosphate 3-kinase
ko:K02649 PIK3R; phosphoinositide-3-kinase, regulatory subunit
ko00860 Porphyrin and chlorophyll metabolism (2)
ko:K00699 UGT; glucuronosyltransferase
ko:K01599 hemE; uroporphyrinogen decarboxylase
ko00260 Glycine, serine and threonine metabolism (2)
ko:K00049 GRHPR; glyoxylate/hydroxypyruvate reductase
ko:K00830 AGXT; alanine-glyoxylate transaminase / serine-glyoxylate transaminase / serine-pyruvate transaminase
ko04975 Fat digestion and absorption (2)
ko:K08757 APOA1; apolipoprotein A-I
ko:K13885 SCARB1; scavenger receptor class B, member 1
ko04340 Hedgehog signaling pathway (2)
ko:K04345 PKA; protein kinase A
ko:K08959 CSNK1D; casein kinase 1, delta
ko00627 Aminobenzoate degradation (2)
ko:K01077 E3.1.3.1; alkaline phosphatase
ko:K07511 ECHS1; enoyl-CoA hydratase
ko04916 Melanogenesis (2)
ko:K04345 PKA; protein kinase A
ko:K04498 EP300; E1A/CREB-binding protein
ko03013 RNA transport (2)
ko:K13133 GEMIN5; gem associated protein 5
ko:K14296 NUP153; nuclear pore complex protein Nup153
ko00480 Glutathione metabolism (2)
ko:K00799 E2.5.1.18; glutathione S-transferase
ko:K11140 ANPEP; aminopeptidase N
ko05032 Morphine addiction (2)
ko:K01120 PDE; 3',5'-cyclic-nucleotide phosphodiesterase
ko:K04345 PKA; protein kinase A
ko04920 Adipocytokine signaling pathway (2)
ko:K07297 ADIPOR; adiponectin receptor
ko:K08524 NR2B1; retinoid X receptor alpha
ko05332 Graft-versus-host disease (2)
ko:K06751 MHC1; major histocompatibility complex, class I
ko:K06752 MHC2; major histocompatibility complex, class II
ko00520 Amino sugar and nucleotide sugar metabolism (2)
ko:K00972 UAP1; UDP-N-acetylglucosamine pyrophosphorylase
ko:K01183 E3.2.1.14; chitinase
ko04728 Dopaminergic synapse (2)
ko:K04345 PKA; protein kinase A
ko:K04374 ATF4; activating transcription factor 4
ko04640 Hematopoietic cell lineage (2)
ko:K06460 CD9; CD9 antigen
ko:K11140 ANPEP; aminopeptidase N
ko04978 Mineral absorption (2)
ko:K05011 CLCN2; chloride channel 2
ko:K14738 STEAP2; metalloreductase STEAP2
ko05020 Prion diseases (2)
ko:K04345 PKA; protein kinase A
ko:K04565 E1.15.1.1C; Cu/Zn superoxide dismutase
ko03320 PPAR signaling pathway (2)
ko:K08524 NR2B1; retinoid X receptor alpha
ko:K08757 APOA1; apolipoprotein A-I
ko04110 Cell cycle (2)
ko:K04498 EP300; E1A/CREB-binding protein
ko:K06643 MDM2; E3 ubiquitin-protein ligase Mdm2
ko04724 Glutamatergic synapse (2)
ko:K04345 PKA; protein kinase A
ko:K05612 SLC1A1; solute carrier family 1 (neuronal/epithelial high affinity glutamate transporter), member 1
ko00040 Pentose and glucuronate interconversions (2)
ko:K00699 UGT; glucuronosyltransferase
ko:K01783 rpe; ribulose-phosphate 3-epimerase
ko04727 GABAergic synapse (2)
ko:K04345 PKA; protein kinase A
ko:K08341 GABARAP; GABA(A) receptor-associated protein (autophagy-related protein 8)
ko05210 Colorectal cancer (2)
ko:K00922 PIK3C; phosphatidylinositol-4,5-bisphosphate 3-kinase
ko:K02649 PIK3R; phosphoinositide-3-kinase, regulatory subunit
ko04972 Pancreatic secretion (2)
ko:K08779 CPA1; carboxypeptidase A1
ko:K10951 SLC12A2; solute carrier family 12 (sodium/potassium/chloride transporter), member 2
ko05221 Acute myeloid leukemia (2)
ko:K00922 PIK3C; phosphatidylinositol-4,5-bisphosphate 3-kinase
ko:K02649 PIK3R; phosphoinositide-3-kinase, regulatory subunit
ko00561 Glycerolipid metabolism (2)
ko:K00863 E2.7.1.29; dihydroxyacetone kinase
ko:K13506 GPAT3_4; glycerol-3-phosphate O-acyltransferase 3/4
ko00310 Lysine degradation (2)
ko:K07511 ECHS1; enoyl-CoA hydratase
ko:K11422 SETD1; histone-lysine N-methyltransferase SETD1
ko05142 Chagas disease (American trypanosomiasis) (2)
ko:K00922 PIK3C; phosphatidylinositol-4,5-bisphosphate 3-kinase
ko:K02649 PIK3R; phosphoinositide-3-kinase, regulatory subunit
ko04114 Oocyte meiosis (2)
ko:K04345 PKA; protein kinase A
ko:K08836 SLK; STE20-like kinase
ko05310 Asthma (2)
ko:K06752 MHC2; major histocompatibility complex, class II
ko:K07983 FCER1G; Fc receptor, IgE, high affinity I, gamma polypeptide
ko00052 Galactose metabolism (2)
ko:K12047 MGAM; maltase-glucoamylase
ko:K12316 GAA; lysosomal alpha-glucosidase
ko05216 Thyroid cancer (2)
ko:K05689 CDHE; cadherin 1, type 1, E-cadherin
ko:K08524 NR2B1; retinoid X receptor alpha
ko00640 Propanoate metabolism (2)
ko:K00140 mmsA; malonate-semialdehyde dehydrogenase (acetylating) / methylmalonate-semialdehyde dehydrogenase
ko:K07511 ECHS1; enoyl-CoA hydratase
ko05320 Autoimmune thyroid disease (2)
ko:K06751 MHC1; major histocompatibility complex, class I
ko:K06752 MHC2; major histocompatibility complex, class II
ko05030 Cocaine addiction (2)
ko:K04345 PKA; protein kinase A
ko:K04374 ATF4; activating transcription factor 4
ko04912 GnRH signaling pathway (2)
ko:K04345 PKA; protein kinase A
ko:K04374 ATF4; activating transcription factor 4
ko00030 Pentose phosphate pathway (2)
ko:K01623 ALDO; fructose-bisphosphate aldolase, class I
ko:K01783 rpe; ribulose-phosphate 3-epimerase
ko00051 Fructose and mannose metabolism (2)
ko:K00846 KHK; ketohexokinase
ko:K01623 ALDO; fructose-bisphosphate aldolase, class I
ko00620 Pyruvate metabolism (2)
ko:K00049 GRHPR; glyoxylate/hydroxypyruvate reductase
ko:K01595 ppc; phosphoenolpyruvate carboxylase
ko04971 Gastric acid secretion (2)
ko:K04345 PKA; protein kinase A
ko:K08007 VIL2; villin 2 (ezrin)
ko00630 Glyoxylate and dicarboxylate metabolism (2)
ko:K00049 GRHPR; glyoxylate/hydroxypyruvate reductase
ko:K00830 AGXT; alanine-glyoxylate transaminase / serine-glyoxylate transaminase / serine-pyruvate transaminase
ko00410 beta-Alanine metabolism (2)
ko:K00140 mmsA; malonate-semialdehyde dehydrogenase (acetylating) / methylmalonate-semialdehyde dehydrogenase
ko:K07511 ECHS1; enoyl-CoA hydratase
ko05031 Amphetamine addiction (2)
ko:K04345 PKA; protein kinase A
ko:K04374 ATF4; activating transcription factor 4
ko04977 Vitamin digestion and absorption (2)
ko:K08757 APOA1; apolipoprotein A-I
ko:K13885 SCARB1; scavenger receptor class B, member 1
ko00670 One carbon pool by folate (1)
ko:K00604 MTFMT; methionyl-tRNA formyltransferase
ko00790 Folate biosynthesis (1)
ko:K01077 E3.1.3.1; alkaline phosphatase
ko00140 Steroid hormone biosynthesis (1)
ko:K00699 UGT; glucuronosyltransferase
ko04745 Phototransduction - fly (1)
ko:K05692 ACTB_G1; actin beta/gamma 1
ko00514 Other types of O-glycan biosynthesis (1)
ko:K00699 UGT; glucuronosyltransferase
ko00633 Nitrotoluene degradation (1)
ko:K00622 nat; arylamine N-acetyltransferase
ko00232 Caffeine metabolism (1)
ko:K00622 nat; arylamine N-acetyltransferase
ko00720 Carbon fixation pathways in prokaryotes (1)
ko:K01595 ppc; phosphoenolpyruvate carboxylase
ko04961 Endocrine and other factor-regulated calcium reabsorption (1)
ko:K04345 PKA; protein kinase A
ko04115 p53 signaling pathway (1)
ko:K06643 MDM2; E3 ubiquitin-protein ligase Mdm2
ko00510 N-Glycan biosynthesis (1)
ko:K01230 MAN1; mannosyl-oligosaccharide alpha-1,2-mannosidase
ko00061 Fatty acid biosynthesis (1)
ko:K09458 fabF; 3-oxoacyl-
ko04710 Circadian rhythm - mammal (1)
ko:K08959 CSNK1D; casein kinase 1, delta
ko00930 Caprolactam degradation (1)
ko:K07511 ECHS1; enoyl-CoA hydratase
ko03450 Non-homologous end-joining (1)
ko:K10884 XRCC6; ATP-dependent DNA helicase 2 subunit 1
ko04723 Retrograde endocannabinoid signaling (1)
ko:K04345 PKA; protein kinase A
ko03015 mRNA surveillance pathway (1)
ko:K14405 FIP1L1; pre-mRNA 3'-end-processing factor FIP1
ko00910 Nitrogen metabolism (1)
ko:K00412 CYTB; ubiquinol-cytochrome c reductase cytochrome b subunit
ko00760 Nicotinate and nicotinamide metabolism (1)
ko:K01081 E3.1.3.5; 5'-nucleotidase
ko04113 Meiosis - yeast (1)
ko:K04345 PKA; protein kinase A
ko00563 Glycosylphosphatidylinositol(GPI)-anchor biosynthesis (1)
ko:K05286 PIGB; phosphatidylinositol glycan, class B
ko00071 Fatty acid metabolism (1)
ko:K07511 ECHS1; enoyl-CoA hydratase
ko04270 Vascular smooth muscle contraction (1)
ko:K04345 PKA; protein kinase A
ko00565 Ether lipid metabolism (1)
ko:K13510 LPCAT1_2; lysophosphatidylcholine acyltransferase / lyso-PAF acetyltransferase
ko04742 Taste transduction (1)
ko:K04345 PKA; protein kinase A
ko04360 Axon guidance (1)
ko:K04352 RASA1; Ras GTPase-activating protein 1
ko00512 Mucin type O-Glycan biosynthesis (1)
ko:K00710 GALNT; polypeptide N-acetylgalactosaminyltransferase
ko05140 Leishmaniasis (1)
ko:K06752 MHC2; major histocompatibility complex, class II
ko04726 Serotonergic synapse (1)
ko:K04345 PKA; protein kinase A
ko00450 Selenocompound metabolism (1)
ko:K01008 selD; selenide, water dikinase
ko05034 Alcoholism (1)
ko:K04374 ATF4; activating transcription factor 4
ko04623 Cytosolic DNA-sensing pathway (1)
ko:K03022 RPC25; DNA-directed RNA polymerase III subunit RPC8
ko05150 Staphylococcus aureus infection (1)
ko:K06752 MHC2; major histocompatibility complex, class II
ko00650 Butanoate metabolism (1)
ko:K07511 ECHS1; enoyl-CoA hydratase
ko00362 Benzoate degradation (1)
ko:K07511 ECHS1; enoyl-CoA hydratase
ko00062 Fatty acid elongation (1)
ko:K07511 ECHS1; enoyl-CoA hydratase
ko05014 Amyotrophic lateral sclerosis (ALS) (1)
ko:K04565 E1.15.1.1C; Cu/Zn superoxide dismutase
ko04672 Intestinal immune network for IgA production (1)
ko:K06752 MHC2; major histocompatibility complex, class II
ko05120 Epithelial cell signaling in Helicobacter pylori infection (1)
ko:K05859 PLCG; phospholipase C, gamma
ko04330 Notch signaling pathway (1)
ko:K04498 EP300; E1A/CREB-binding protein
ko00740 Riboflavin metabolism (1)
ko:K14410 ACP; acid phosphatase
ko04740 Olfactory transduction (1)
ko:K04345 PKA; protein kinase A
ko00590 Arachidonic acid metabolism (1)
ko:K15717 K15717; prostamide/prostaglandin F2alpha synthase
ko04130 SNARE interactions in vesicular transport (1)
ko:K08508 SNAP23; synaptosomal-associated protein, 23kDa
ko05323 Rheumatoid arthritis (1)
ko:K06752 MHC2; major histocompatibility complex, class II
ko03410 Base excision repair (1)
ko:K10798 PARP; poly
ko02010 ABC transporters (1)
ko:K05666 ABCC2; ATP-binding cassette, subfamily C (CFTR/MRP), member 2
ko04140 Regulation of autophagy (1)
ko:K08341 GABARAP; GABA(A) receptor-associated protein (autophagy-related protein 8)
ko00970 Aminoacyl-tRNA biosynthesis (1)
ko:K00604 MTFMT; methionyl-tRNA formyltransferase
ko05143 African trypanosomiasis (1)
ko:K08757 APOA1; apolipoprotein A-I
ko00511 Other glycan degradation (1)
ko:K01201 E3.2.1.45; glucosylceramidase
ko00250 Alanine, aspartate and glutamate metabolism (1)
ko:K00830 AGXT; alanine-glyoxylate transaminase / serine-glyoxylate transaminase / serine-pyruvate transaminase
ko00053 Ascorbate and aldarate metabolism (1)
ko:K00699 UGT; glucuronosyltransferase
ko00513 Various types of N-glycan biosynthesis (1)
ko:K01230 MAN1; mannosyl-oligosaccharide alpha-1,2-mannosidase
ko03008 Ribosome biogenesis in eukaryotes (1)
ko:K14559 MPP10; U3 small nucleolar RNA-associated protein MPP10
ko04622 RIG-I-like receptor signaling pathway (1)
ko:K00863 E2.7.1.29; dihydroxyacetone kinase
ko04080 Neuroactive ligand-receptor interaction (1)
ko:K05222 TRPV1; transient receptor potential cation channel subfamily V member 1
ko04621 NOD-like receptor signaling pathway (1)
ko:K12793 MAP3K7IP3; TAK1-binding protein 3
Int1:Int3_up regulated DEG
ko01100 Metabolic pathways (25)
ko:K00121 frmA; S-(hydroxymethyl)glutathione dehydrogenase / alcohol dehydrogenase
ko:K00134 GAPDH; glyceraldehyde 3-phosphate dehydrogenase
ko:K00318 E1.5.99.8; proline dehydrogenase
ko:K00458 ALOX12; arachidonate 12-lipoxygenase
ko:K00816 CCBL; kynurenine---oxoglutarate transaminase / cysteine-S-conjugate beta-lyase
ko:K00844 HK; hexokinase
ko:K00923 PIK3C2; phosphatidylinositol-4-phosphate 3-kinase
ko:K00940 E2.7.4.6; nucleoside-diphosphate kinase
ko:K02126 ATPeF0A; F-type H+-transporting ATPase subunit a
ko:K02256 COX1; cytochrome c oxidase subunit 1
ko:K02261 COX2; cytochrome c oxidase subunit 2
ko:K02262 COX3; cytochrome c oxidase subunit 3
ko:K02263 COX4; cytochrome c oxidase subunit 4
ko:K02264 COX5A; cytochrome c oxidase subunit 5a
ko:K02273 COX8; cytochrome c oxidase subunit 8
ko:K02350 POLZ1; DNA polymerase zeta subunit
ko:K02564 nagB; glucosamine-6-phosphate deaminase
ko:K03878 ND1; NADH-ubiquinone oxidoreductase chain 1
ko:K03879 ND2; NADH-ubiquinone oxidoreductase chain 2
ko:K03881 ND4; NADH-ubiquinone oxidoreductase chain 4
ko:K05858 PLCB; phospholipase C, beta
ko:K07424 CYP3A; cytochrome P450, family 3, subfamily A
ko:K11188 PRDX6; peroxiredoxin 6, 1-Cys peroxiredoxin
ko:K14455 GOT2; aspartate aminotransferase, mitchondrial
ko:K14621 PLB1; phospholipase B1, membrane-associated
ko00190 Oxidative phosphorylation (10)
ko:K02126 ATPeF0A; F-type H+-transporting ATPase subunit a
ko:K02256 COX1; cytochrome c oxidase subunit 1
ko:K02261 COX2; cytochrome c oxidase subunit 2
ko:K02262 COX3; cytochrome c oxidase subunit 3
ko:K02263 COX4; cytochrome c oxidase subunit 4
ko:K02264 COX5A; cytochrome c oxidase subunit 5a
ko:K02273 COX8; cytochrome c oxidase subunit 8
ko:K03878 ND1; NADH-ubiquinone oxidoreductase chain 1
ko:K03879 ND2; NADH-ubiquinone oxidoreductase chain 2
ko:K03881 ND4; NADH-ubiquinone oxidoreductase chain 4
ko05012 Parkinson's disease (10)
ko:K02126 ATPeF0A; F-type H+-transporting ATPase subunit a
ko:K02256 COX1; cytochrome c oxidase subunit 1
ko:K02261 COX2; cytochrome c oxidase subunit 2
ko:K02262 COX3; cytochrome c oxidase subunit 3
ko:K02263 COX4; cytochrome c oxidase subunit 4
ko:K02264 COX5A; cytochrome c oxidase subunit 5a
ko:K02273 COX8; cytochrome c oxidase subunit 8
ko:K03878 ND1; NADH-ubiquinone oxidoreductase chain 1
ko:K03879 ND2; NADH-ubiquinone oxidoreductase chain 2
ko:K03881 ND4; NADH-ubiquinone oxidoreductase chain 4
ko03010 Ribosome (10)
ko:K02882 RP-L18Ae; large subunit ribosomal protein L18Ae
ko:K02896 RP-L24e; large subunit ribosomal protein L24e
ko:K02901 RP-L27e; large subunit ribosomal protein L27e
ko:K02903 RP-L28e; large subunit ribosomal protein L28e
ko:K02908 RP-L30e; large subunit ribosomal protein L30e
ko:K02915 RP-L34e; large subunit ribosomal protein L34e
ko:K02918 RP-L35e; large subunit ribosomal protein L35e
ko:K02957 RP-S15Ae; small subunit ribosomal protein S15Ae
ko:K02966 RP-S19e; small subunit ribosomal protein S19e
ko:K02978 RP-S27e; small subunit ribosomal protein S27e
ko05010 Alzheimer's disease (9)
ko:K00134 GAPDH; glyceraldehyde 3-phosphate dehydrogenase
ko:K02126 ATPeF0A; F-type H+-transporting ATPase subunit a
ko:K02256 COX1; cytochrome c oxidase subunit 1
ko:K02261 COX2; cytochrome c oxidase subunit 2
ko:K02262 COX3; cytochrome c oxidase subunit 3
ko:K02263 COX4; cytochrome c oxidase subunit 4
ko:K02264 COX5A; cytochrome c oxidase subunit 5a
ko:K02273 COX8; cytochrome c oxidase subunit 8
ko:K05858 PLCB; phospholipase C, beta
ko05016 Huntington's disease (8)
ko:K02126 ATPeF0A; F-type H+-transporting ATPase subunit a
ko:K02256 COX1; cytochrome c oxidase subunit 1
ko:K02261 COX2; cytochrome c oxidase subunit 2
ko:K02262 COX3; cytochrome c oxidase subunit 3
ko:K02263 COX4; cytochrome c oxidase subunit 4
ko:K02264 COX5A; cytochrome c oxidase subunit 5a
ko:K02273 COX8; cytochrome c oxidase subunit 8
ko:K05858 PLCB; phospholipase C, beta
ko01110 Biosynthesis of secondary metabolites (8)
ko:K00121 frmA; S-(hydroxymethyl)glutathione dehydrogenase / alcohol dehydrogenase
ko:K00134 GAPDH; glyceraldehyde 3-phosphate dehydrogenase
ko:K00318 E1.5.99.8; proline dehydrogenase
ko:K00844 HK; hexokinase
ko:K00940 E2.7.4.6; nucleoside-diphosphate kinase
ko:K02564 nagB; glucosamine-6-phosphate deaminase
ko:K11188 PRDX6; peroxiredoxin 6, 1-Cys peroxiredoxin
ko:K14455 GOT2; aspartate aminotransferase, mitchondrial
ko04260 Cardiac muscle contraction (8)
ko:K02256 COX1; cytochrome c oxidase subunit 1
ko:K02261 COX2; cytochrome c oxidase subunit 2
ko:K02262 COX3; cytochrome c oxidase subunit 3
ko:K02263 COX4; cytochrome c oxidase subunit 4
ko:K02264 COX5A; cytochrome c oxidase subunit 5a
ko:K02273 COX8; cytochrome c oxidase subunit 8
ko:K10373 TPM1; tropomyosin 1
ko:K10374 TPM2; tropomyosin 2
ko04144 Endocytosis (6)
ko:K03283 HSPA1_8; heat shock 70kDa protein 1/8
ko:K04439 ARRB; beta-arrestin
ko:K05099 MET; proto-oncogene tyrosine-protein kinase Met
ko:K06751 MHC1; major histocompatibility complex, class I
ko:K12183 TSG101; ESCRT-I complex subunit TSG101
ko:K12186 FAM125; ESCRT-I complex subunit MVB12
ko01120 Microbial metabolism in diverse environments (5)
ko:K00121 frmA; S-(hydroxymethyl)glutathione dehydrogenase / alcohol dehydrogenase
ko:K00134 GAPDH; glyceraldehyde 3-phosphate dehydrogenase
ko:K00844 HK; hexokinase
ko:K07424 CYP3A; cytochrome P450, family 3, subfamily A
ko:K11188 PRDX6; peroxiredoxin 6, 1-Cys peroxiredoxin
ko04612 Antigen processing and presentation (4)
ko:K03283 HSPA1_8; heat shock 70kDa protein 1/8
ko:K04079 htpG; molecular chaperone HtpG
ko:K06751 MHC1; major histocompatibility complex, class I
ko:K06752 MHC2; major histocompatibility complex, class II
ko04810 Regulation of actin cytoskeleton (4)
ko:K05700 VCL; vinculin
ko:K05756 ARPC3; actin related protein 2/3 complex, subunit 3
ko:K05758 ARPC2; actin related protein 2/3 complex, subunit 2
ko:K12755 MYL9; myosin regulatory light chain 9
ko05132 Salmonella infection (4)
ko:K04437 FLNA; filamin
ko:K05756 ARPC3; actin related protein 2/3 complex, subunit 3
ko:K05758 ARPC2; actin related protein 2/3 complex, subunit 2
ko:K06071 PKN; protein kinase N
ko05168 Herpes simplex infection (4)
ko:K02633 PER; period circadian protein
ko:K05401 TLR3; toll-like receptor 3
ko:K06751 MHC1; major histocompatibility complex, class I
ko:K06752 MHC2; major histocompatibility complex, class II
ko05100 Bacterial invasion of epithelial cells (4)
ko:K05099 MET; proto-oncogene tyrosine-protein kinase Met
ko:K05700 VCL; vinculin
ko:K05756 ARPC3; actin related protein 2/3 complex, subunit 3
ko:K05758 ARPC2; actin related protein 2/3 complex, subunit 2
ko04510 Focal adhesion (4)
ko:K04437 FLNA; filamin
ko:K05099 MET; proto-oncogene tyrosine-protein kinase Met
ko:K05700 VCL; vinculin
ko:K12755 MYL9; myosin regulatory light chain 9
ko00982 Drug metabolism - cytochrome P450 (3)
ko:K00121 frmA; S-(hydroxymethyl)glutathione dehydrogenase / alcohol dehydrogenase
ko:K00799 E2.5.1.18; glutathione S-transferase
ko:K07424 CYP3A; cytochrome P450, family 3, subfamily A
ko05164 Influenza A (3)
ko:K03283 HSPA1_8; heat shock 70kDa protein 1/8
ko:K05401 TLR3; toll-like receptor 3
ko:K06752 MHC2; major histocompatibility complex, class II
ko00980 Metabolism of xenobiotics by cytochrome P450 (3)
ko:K00121 frmA; S-(hydroxymethyl)glutathione dehydrogenase / alcohol dehydrogenase
ko:K00799 E2.5.1.18; glutathione S-transferase
ko:K07424 CYP3A; cytochrome P450, family 3, subfamily A
ko00010 Glycolysis / Gluconeogenesis (3)
ko:K00121 frmA; S-(hydroxymethyl)glutathione dehydrogenase / alcohol dehydrogenase
ko:K00134 GAPDH; glyceraldehyde 3-phosphate dehydrogenase
ko:K00844 HK; hexokinase
ko05131 Shigellosis (3)
ko:K05700 VCL; vinculin
ko:K05756 ARPC3; actin related protein 2/3 complex, subunit 3
ko:K05758 ARPC2; actin related protein 2/3 complex, subunit 2
ko05410 Hypertrophic cardiomyopathy (HCM) (3)
ko:K07610 DES; desmin
ko:K10373 TPM1; tropomyosin 1
ko:K10374 TPM2; tropomyosin 2
ko05160 Hepatitis C (3)
ko:K03250 EIF3E; translation initiation factor 3 subunit E
ko:K05401 TLR3; toll-like receptor 3
ko:K08524 NR2B1; retinoid X receptor alpha
ko04141 Protein processing in endoplasmic reticulum (3)
ko:K03283 HSPA1_8; heat shock 70kDa protein 1/8
ko:K04079 htpG; molecular chaperone HtpG
ko:K13250 SSR2; translocon-associated protein subunit beta
ko05200 Pathways in cancer (3)
ko:K04079 htpG; molecular chaperone HtpG
ko:K05099 MET; proto-oncogene tyrosine-protein kinase Met
ko:K08524 NR2B1; retinoid X receptor alpha
ko04726 Serotonergic synapse (3)
ko:K00458 ALOX12; arachidonate 12-lipoxygenase
ko:K04545 GNG10; guanine nucleotide-binding protein G(I)/G(S)/G(O) subunit gamma-10
ko:K05858 PLCB; phospholipase C, beta
ko04145 Phagosome (3)
ko:K06560 MRC; mannose receptor, C type
ko:K06751 MHC1; major histocompatibility complex, class I
ko:K06752 MHC2; major histocompatibility complex, class II
ko05202 Transcriptional misregulation in cancer (3)
ko:K04650 NCOR1; nuclear receptor co-repressor 1
ko:K05099 MET; proto-oncogene tyrosine-protein kinase Met
ko:K08524 NR2B1; retinoid X receptor alpha
ko05414 Dilated cardiomyopathy (3)
ko:K07610 DES; desmin
ko:K10373 TPM1; tropomyosin 1
ko:K10374 TPM2; tropomyosin 2
ko04062 Chemokine signaling pathway (3)
ko:K04439 ARRB; beta-arrestin
ko:K04545 GNG10; guanine nucleotide-binding protein G(I)/G(S)/G(O) subunit gamma-10
ko:K05858 PLCB; phospholipase C, beta
ko04010 MAPK signaling pathway (3)
ko:K03283 HSPA1_8; heat shock 70kDa protein 1/8
ko:K04437 FLNA; filamin
ko:K04439 ARRB; beta-arrestin
ko00590 Arachidonic acid metabolism (3)
ko:K00432 E1.11.1.9; glutathione peroxidase
ko:K00458 ALOX12; arachidonate 12-lipoxygenase
ko:K14621 PLB1; phospholipase B1, membrane-associated
ko03040 Spliceosome (3)
ko:K03283 HSPA1_8; heat shock 70kDa protein 1/8
ko:K12824 TCERG1; transcription elongation regulator 1
ko:K12885 RBMX; heterogeneous nuclear ribonucleoprotein G
ko04970 Salivary secretion (2)
ko:K05858 PLCB; phospholipase C, beta
ko:K13504 VAMP2; vesicle-associated membrane protein 2
ko04670 Leukocyte transendothelial migration (2)
ko:K05700 VCL; vinculin
ko:K12755 MYL9; myosin regulatory light chain 9
ko04940 Type I diabetes mellitus (2)
ko:K06751 MHC1; major histocompatibility complex, class I
ko:K06752 MHC2; major histocompatibility complex, class II
ko05330 Allograft rejection (2)
ko:K06751 MHC1; major histocompatibility complex, class I
ko:K06752 MHC2; major histocompatibility complex, class II
ko00830 Retinol metabolism (2)
ko:K00121 frmA; S-(hydroxymethyl)glutathione dehydrogenase / alcohol dehydrogenase
ko:K07424 CYP3A; cytochrome P450, family 3, subfamily A
ko00562 Inositol phosphate metabolism (2)
ko:K00923 PIK3C2; phosphatidylinositol-4-phosphate 3-kinase
ko:K05858 PLCB; phospholipase C, beta
ko05130 Pathogenic Escherichia coli infection (2)
ko:K05756 ARPC3; actin related protein 2/3 complex, subunit 3
ko:K05758 ARPC2; actin related protein 2/3 complex, subunit 2
ko04666 Fc gamma R-mediated phagocytosis (2)
ko:K05756 ARPC3; actin related protein 2/3 complex, subunit 3
ko:K05758 ARPC2; actin related protein 2/3 complex, subunit 2
ko05416 Viral myocarditis (2)
ko:K06751 MHC1; major histocompatibility complex, class I
ko:K06752 MHC2; major histocompatibility complex, class II
ko05169 Epstein-Barr virus infection (2)
ko:K03283 HSPA1_8; heat shock 70kDa protein 1/8
ko:K06751 MHC1; major histocompatibility complex, class I
ko00591 Linoleic acid metabolism (2)
ko:K07424 CYP3A; cytochrome P450, family 3, subfamily A
ko:K14621 PLB1; phospholipase B1, membrane-associated
ko04723 Retrograde endocannabinoid signaling (2)
ko:K04545 GNG10; guanine nucleotide-binding protein G(I)/G(S)/G(O) subunit gamma-10
ko:K05858 PLCB; phospholipase C, beta
ko05146 Amoebiasis (2)
ko:K05700 VCL; vinculin
ko:K05858 PLCB; phospholipase C, beta
ko05152 Tuberculosis (2)
ko:K06560 MRC; mannose receptor, C type
ko:K06752 MHC2; major histocompatibility complex, class II
ko00910 Nitrogen metabolism (2)
ko:K01672 E4.2.1.1; carbonic anhydrase
ko:K03522 fixB; electron transfer flavoprotein alpha subunit
ko04520 Adherens junction (2)
ko:K05099 MET; proto-oncogene tyrosine-protein kinase Met
ko:K05700 VCL; vinculin
ko00071 Fatty acid metabolism (2)
ko:K00121 frmA; S-(hydroxymethyl)glutathione dehydrogenase / alcohol dehydrogenase
ko:K13239 PECI; peroxisomal 3,2-trans-enoyl-CoA isomerase
ko04270 Vascular smooth muscle contraction (2)
ko:K05858 PLCB; phospholipase C, beta
ko:K12755 MYL9; myosin regulatory light chain 9
ko00350 Tyrosine metabolism (2)
ko:K00121 frmA; S-(hydroxymethyl)glutathione dehydrogenase / alcohol dehydrogenase
ko:K14455 GOT2; aspartate aminotransferase, mitchondrial
ko03013 RNA transport (2)
ko:K03250 EIF3E; translation initiation factor 3 subunit E
ko:K14312 NUP155; nuclear pore complex protein Nup155
ko00480 Glutathione metabolism (2)
ko:K00432 E1.11.1.9; glutathione peroxidase
ko:K00799 E2.5.1.18; glutathione S-transferase
ko04060 Cytokine-cytokine receptor interaction (2)
ko:K05099 MET; proto-oncogene tyrosine-protein kinase Met
ko:K13567 ACVR1B; activin receptor type-1B
ko05032 Morphine addiction (2)
ko:K04439 ARRB; beta-arrestin
ko:K04545 GNG10; guanine nucleotide-binding protein G(I)/G(S)/G(O) subunit gamma-10
ko05332 Graft-versus-host disease (2)
ko:K06751 MHC1; major histocompatibility complex, class I
ko:K06752 MHC2; major histocompatibility complex, class II
ko00520 Amino sugar and nucleotide sugar metabolism (2)
ko:K00844 HK; hexokinase
ko:K02564 nagB; glucosamine-6-phosphate deaminase
ko04728 Dopaminergic synapse (2)
ko:K04545 GNG10; guanine nucleotide-binding protein G(I)/G(S)/G(O) subunit gamma-10
ko:K05858 PLCB; phospholipase C, beta
ko03320 PPAR signaling pathway (2)
ko:K08524 NR2B1; retinoid X receptor alpha
ko:K08746 SLC27A2; solute carrier family 27 (fatty acid transporter), member 2
ko04724 Glutamatergic synapse (2)
ko:K04545 GNG10; guanine nucleotide-binding protein G(I)/G(S)/G(O) subunit gamma-10
ko:K05858 PLCB; phospholipase C, beta
ko00360 Phenylalanine metabolism (2)
ko:K11188 PRDX6; peroxiredoxin 6, 1-Cys peroxiredoxin
ko:K14455 GOT2; aspartate aminotransferase, mitchondrial
ko00330 Arginine and proline metabolism (2)
ko:K00318 E1.5.99.8; proline dehydrogenase
ko:K14455 GOT2; aspartate aminotransferase, mitchondrial
ko04070 Phosphatidylinositol signaling system (2)
ko:K00923 PIK3C2; phosphatidylinositol-4-phosphate 3-kinase
ko:K05858 PLCB; phospholipase C, beta
ko00680 Methane metabolism (2)
ko:K00121 frmA; S-(hydroxymethyl)glutathione dehydrogenase / alcohol dehydrogenase
ko:K11188 PRDX6; peroxiredoxin 6, 1-Cys peroxiredoxin
ko05320 Autoimmune thyroid disease (2)
ko:K06751 MHC1; major histocompatibility complex, class I
ko:K06752 MHC2; major histocompatibility complex, class II
ko04976 Bile secretion (2)
ko:K08524 NR2B1; retinoid X receptor alpha
ko:K09864 AQP1; aquaporin-1
ko05145 Toxoplasmosis (2)
ko:K03283 HSPA1_8; heat shock 70kDa protein 1/8
ko:K06752 MHC2; major histocompatibility complex, class II
ko05166 HTLV-I infection (2)
ko:K06751 MHC1; major histocompatibility complex, class I
ko:K06752 MHC2; major histocompatibility complex, class II
ko00051 Fructose and mannose metabolism (2)
ko:K00844 HK; hexokinase
ko:K01112 E3.1.3.-
ko00250 Alanine, aspartate and glutamate metabolism (2)
ko:K01437 E3.5.1.15; aspartoacylase
ko:K14455 GOT2; aspartate aminotransferase, mitchondrial
ko04146 Peroxisome (2)
ko:K08746 SLC27A2; solute carrier family 27 (fatty acid transporter), member 2
ko:K13239 PECI; peroxisomal 3,2-trans-enoyl-CoA isomerase
ko04725 Cholinergic synapse (2)
ko:K04545 GNG10; guanine nucleotide-binding protein G(I)/G(S)/G(O) subunit gamma-10
ko:K05858 PLCB; phospholipase C, beta
ko04310 Wnt signaling pathway (2)
ko:K04497 GROUCHO; groucho
ko:K05858 PLCB; phospholipase C, beta
ko04514 Cell adhesion molecules (CAMs) (2)
ko:K06751 MHC1; major histocompatibility complex, class I
ko:K06752 MHC2; major histocompatibility complex, class II
ko00670 One carbon pool by folate (1)
ko:K00289 E1.5.1.6; formyltetrahydrofolate dehydrogenase
ko00380 Tryptophan metabolism (1)
ko:K00816 CCBL; kynurenine---oxoglutarate transaminase / cysteine-S-conjugate beta-lyase
ko00140 Steroid hormone biosynthesis (1)
ko:K07424 CYP3A; cytochrome P450, family 3, subfamily A
ko04745 Phototransduction - fly (1)
ko:K05858 PLCB; phospholipase C, beta
ko00710 Carbon fixation in photosynthetic organisms (1)
ko:K14455 GOT2; aspartate aminotransferase, mitchondrial
ko00521 Streptomycin biosynthesis (1)
ko:K00844 HK; hexokinase
ko04530 Tight junction (1)
ko:K12755 MYL9; myosin regulatory light chain 9
ko05412 Arrhythmogenic right ventricular cardiomyopathy (ARVC) (1)
ko:K07610 DES; desmin
ko04930 Type II diabetes mellitus (1)
ko:K00844 HK; hexokinase
ko05211 Renal cell carcinoma (1)
ko:K05099 MET; proto-oncogene tyrosine-protein kinase Met
ko04961 Endocrine and other factor-regulated calcium reabsorption (1)
ko:K05858 PLCB; phospholipase C, beta
ko05133 Pertussis (1)
ko:K10155 IRF8; interferon regulatory factor 8
ko04020 Calcium signaling pathway (1)
ko:K05858 PLCB; phospholipase C, beta
ko00983 Drug metabolism - other enzymes (1)
ko:K07424 CYP3A; cytochrome P450, family 3, subfamily A
ko04721 Synaptic vesicle cycle (1)
ko:K13504 VAMP2; vesicle-associated membrane protein 2
ko04950 Maturity onset diabetes of the young (1)
ko:K07292 NR2A1; hepatocyte nuclear factor 4-alpha
ko03440 Homologous recombination (1)
ko:K10871 RAD51L3; RAD51-like protein 3
ko04710 Circadian rhythm - mammal (1)
ko:K02633 PER; period circadian protein
ko00230 Purine metabolism (1)
ko:K00940 E2.7.4.6; nucleoside-diphosphate kinase
ko04614 Renin-angiotensin system (1)
ko:K01257 LNPEP; cystinyl aminopeptidase
ko05322 Systemic lupus erythematosus (1)
ko:K06752 MHC2; major histocompatibility complex, class II
ko04973 Carbohydrate digestion and absorption (1)
ko:K00844 HK; hexokinase
ko00400 Phenylalanine, tyrosine and tryptophan biosynthesis (1)
ko:K14455 GOT2; aspartate aminotransferase, mitchondrial
ko04620 Toll-like receptor signaling pathway (1)
ko:K05401 TLR3; toll-like receptor 3
ko04975 Fat digestion and absorption (1)
ko:K14455 GOT2; aspartate aminotransferase, mitchondrial
ko03015 mRNA surveillance pathway (1)
ko:K11125 SMG5; protein SMG5
ko00627 Aminobenzoate degradation (1)
ko:K07424 CYP3A; cytochrome P450, family 3, subfamily A
ko00760 Nicotinate and nicotinamide metabolism (1)
ko:K10524 NRK1_2; nicotinamide riboside kinase
ko04916 Melanogenesis (1)
ko:K05858 PLCB; phospholipase C, beta
ko04626 Plant-pathogen interaction (1)
ko:K04079 htpG; molecular chaperone HtpG
ko00940 Phenylpropanoid biosynthesis (1)
ko:K11188 PRDX6; peroxiredoxin 6, 1-Cys peroxiredoxin
ko04720 Long-term potentiation (1)
ko:K05858 PLCB; phospholipase C, beta
ko05222 Small cell lung cancer (1)
ko:K08524 NR2B1; retinoid X receptor alpha
ko03460 Fanconi anemia pathway (1)
ko:K02350 POLZ1; DNA polymerase zeta subunit
ko00524 Butirosin and neomycin biosynthesis (1)
ko:K00844 HK; hexokinase
ko00565 Ether lipid metabolism (1)
ko:K14621 PLB1; phospholipase B1, membrane-associated
ko04360 Axon guidance (1)
ko:K05099 MET; proto-oncogene tyrosine-protein kinase Met
ko05215 Prostate cancer (1)
ko:K04079 htpG; molecular chaperone HtpG
ko05140 Leishmaniasis (1)
ko:K06752 MHC2; major histocompatibility complex, class II
ko04962 Vasopressin-regulated water reabsorption (1)
ko:K13504 VAMP2; vesicle-associated membrane protein 2
ko04920 Adipocytokine signaling pathway (1)
ko:K08524 NR2B1; retinoid X receptor alpha
ko05162 Measles (1)
ko:K03283 HSPA1_8; heat shock 70kDa protein 1/8
ko00450 Selenocompound metabolism (1)
ko:K00816 CCBL; kynurenine---oxoglutarate transaminase / cysteine-S-conjugate beta-lyase / glutamine---phenylpyruvate transaminase
ko00270 Cysteine and methionine metabolism (1)
ko:K14455 GOT2; aspartate aminotransferase, mitchondrial
ko00625 Chloroalkane and chloroalkene degradation (1)
ko:K00121 frmA; S-(hydroxymethyl)glutathione dehydrogenase / alcohol dehydrogenase
ko00592 alpha-Linolenic acid metabolism (1)
ko:K14621 PLB1; phospholipase B1, membrane-associated
ko05034 Alcoholism (1)
ko:K04545 GNG10; guanine nucleotide-binding protein G(I)/G(S)/G(O) subunit gamma-10
ko05150 Staphylococcus aureus infection (1)
ko:K06752 MHC2; major histocompatibility complex, class II
ko05134 Legionellosis (1)
ko:K03283 HSPA1_8; heat shock 70kDa protein 1/8
ko05218 Melanoma (1)
ko:K05099 MET; proto-oncogene tyrosine-protein kinase Met
ko04727 GABAergic synapse (1)
ko:K04545 GNG10; guanine nucleotide-binding protein G(I)/G(S)/G(O) subunit gamma-10
ko05144 Malaria (1)
ko:K05099 MET; proto-oncogene tyrosine-protein kinase Met
ko00960 Tropane, piperidine and pyridine alkaloid biosynthesis (1)
ko:K14455 GOT2; aspartate aminotransferase, mitchondrial
ko00950 Isoquinoline alkaloid biosynthesis (1)
ko:K14455 GOT2; aspartate aminotransferase, mitchondrial
ko04972 Pancreatic secretion (1)
ko:K05858 PLCB; phospholipase C, beta
ko04672 Intestinal immune network for IgA production (1)
ko:K06752 MHC2; major histocompatibility complex, class II
ko04330 Notch signaling pathway (1)
ko:K04497 GROUCHO; groucho
ko05120 Epithelial cell signaling in Helicobacter pylori infection (1)
ko:K05099 MET; proto-oncogene tyrosine-protein kinase Met
ko00500 Starch and sucrose metabolism (1)
ko:K00844 HK; hexokinase
ko04142 Lysosome (1)
ko:K12395 AP1S3; AP-1 complex subunit sigma-3
ko00310 Lysine degradation (1)
ko:K11420 EHMT; euchromatic histone-lysine N-methyltransferase
ko05142 Chagas disease (American trypanosomiasis) (1)
ko:K05858 PLCB; phospholipase C, beta
ko04130 SNARE interactions in vesicular transport (1)
ko:K13504 VAMP2; vesicle-associated membrane protein 2
ko05323 Rheumatoid arthritis (1)
ko:K06752 MHC2; major histocompatibility complex, class II
ko04964 Proximal tubule bicarbonate reclamation (1)
ko:K09864 AQP1; aquaporin-1
ko04744 Phototransduction (1)
ko:K04439 ARRB; beta-arrestin
ko05310 Asthma (1)
ko:K06752 MHC2; major histocompatibility complex, class II
ko00052 Galactose metabolism (1)
ko:K00844 HK; hexokinase
ko05216 Thyroid cancer (1)
ko:K08524 NR2B1; retinoid X receptor alpha
ko04914 Progesterone-mediated oocyte maturation (1)
ko:K04079 htpG; molecular chaperone HtpG
ko04711 Circadian rhythm - fly (1)
ko:K02633 PER; period circadian protein
ko04540 Gap junction (1)
ko:K05858 PLCB; phospholipase C, beta
ko05143 African trypanosomiasis (1)
ko:K05858 PLCB; phospholipase C, beta
ko04730 Long-term depression (1)
ko:K05858 PLCB; phospholipase C, beta
ko04912 GnRH signaling pathway (1)
ko:K05858 PLCB; phospholipase C, beta
ko03018 RNA degradation (1)
ko:K07573 CSL4; exosome complex component CSL4
ko04971 Gastric acid secretion (1)
ko:K05858 PLCB; phospholipase C, beta
ko00626 Naphthalene degradation (1)
ko:K00121 frmA; S-(hydroxymethyl)glutathione dehydrogenase / alcohol dehydrogenase
ko00340 Histidine metabolism (1)
ko:K01437 E3.5.1.15; aspartoacylase
ko05223 Non-small cell lung cancer (1)
ko:K08524 NR2B1; retinoid X receptor alpha
ko00240 Pyrimidine metabolism (1)
ko:K00940 E2.7.4.6; nucleoside-diphosphate kinase
ko04910 Insulin signaling pathway (1)
ko:K00844 HK; hexokinase
ko00564 Glycerophospholipid metabolism (1)
ko:K14621 PLB1; phospholipase B1, membrane-associated
ko04977 Vitamin digestion and absorption (1)
ko:K14621 PLB1; phospholipase B1, membrane-associated
ko04621 NOD-like receptor signaling pathway (1)
ko:K04079 htpG; molecular chaperone HtpG
Vibrio infection
Int2:Int3_down regulated DEG
ko01100 Metabolic pathways (55)
ko:K00008 E1.1.1.14; L-iditol 2-dehydrogenase
ko:K00019 E1.1.1.30; 3-hydroxybutyrate dehydrogenase
ko:K00049 GRHPR; glyoxylate/hydroxypyruvate reductase
ko:K00121 frmA; S-(hydroxymethyl)glutathione dehydrogenase / alcohol dehydrogenase
ko:K00134 GAPDH; glyceraldehyde 3-phosphate dehydrogenase
ko:K00140 mmsA; malonate-semialdehyde dehydrogenase (acetylating) / methylmalonate-semialdehyde dehydrogenase
ko:K00251 AKR1D1; 3-oxo-5-beta-steroid 4-dehydrogenase
ko:K00273 E1.4.3.3; D-amino-acid oxidase
ko:K00274 MAO; monoamine oxidase
ko:K00275 pdxH; pyridoxamine 5'-phosphate oxidase
ko:K00412 CYTB; ubiquinol-cytochrome c reductase cytochrome b subunit
ko:K00420 QCR10; ubiquinol-cytochrome c reductase subunit 10
ko:K00542 GAMT; guanidinoacetate N-methyltransferase
ko:K00622 nat; arylamine N-acetyltransferase
ko:K00657 E2.3.1.57; diamine N-acetyltransferase
ko:K00710 GALNT; polypeptide N-acetylgalactosaminyltransferase
ko:K00720 UGCG; ceramide glucosyltransferase
ko:K00940 E2.7.4.6; nucleoside-diphosphate kinase
ko:K00942 E2.7.4.8; guanylate kinase
ko:K01053 E3.1.1.17; gluconolactonase
ko:K01077 E3.1.3.1; alkaline phosphatase
ko:K01201 E3.2.1.45; glucosylceramidase
ko:K01255 CARP; leucyl aminopeptidase
ko:K01556 E3.7.1.3; kynureninase
ko:K01595 ppc; phosphoenolpyruvate carboxylase
ko:K01599 hemE; uroporphyrinogen decarboxylase
ko:K01623 ALDO; fructose-bisphosphate aldolase, class I
ko:K01689 ENO; enolase
ko:K01783 rpe; ribulose-phosphate 3-epimerase
ko:K01897 ACSL; long-chain acyl-CoA synthetase
ko:K02256 COX1; cytochrome c oxidase subunit 1
ko:K02262 COX3; cytochrome c oxidase subunit 3
ko:K02263 COX4; cytochrome c oxidase subunit 4
ko:K02267 COX6B; cytochrome c oxidase subunit 6b
ko:K03010 RPB2; DNA-directed RNA polymerase II subunit RPB2
ko:K03841 FBP; fructose-1,6-bisphosphatase I
ko:K03881 ND4; NADH-ubiquinone oxidoreductase chain 4
ko:K03940 NDUFS7; NADH dehydrogenase (ubiquinone) Fe-S protein 7
ko:K03961 NDUFB5; NADH dehydrogenase (ubiquinone) 1 beta subcomplex 5
ko:K04712 DEGS; sphingolipid delta-4 desaturase
ko:K05286 PIGB; phosphatidylinositol glycan, class B
ko:K05859 PLCG; phospholipase C, gamma
ko:K07750 E1.14.13.72; methylsterol monooxygenase
ko:K08660 CNDP2; cytosolic nonspecific dipeptidase
ko:K08726 EPHX2; soluble epoxide hydrolase
ko:K08764 SCP2; sterol carrier protein 2
ko:K09458 fabF; 3-oxoacyl-
ko:K10532 HGSNAT; heparan-alpha-glucosaminide N-acetyltransferase
ko:K11160 DGAT2; diacylglycerol O-acyltransferase 2
ko:K12047 MGAM; maltase-glucoamylase
ko:K12349 ASAH2; neutral ceramidase
ko:K12354 ENPP7; ectonucleotide pyrophosphatase/phosphodiesterase family member 7
ko:K13506 GPAT3_4; glycerol-3-phosphate O-acyltransferase 3/4
ko:K13510 LPCAT1_2; lysophosphatidylcholine acyltransferase / lyso-PAF acetyltransferase
ko:K14621 PLB1; phospholipase B1, membrane-associated
ko01110 Biosynthesis of secondary metabolites (12)
ko:K00121 frmA; S-(hydroxymethyl)glutathione dehydrogenase / alcohol dehydrogenase
ko:K00134 GAPDH; glyceraldehyde 3-phosphate dehydrogenase
ko:K00274 MAO; monoamine oxidase
ko:K00622 nat; arylamine N-acetyltransferase
ko:K00940 E2.7.4.6; nucleoside-diphosphate kinase
ko:K01053 E3.1.1.17; gluconolactonase
ko:K01183 E3.2.1.14; chitinase
ko:K01599 hemE; uroporphyrinogen decarboxylase
ko:K01623 ALDO; fructose-bisphosphate aldolase, class I
ko:K01689 ENO; enolase
ko:K01783 rpe; ribulose-phosphate 3-epimerase
ko:K03841 FBP; fructose-1,6-bisphosphatase I
ko03010 Ribosome (12)
ko:K02865 RP-L10Ae; large subunit ribosomal protein L10Ae
ko:K02872 RP-L13Ae; large subunit ribosomal protein L13Ae
ko:K02875 RP-L14e; large subunit ribosomal protein L14e
ko:K02891 RP-L22e; large subunit ribosomal protein L22e
ko:K02900 RP-L27Ae; large subunit ribosomal protein L27Ae
ko:K02905 RP-L29e; large subunit ribosomal protein L29e
ko:K02917 RP-L35Ae; large subunit ribosomal protein L35Ae
ko:K02924 RP-L39e; large subunit ribosomal protein L39e
ko:K02927 RP-L40e; large subunit ribosomal protein L40e
ko:K02929 RP-L44e; large subunit ribosomal protein L44e
ko:K02958 RP-S15e; small subunit ribosomal protein S15e
ko:K02974 RP-S24e; small subunit ribosomal protein S24e
ko05016 Huntington's disease (11)
ko:K00412 CYTB; ubiquinol-cytochrome c reductase cytochrome b subunit
ko:K00420 QCR10; ubiquinol-cytochrome c reductase subunit 10
ko:K02256 COX1; cytochrome c oxidase subunit 1
ko:K02262 COX3; cytochrome c oxidase subunit 3
ko:K02263 COX4; cytochrome c oxidase subunit 4
ko:K02267 COX6B; cytochrome c oxidase subunit 6b
ko:K03010 RPB2; DNA-directed RNA polymerase II subunit RPB2
ko:K03940 NDUFS7; NADH dehydrogenase (ubiquinone) Fe-S protein 7
ko:K03961 NDUFB5; NADH dehydrogenase (ubiquinone) 1 beta subcomplex 5
ko:K04498 EP300; E1A/CREB-binding protein
ko:K04565 E1.15.1.1C; Cu/Zn superoxide dismutase
ko04974 Protein digestion and absorption (11)
ko:K01278 DPP4; dipeptidyl-peptidase 4
ko:K01346 CELA2; pancreatic elastase II
ko:K01395 MEP1A; meprin A, alpha
ko:K01539 ATP1A; sodium/potassium-transporting ATPase subunit alpha
ko:K08606 MEP1B; meprin A, beta
ko:K08779 CPA1; carboxypeptidase A1
ko:K09708 ACEH; angiotensin-converting enzyme 2
ko:K13868 SLC7A9; solute carrier family 7 (L-type amino acid transporter), member 9
ko:K14206 SLC15A1; solute carrier family 15 (oligopeptide transporter), member 1
ko:K14208 XPNPEP2; Xaa-Pro aminopeptidase 2
ko:K14210 SLC3A1; solute carrier family 3 (neutral and basic amino acid transporter), member 1
ko05010 Alzheimer's disease (11)
ko:K00134 GAPDH; glyceraldehyde 3-phosphate dehydrogenase
ko:K00412 CYTB; ubiquinol-cytochrome c reductase cytochrome b subunit
ko:K00420 QCR10; ubiquinol-cytochrome c reductase subunit 10
ko:K02183 CALM; calmodulin
ko:K02256 COX1; cytochrome c oxidase subunit 1
ko:K02262 COX3; cytochrome c oxidase subunit 3
ko:K02263 COX4; cytochrome c oxidase subunit 4
ko:K02267 COX6B; cytochrome c oxidase subunit 6b
ko:K03940 NDUFS7; NADH dehydrogenase (ubiquinone) Fe-S protein 7
ko:K03961 NDUFB5; NADH dehydrogenase (ubiquinone) 1 beta subcomplex 5
ko:K04524 APOE; apolipoprotein E
ko01120 Microbial metabolism in diverse environments (11)
ko:K00121 frmA; S-(hydroxymethyl)glutathione dehydrogenase / alcohol dehydrogenase
ko:K00134 GAPDH; glyceraldehyde 3-phosphate dehydrogenase
ko:K00622 nat; arylamine N-acetyltransferase
ko:K01053 E3.1.1.17; gluconolactonase
ko:K01077 E3.1.3.1; alkaline phosphatase
ko:K01595 ppc; phosphoenolpyruvate carboxylase
ko:K01623 ALDO; fructose-bisphosphate aldolase, class I
ko:K01689 ENO; enolase
ko:K01783 rpe; ribulose-phosphate 3-epimerase
ko:K03841 FBP; fructose-1,6-bisphosphatase I
ko:K08726 EPHX2; soluble epoxide hydrolase
ko05012 Parkinson's disease (11)
ko:K00412 CYTB; ubiquinol-cytochrome c reductase cytochrome b subunit
ko:K00420 QCR10; ubiquinol-cytochrome c reductase subunit 10
ko:K02256 COX1; cytochrome c oxidase subunit 1
ko:K02262 COX3; cytochrome c oxidase subunit 3
ko:K02263 COX4; cytochrome c oxidase subunit 4
ko:K02267 COX6B; cytochrome c oxidase subunit 6b
ko:K03881 ND4; NADH-ubiquinone oxidoreductase chain 4
ko:K03940 NDUFS7; NADH dehydrogenase (ubiquinone) Fe-S protein 7
ko:K03961 NDUFB5; NADH dehydrogenase (ubiquinone) 1 beta subcomplex 5
ko:K04557 PNUTL1; peanut-like protein 1 (cell division control related protein 1)
ko:K05687 PARK7; protein DJ-1
ko04976 Bile secretion (10)
ko:K01539 ATP1A; sodium/potassium-transporting ATPase subunit alpha
ko:K04345 PKA; protein kinase A
ko:K05666 ABCC2; ATP-binding cassette, subfamily C (CFTR/MRP), member 2
ko:K05684 ABCG8; ATP-binding cassette, subfamily G (WHITE), member 8 (sterolin 2)
ko:K08524 NR2B1; retinoid X receptor alpha
ko:K08537 NR1H4; farnesoid X receptor
ko:K13885 SCARB1; scavenger receptor class B, member 1
ko:K14158 SLC5A1; solute carrier family 5 (sodium/glucose cotransporter), member 1
ko:K14341 SLC10A1; solute carrier family 10 (sodium/bile acid cotransporter), member 1
ko:K14361 OSTBETA; organic solute transporter subunit beta
ko05169 Epstein-Barr virus infection (9)
ko:K03010 RPB2; DNA-directed RNA polymerase II subunit RPB2
ko:K04345 PKA; protein kinase A
ko:K04455 HSPB1; heat shock 27kDa protein 1
ko:K04498 EP300; E1A/CREB-binding protein
ko:K05859 PLCG; phospholipase C, gamma
ko:K06630 YWHA; tyrosine 3-monooxygenase/tryptophan 5-monooxygenase activation protein
ko:K06643 MDM2; E3 ubiquitin-protein ligase Mdm2
ko:K06751 MHC1; major histocompatibility complex, class I
ko:K11217 JAK1; Janus kinase 1
ko04142 Lysosome (9)
ko:K01201 E3.2.1.45; glucosylceramidase
ko:K01363 CTSB; cathepsin B
ko:K01369 LGMN; legumain
ko:K01379 CTSD; cathepsin D
ko:K06497 CD63; CD63 antigen
ko:K10532 HGSNAT; heparan-alpha-glucosaminide N-acetyltransferase
ko:K12382 PSAP; saposin
ko:K12383 GM2A; ganglioside GM2 activator
ko:K12399 AP3S; AP-3 complex subunit sigma
ko04260 Cardiac muscle contraction (9)
ko:K00412 CYTB; ubiquinol-cytochrome c reductase cytochrome b subunit
ko:K00420 QCR10; ubiquinol-cytochrome c reductase subunit 10
ko:K01539 ATP1A; sodium/potassium-transporting ATPase subunit alpha
ko:K02256 COX1; cytochrome c oxidase subunit 1
ko:K02262 COX3; cytochrome c oxidase subunit 3
ko:K02263 COX4; cytochrome c oxidase subunit 4
ko:K02267 COX6B; cytochrome c oxidase subunit 6b
ko:K10373 TPM1; tropomyosin 1
ko:K10374 TPM2; tropomyosin 2
ko00190 Oxidative phosphorylation (9)
ko:K00412 CYTB; ubiquinol-cytochrome c reductase cytochrome b subunit
ko:K00420 QCR10; ubiquinol-cytochrome c reductase subunit 10
ko:K02256 COX1; cytochrome c oxidase subunit 1
ko:K02262 COX3; cytochrome c oxidase subunit 3
ko:K02263 COX4; cytochrome c oxidase subunit 4
ko:K02267 COX6B; cytochrome c oxidase subunit 6b
ko:K03881 ND4; NADH-ubiquinone oxidoreductase chain 4
ko:K03940 NDUFS7; NADH dehydrogenase (ubiquinone) Fe-S protein 7
ko:K03961 NDUFB5; NADH dehydrogenase (ubiquinone) 1 beta subcomplex 5
ko05152 Tuberculosis (8)
ko:K01379 CTSD; cathepsin D
ko:K02183 CALM; calmodulin
ko:K04498 EP300; E1A/CREB-binding protein
ko:K04733 IRAK4; interleukin-1 receptor-associated kinase 4
ko:K06505 CD74; CD74 antigen
ko:K06752 MHC2; major histocompatibility complex, class II
ko:K11217 JAK1; Janus kinase 1
ko:K13882 CORO1A; coronin-1A
ko04975 Fat digestion and absorption (8)
ko:K05684 ABCG8; ATP-binding cassette, subfamily G (WHITE), member 8 (sterolin 2)
ko:K06259 CD36; CD36 antigen
ko:K08751 FABP2; fatty acid-binding protein 2, intestinal
ko:K08757 APOA1; apolipoprotein A-I
ko:K11160 DGAT2; diacylglycerol O-acyltransferase 2
ko:K13885 SCARB1; scavenger receptor class B, member 1
ko:K14457 MOGAT2; 2-acylglycerol O-acyltransferase 2
ko:K14462 APOB; apolipoprotein B
ko04670 Leukocyte transendothelial migration (7)
ko:K05692 ACTB_G1; actin beta/gamma 1
ko:K05726 BCAR1; breast cancer anti-estrogen resistance 1
ko:K05730 VAV; vav oncogene
ko:K05859 PLCG; phospholipase C, gamma
ko:K06087 CLDN; claudin
ko:K06088 OCLN; occludin
ko:K12755 MYL9; myosin regulatory light chain 9
ko04612 Antigen processing and presentation (7)
ko:K01363 CTSB; cathepsin B
ko:K01369 LGMN; legumain
ko:K06505 CD74; CD74 antigen
ko:K06751 MHC1; major histocompatibility complex, class I
ko:K06752 MHC2; major histocompatibility complex, class II
ko:K08055 B2M; beta-2-microglobulin
ko:K08059 IFI30; interferon, gamma-inducible protein 30
ko05200 Pathways in cancer (7)
ko:K04438 CRK; proto-oncogene C-crk
ko:K04498 EP300; E1A/CREB-binding protein
ko:K05859 PLCG; phospholipase C, gamma
ko:K06643 MDM2; E3 ubiquitin-protein ligase Mdm2
ko:K08524 NR2B1; retinoid X receptor alpha
ko:K09289 NCOA4; nuclear receptor coactivator 4
ko:K11217 JAK1; Janus kinase 1
ko04810 Regulation of actin cytoskeleton (7)
ko:K04438 CRK; proto-oncogene C-crk
ko:K05692 ACTB_G1; actin beta/gamma 1
ko:K05726 BCAR1; breast cancer anti-estrogen resistance 1
ko:K05730 VAV; vav oncogene
ko:K05765 CFL; cofilin
ko:K05768 GSN; gelsolin
ko:K12755 MYL9; myosin regulatory light chain 9
ko05168 Herpes simplex infection (7)
ko:K04498 EP300; E1A/CREB-binding protein
ko:K05152 TNFRSF14; tumor necrosis factor receptor superfamily member 14
ko:K06505 CD74; CD74 antigen
ko:K06751 MHC1; major histocompatibility complex, class I
ko:K06752 MHC2; major histocompatibility complex, class II
ko:K11217 JAK1; Janus kinase 1
ko:K15410 EEF1D; elongation factor 1-delta
ko05164 Influenza A (6)
ko:K04498 EP300; E1A/CREB-binding protein
ko:K04721 TNFSF10; tumor necrosis factor ligand superfamily member 10
ko:K04733 IRAK4; interleukin-1 receptor-associated kinase 4
ko:K05692 ACTB_G1; actin beta/gamma 1
ko:K06752 MHC2; major histocompatibility complex, class II
ko:K11217 JAK1; Janus kinase 1
ko04666 Fc gamma R-mediated phagocytosis (6)
ko:K04438 CRK; proto-oncogene C-crk
ko:K05730 VAV; vav oncogene
ko:K05765 CFL; cofilin
ko:K05768 GSN; gelsolin
ko:K05859 PLCG; phospholipase C, gamma
ko:K12488 ASAP; Arf-GAP with SH3 domain, ANK repeat and PH domain-containing protein
ko03013 RNA transport (6)
ko:K03246 EIF3I; translation initiation factor 3 subunit I
ko:K03247 EIF3H; translation initiation factor 3 subunit H
ko:K03257 EIF4A; translation initiation factor 4A
ko:K13126 PABPC; polyadenylate-binding protein
ko:K13133 GEMIN5; gem associated protein 5
ko:K14296 NUP153; nuclear pore complex protein Nup153
ko04145 Phagosome (6)
ko:K05692 ACTB_G1; actin beta/gamma 1
ko:K06259 CD36; CD36 antigen
ko:K06751 MHC1; major histocompatibility complex, class I
ko:K06752 MHC2; major histocompatibility complex, class II
ko:K13882 CORO1A; coronin-1A
ko:K13885 SCARB1; scavenger receptor class B, member 1
ko03320 PPAR signaling pathway (6)
ko:K01897 ACSL; long-chain acyl-CoA synthetase
ko:K06259 CD36; CD36 antigen
ko:K08524 NR2B1; retinoid X receptor alpha
ko:K08751 FABP2; fatty acid-binding protein 2, intestinal
ko:K08757 APOA1; apolipoprotein A-I
ko:K08764 SCP2; sterol carrier protein 2
ko04144 Endocytosis (6)
ko:K05084 ERBB3; receptor tyrosine-protein kinase erbB-3
ko:K05633 AIP5; atrophin-1 interacting protein 5 (WW domain containing E3 ubiquitin protein ligase 1)
ko:K06643 MDM2; E3 ubiquitin-protein ligase Mdm2
ko:K06751 MHC1; major histocompatibility complex, class I
ko:K12488 ASAP; Arf-GAP with SH3 domain, ANK repeat and PH domain-containing protein
ko:K13649 FOLR; folate receptor
ko05166 HTLV-I infection (6)
ko:K04345 PKA; protein kinase A
ko:K04498 EP300; E1A/CREB-binding protein
ko:K06751 MHC1; major histocompatibility complex, class I
ko:K06752 MHC2; major histocompatibility complex, class II
ko:K11217 JAK1; Janus kinase 1
ko:K12076 DLG1; disks large protein 1
ko04146 Peroxisome (6)
ko:K00273 E1.4.3.3; D-amino-acid oxidase
ko:K01897 ACSL; long-chain acyl-CoA synthetase
ko:K04565 E1.15.1.1C; Cu/Zn superoxide dismutase
ko:K08726 EPHX2; soluble epoxide hydrolase
ko:K08764 SCP2; sterol carrier protein 2
ko:K12663 ECH1; delta(3,5)-Delta(2,4)-dienoyl-CoA isomerase
ko04510 Focal adhesion (6)
ko:K04438 CRK; proto-oncogene C-crk
ko:K05692 ACTB_G1; actin beta/gamma 1
ko:K05726 BCAR1; breast cancer anti-estrogen resistance 1
ko:K05730 VAV; vav oncogene
ko:K06252 TN; tenascin
ko:K12755 MYL9; myosin regulatory light chain 9
ko04530 Tight junction (5)
ko:K05692 ACTB_G1; actin beta/gamma 1
ko:K06087 CLDN; claudin
ko:K06088 OCLN; occludin
ko:K06107 EPB41; erythrocyte membrane protein band 4.1
ko:K12755 MYL9; myosin regulatory light chain 9
ko00010 Glycolysis / Gluconeogenesis (5)
ko:K00121 frmA; S-(hydroxymethyl)glutathione dehydrogenase / alcohol dehydrogenase
ko:K00134 GAPDH; glyceraldehyde 3-phosphate dehydrogenase
ko:K01623 ALDO; fructose-bisphosphate aldolase, class I
ko:K01689 ENO; enolase
ko:K03841 FBP; fructose-1,6-bisphosphatase I
ko05410 Hypertrophic cardiomyopathy (HCM) (5)
ko:K01283 E3.4.15.1; peptidyl-dipeptidase A
ko:K05692 ACTB_G1; actin beta/gamma 1
ko:K07610 DES; desmin
ko:K10373 TPM1; tropomyosin 1
ko:K10374 TPM2; tropomyosin 2
ko05160 Hepatitis C (5)
ko:K06087 CLDN; claudin
ko:K06088 OCLN; occludin
ko:K08524 NR2B1; retinoid X receptor alpha
ko:K11217 JAK1; Janus kinase 1
ko:K13885 SCARB1; scavenger receptor class B, member 1
ko00600 Sphingolipid metabolism (5)
ko:K00720 UGCG; ceramide glucosyltransferase
ko:K01201 E3.2.1.45; glucosylceramidase
ko:K04712 DEGS; sphingolipid delta-4 desaturase
ko:K12349 ASAH2; neutral ceramidase
ko:K12354 ENPP7; ectonucleotide pyrophosphatase/phosphodiesterase family member 7
ko05414 Dilated cardiomyopathy (5)
ko:K04345 PKA; protein kinase A
ko:K05692 ACTB_G1; actin beta/gamma 1
ko:K07610 DES; desmin
ko:K10373 TPM1; tropomyosin 1
ko:K10374 TPM2; tropomyosin 2
ko04722 Neurotrophin signaling pathway (5)
ko:K02183 CALM; calmodulin
ko:K04438 CRK; proto-oncogene C-crk
ko:K04733 IRAK4; interleukin-1 receptor-associated kinase 4
ko:K05859 PLCG; phospholipase C, gamma
ko:K06630 YWHA; tyrosine 3-monooxygenase/tryptophan 5-monooxygenase activation protein
ko00330 Arginine and proline metabolism (5)
ko:K00273 E1.4.3.3; D-amino-acid oxidase
ko:K00274 MAO; monoamine oxidase
ko:K00542 GAMT; guanidinoacetate N-methyltransferase
ko:K00657 E2.3.1.57; diamine N-acetyltransferase
ko:K08660 CNDP2; cytosolic nonspecific dipeptidase
ko04972 Pancreatic secretion (5)
ko:K01346 CELA2; pancreatic elastase II
ko:K01539 ATP1A; sodium/potassium-transporting ATPase subunit alpha
ko:K08779 CPA1; carboxypeptidase A1
ko:K10951 SLC12A2; solute carrier family 12 (sodium/potassium/chloride transporter), member 2
ko:K14078 SLC26A3; solute carrier family 26 (chloride anion exchanger), member 3
ko04514 Cell adhesion molecules (CAMs) (5)
ko:K06087 CLDN; claudin
ko:K06088 OCLN; occludin
ko:K06746 B7H3; immune costimulatory protein B7-H3
ko:K06751 MHC1; major histocompatibility complex, class I
ko:K06752 MHC2; major histocompatibility complex, class II
ko04977 Vitamin digestion and absorption (5)
ko:K08757 APOA1; apolipoprotein A-I
ko:K13885 SCARB1; scavenger receptor class B, member 1
ko:K14386 SLC5A6; solute carrier family 5 (sodium-dependent multivitamin transporter), member 6
ko:K14462 APOB; apolipoprotein B
ko:K14621 PLB1; phospholipase B1, membrane-associated
ko04970 Salivary secretion (4)
ko:K01539 ATP1A; sodium/potassium-transporting ATPase subunit alpha
ko:K02183 CALM; calmodulin
ko:K04345 PKA; protein kinase A
ko:K10951 SLC12A2; solute carrier family 12 (sodium/potassium/chloride transporter), member 2
ko00710 Carbon fixation in photosynthetic organisms (4)
ko:K01595 ppc; phosphoenolpyruvate carboxylase
ko:K01623 ALDO; fructose-bisphosphate aldolase, class I
ko:K01783 rpe; ribulose-phosphate 3-epimerase
ko:K03841 FBP; fructose-1,6-bisphosphatase I
ko04020 Calcium signaling pathway (4)
ko:K02183 CALM; calmodulin
ko:K04345 PKA; protein kinase A
ko:K05084 ERBB3; receptor tyrosine-protein kinase erbB-3
ko:K05859 PLCG; phospholipase C, gamma
ko04973 Carbohydrate digestion and absorption (4)
ko:K01539 ATP1A; sodium/potassium-transporting ATPase subunit alpha
ko:K08143 SLC2A5; MFS transporter, SP family, solute carrier family 2 (facilitated glucose/fructose transporter), member 5
ko:K12047 MGAM; maltase-glucoamylase
ko:K14158 SLC5A1; solute carrier family 5 (sodium/glucose cotransporter), member 1
ko00260 Glycine, serine and threonine metabolism (4)
ko:K00049 GRHPR; glyoxylate/hydroxypyruvate reductase
ko:K00273 E1.4.3.3; D-amino-acid oxidase
ko:K00274 MAO; monoamine oxidase
ko:K00542 GAMT; guanidinoacetate N-methyltransferase
ko05110 Vibrio cholerae infection (4)
ko:K04345 PKA; protein kinase A
ko:K05692 ACTB_G1; actin beta/gamma 1
ko:K05859 PLCG; phospholipase C, gamma
ko:K10951 SLC12A2; solute carrier family 12 (sodium/potassium/chloride transporter), member 2
ko04270 Vascular smooth muscle contraction (4)
ko:K02183 CALM; calmodulin
ko:K04345 PKA; protein kinase A
ko:K12751 MYL6; myosin light chain 6
ko:K12755 MYL9; myosin regulatory light chain 9
ko04920 Adipocytokine signaling pathway (4)
ko:K01897 ACSL; long-chain acyl-CoA synthetase
ko:K06259 CD36; CD36 antigen
ko:K07297 ADIPOR; adiponectin receptor
ko:K08524 NR2B1; retinoid X receptor alpha
ko05162 Measles (4)
ko:K03247 EIF3H; translation initiation factor 3 subunit H
ko:K04721 TNFSF10; tumor necrosis factor ligand superfamily member 10
ko:K04733 IRAK4; interleukin-1 receptor-associated kinase 4
ko:K11217 JAK1; Janus kinase 1
ko04978 Mineral absorption (4)
ko:K01539 ATP1A; sodium/potassium-transporting ATPase subunit alpha
ko:K14078 SLC26A3; solute carrier family 26 (chloride anion exchanger), member 3
ko:K14158 SLC5A1; solute carrier family 5 (sodium/glucose cotransporter), member 1
ko:K14686 SLC31A1; solute carrier family 31 (copper transporter), member 1
ko04062 Chemokine signaling pathway (4)
ko:K04345 PKA; protein kinase A
ko:K04438 CRK; proto-oncogene C-crk
ko:K05726 BCAR1; breast cancer anti-estrogen resistance 1
ko:K05730 VAV; vav oncogene
ko00680 Methane metabolism (4)
ko:K00121 frmA; S-(hydroxymethyl)glutathione dehydrogenase / alcohol dehydrogenase
ko:K01595 ppc; phosphoenolpyruvate carboxylase
ko:K01689 ENO; enolase
ko:K03841 FBP; fructose-1,6-bisphosphatase I
ko00030 Pentose phosphate pathway (4)
ko:K01053 E3.1.1.17; gluconolactonase
ko:K01623 ALDO; fructose-bisphosphate aldolase, class I
ko:K01783 rpe; ribulose-phosphate 3-epimerase
ko:K03841 FBP; fructose-1,6-bisphosphatase I
ko04910 Insulin signaling pathway (4)
ko:K02183 CALM; calmodulin
ko:K03841 FBP; fructose-1,6-bisphosphatase I
ko:K04345 PKA; protein kinase A
ko:K04438 CRK; proto-oncogene C-crk
ko04650 Natural killer cell mediated cytotoxicity (3)
ko:K04721 TNFSF10; tumor necrosis factor ligand superfamily member 10
ko:K05730 VAV; vav oncogene
ko:K05859 PLCG; phospholipase C, gamma
ko05133 Pertussis (3)
ko:K02183 CALM; calmodulin
ko:K04733 IRAK4; interleukin-1 receptor-associated kinase 4
ko:K05765 CFL; cofilin
ko00230 Purine metabolism (3)
ko:K00940 E2.7.4.6; nucleoside-diphosphate kinase
ko:K00942 E2.7.4.8; guanylate kinase
ko:K03010 RPB2; DNA-directed RNA polymerase II subunit RPB2
ko04614 Renin-angiotensin system (3)
ko:K01283 E3.4.15.1; peptidyl-dipeptidase A
ko:K09708 ACEH; angiotensin-converting enzyme 2
ko:K11141 ENPEP; glutamyl aminopeptidase
ko05416 Viral myocarditis (3)
ko:K05692 ACTB_G1; actin beta/gamma 1
ko:K06751 MHC1; major histocompatibility complex, class I
ko:K06752 MHC2; major histocompatibility complex, class II
ko04916 Melanogenesis (3)
ko:K02183 CALM; calmodulin
ko:K04345 PKA; protein kinase A
ko:K04498 EP300; E1A/CREB-binding protein
ko04520 Adherens junction (3)
ko:K04498 EP300; E1A/CREB-binding protein
ko:K05692 ACTB_G1; actin beta/gamma 1
ko:K05694 PTPRB; protein tyrosine phosphatase, receptor type, B
ko04720 Long-term potentiation (3)
ko:K02183 CALM; calmodulin
ko:K04345 PKA; protein kinase A
ko:K04498 EP300; E1A/CREB-binding protein
ko05140 Leishmaniasis (3)
ko:K04733 IRAK4; interleukin-1 receptor-associated kinase 4
ko:K06752 MHC2; major histocompatibility complex, class II
ko:K11217 JAK1; Janus kinase 1
ko04962 Vasopressin-regulated water reabsorption (3)
ko:K04345 PKA; protein kinase A
ko:K09876 AQP3; aquaporin-3
ko:K10418 DYNLL; dynein light chain LC8-type
ko04728 Dopaminergic synapse (3)
ko:K00274 MAO; monoamine oxidase
ko:K02183 CALM; calmodulin
ko:K04345 PKA; protein kinase A
ko04110 Cell cycle (3)
ko:K04498 EP300; E1A/CREB-binding protein
ko:K06630 YWHA; tyrosine 3-monooxygenase/tryptophan 5-monooxygenase activation protein
ko:K06643 MDM2; E3 ubiquitin-protein ligase Mdm2
ko04012 ErbB signaling pathway (3)
ko:K04438 CRK; proto-oncogene C-crk
ko:K05084 ERBB3; receptor tyrosine-protein kinase erbB-3
ko:K05859 PLCG; phospholipase C, gamma
ko04210 Apoptosis (3)
ko:K04345 PKA; protein kinase A
ko:K04721 TNFSF10; tumor necrosis factor ligand superfamily member 10
ko:K04733 IRAK4; interleukin-1 receptor-associated kinase 4
ko04010 MAPK signaling pathway (3)
ko:K04345 PKA; protein kinase A
ko:K04438 CRK; proto-oncogene C-crk
ko:K04455 HSPB1; heat shock 27kDa protein 1
ko04114 Oocyte meiosis (3)
ko:K02183 CALM; calmodulin
ko:K04345 PKA; protein kinase A
ko:K06630 YWHA; tyrosine 3-monooxygenase/tryptophan 5-monooxygenase activation protein
ko05145 Toxoplasmosis (3)
ko:K04733 IRAK4; interleukin-1 receptor-associated kinase 4
ko:K06752 MHC2; major histocompatibility complex, class II
ko:K11217 JAK1; Janus kinase 1
ko05100 Bacterial invasion of epithelial cells (3)
ko:K04438 CRK; proto-oncogene C-crk
ko:K05692 ACTB_G1; actin beta/gamma 1
ko:K05726 BCAR1; breast cancer anti-estrogen resistance 1
ko00051 Fructose and mannose metabolism (3)
ko:K00008 E1.1.1.14; L-iditol 2-dehydrogenase
ko:K01623 ALDO; fructose-bisphosphate aldolase, class I
ko:K03841 FBP; fructose-1,6-bisphosphatase I
ko04971 Gastric acid secretion (3)
ko:K01539 ATP1A; sodium/potassium-transporting ATPase subunit alpha
ko:K02183 CALM; calmodulin
ko:K04345 PKA; protein kinase A
ko00120 Primary bile acid biosynthesis (3)
ko:K00251 AKR1D1; 3-oxo-5-beta-steroid 4-dehydrogenase
ko:K07440 CYP46; cytochrome P450, family 46, subfamily A (cholesterol 24(S)-hydroxylase)
ko:K08764 SCP2; sterol carrier protein 2
ko05214 Glioma (3)
ko:K02183 CALM; calmodulin
ko:K05859 PLCG; phospholipase C, gamma
ko:K06643 MDM2; E3 ubiquitin-protein ligase Mdm2
ko05031 Amphetamine addiction (3)
ko:K00274 MAO; monoamine oxidase
ko:K02183 CALM; calmodulin
ko:K04345 PKA; protein kinase A
ko00564 Glycerophospholipid metabolism (3)
ko:K13506 GPAT3_4; glycerol-3-phosphate O-acyltransferase 3/4
ko:K13510 LPCAT1_2; lysophosphatidylcholine acyltransferase / lyso-PAF acetyltransferase
ko:K14621 PLB1; phospholipase B1, membrane-associated
ko00982 Drug metabolism - cytochrome P450 (2)
ko:K00121 frmA; S-(hydroxymethyl)glutathione dehydrogenase / alcohol dehydrogenase
ko:K00274 MAO; monoamine oxidase
ko00380 Tryptophan metabolism (2)
ko:K00274 MAO; monoamine oxidase
ko:K01556 E3.7.1.3; kynureninase
ko04745 Phototransduction - fly (2)
ko:K02183 CALM; calmodulin
ko:K05692 ACTB_G1; actin beta/gamma 1
ko02020 Two-component system (2)
ko:K00412 CYTB; ubiquinol-cytochrome c reductase cytochrome b subunit
ko:K01077 E3.1.3.1; alkaline phosphatase
ko05412 Arrhythmogenic right ventricular cardiomyopathy (ARVC) (2)
ko:K05692 ACTB_G1; actin beta/gamma 1
ko:K07610 DES; desmin
ko05211 Renal cell carcinoma (2)
ko:K04438 CRK; proto-oncogene C-crk
ko:K04498 EP300; E1A/CREB-binding protein
ko04961 Endocrine and other factor-regulated calcium reabsorption (2)
ko:K01539 ATP1A; sodium/potassium-transporting ATPase subunit alpha
ko:K04345 PKA; protein kinase A
ko04940 Type I diabetes mellitus (2)
ko:K06751 MHC1; major histocompatibility complex, class I
ko:K06752 MHC2; major histocompatibility complex, class II
ko05330 Allograft rejection (2)
ko:K06751 MHC1; major histocompatibility complex, class I
ko:K06752 MHC2; major histocompatibility complex, class II
ko04630 Jak-STAT signaling pathway (2)
ko:K04498 EP300; E1A/CREB-binding protein
ko:K11217 JAK1; Janus kinase 1
ko00830 Retinol metabolism (2)
ko:K00121 frmA; S-(hydroxymethyl)glutathione dehydrogenase / alcohol dehydrogenase
ko:K15734 SDR16C5; all-trans-retinol dehydrogenase (NAD+)
ko00562 Inositol phosphate metabolism (2)
ko:K00140 mmsA; malonate-semialdehyde dehydrogenase (acetylating) / methylmalonate-semialdehyde dehydrogenase
ko:K05859 PLCG; phospholipase C, gamma
ko05130 Pathogenic Escherichia coli infection (2)
[truncated: 3,751 more rows]
[truncated: 1 more columns]
